# Supplementary material for: Diagnostic utility of N-terminal TMPP labels for unambiguous identification of clipped sites in therapeutic proteins
Source: Sci Rep. 2023 Oct 30;13:18602. doi: 10.1038/s41598-023-45446-z (PMC10616084; doi:10.1038/s41598-023-45446-z)
Supplement: Supplementary file 2 — Supplementary Information 2. [file 41598_2023_45446_MOESM2_ESM.xlsx]

## Sheet: Main sheet
Index	Protein Names	Scan Numbers	Sequences	Sequence Length	Y Counts	K Counts	Obs m/z	Charges	Scan Precursors Present	Mod Summaries	Labels	% ETD (TMPP+) Eq 1	% ETD (TMPP+)x100 Eq 1	% ETD (TMPP-Ac..+) Eq 1	% ETD (TMPP-Ac..+)x100 Eq 1	% ETD (TMPP+) Eq 2	% ETD (TMPP+)x100 Eq 2	% ETD (TMPP-Ac..+) Eq 2	% ETD (TMPP-Ac..+)x100 Eq 2	% ETD (TMPP+) Eq 3	% ETD (TMPP+)x100 Eq 3	% ETD (TMPP-Ac..+) Eq 3	% ETD (TMPP-Ac..+)x100 Eq 3	Overall ETD Efficiencies	%Overall ETD Efficiencies	Overall ETD Efficiencies Without Reporters	%Overall ETD Efficiencies Without Reporters	Scan TMPP Intensity	Scan TMPP-Ac Intensity
1329	>sp|Q93079|H2B1H_HUMAN Histone H2B type 1-H OS=Homo sapiens GN=HIST1H2BH PE=1 SV=3	7060	K.ESYSVYVYK.V	9	3	1	569.277	2	[569.276795, 1138.552214]	None	-	0	0	0	0	0	0	0	0	0	0	0	0	0.728882	72.8882	0.728882	72.8882	0	0
1330	>sp|Q93079|H2B1H_HUMAN Histone H2B type 1-H OS=Homo sapiens GN=HIST1H2BH PE=1 SV=3	7006	K.ESYSVYVYK.V	9	3	1	569.277	2	[569.2767998, 1138.552223]	None	-	0	0	0	0	0	0	0	0	0	0	0	0	0.734951	73.4951	0.734951	73.4951	0	0
1331	>sp|Q93079|H2B1H_HUMAN Histone H2B type 1-H OS=Homo sapiens GN=HIST1H2BH PE=1 SV=3	7024	K.ESYSVYVYK.V	9	3	1	569.277	2	[569.2767998, 1138.552223]	None	-	0	0	0	0	0	0	0	0	0	0	0	0	0.724601	72.4601	0.724601	72.4601	0	0
1332	>sp|Q93079|H2B1H_HUMAN Histone H2B type 1-H OS=Homo sapiens GN=HIST1H2BH PE=1 SV=3	7042	K.ESYSVYVYK.V	9	3	1	569.277	2	[569.2767998, 1138.552223]	None	-	0	0	0	0	0	0	0	0	0	0	0	0	0.725072	72.5072	0.725072	72.5072	0	0
1701	>sp|P33778|H2B1B_HUMAN Histone H2B type 1-B OS=Homo sapiens GN=HIST1H2BB PE=1 SV=2	7891	K.ESYSIYVYK.V	9	3	1	576.285	2	[576.2888952, 1152.579059]	None	-	0	0	0	0	0	0	0	0	0	0	0	0	0.712985	71.2985	0.712985	71.2985	0	0
1702	>sp|P33778|H2B1B_HUMAN Histone H2B type 1-B OS=Homo sapiens GN=HIST1H2BB PE=1 SV=2	7836	K.ESYSIYVYK.V	9	3	1	576.285	2	[576.2888952, 1152.579059]	None	-	0	0	0	0	0	0	0	0	0	0	0	0	0.735617	73.5617	0.735617	73.5617	0	0
1703	>sp|P33778|H2B1B_HUMAN Histone H2B type 1-B OS=Homo sapiens GN=HIST1H2BB PE=1 SV=2	7852	K.ESYSIYVYK.V	9	3	1	576.285	2	[576.2888952, 1152.579059]	None	-	0	0	0	0	0	0	0	0	0	0	0	0	0.717934	71.7934	0.717934	71.7934	0	0
1704	>sp|P33778|H2B1B_HUMAN Histone H2B type 1-B OS=Homo sapiens GN=HIST1H2BB PE=1 SV=2	7870	K.ESYSIYVYK.V	9	3	1	576.285	2	[576.2888952, 1152.579059]	None	-	0	0	0	0	0	0	0	0	0	0	0	0	0.714765	71.4765	0.714765	71.4765	0	0
1787	>sp|P22626|ROA2_HUMAN Heterogeneous nuclear ribonucleoproteins A2/B1 OS=Homo sapiens GN=HNRNPA2B1 PE=1 SV=2	6254	R.NMGGPYGGGNYGPGGSGGSGGYGGR.S	25	3	0	730.64	3	[731.3157809, 1094.545421, 1095.965711]	None	-	0	0	0	0	0	0	0	0	0	0	0	0	0.472878	47.2878	0.472878	47.2878	0	0
1926	>sp|P09651|ROA1_HUMAN Heterogeneous nuclear ribonucleoprotein A1 OS=Homo sapiens GN=HNRNPA1 PE=1 SV=5	6119	R.SSGPYGGGGQYFAK.P	14	2	1	688.318	2	[688.321166, 1376.640396]	None	-	0	0	0	0	0	0	0	0	0	0	0	0	0.504189	50.4189	0.504189	50.4189	0	0
1927	>sp|P09651|ROA1_HUMAN Heterogeneous nuclear ribonucleoprotein A1 OS=Homo sapiens GN=HNRNPA1 PE=1 SV=5	6136	R.SSGPYGGGGQYFAK.P	14	2	1	688.318	2	[688.321166, 1376.640396]	None	-	0	0	0	0	0	0	0	0	0	0	0	0	0.432826	43.2826	0.432826	43.2826	0	0
1928	>sp|P09651|ROA1_HUMAN Heterogeneous nuclear ribonucleoprotein A1 OS=Homo sapiens GN=HNRNPA1 PE=1 SV=5	6155	R.SSGPYGGGGQYFAK.P	14	2	1	688.318	2	[688.3890235, 1376.640396]	None	-	0	0	0	0	0	0	0	0	0	0	0	0	0.462571	46.2571	0.462571	46.2571	0	0
1929	>sp|P09651|ROA1_HUMAN Heterogeneous nuclear ribonucleoprotein A1 OS=Homo sapiens GN=HNRNPA1 PE=1 SV=5	5784	R.SSGPYGGGGQYFAKPR.N	16	2	1	543.599	3	[543.5979187, 815.3954131]	None	-	0.00224698	0.224698	0	0	0.00304165	0.304165	0	0	0.00304165	0.304165	0	0	0.820752	82.0752	0.818255	81.8255	1432.75	0
1930	>sp|P09651|ROA1_HUMAN Heterogeneous nuclear ribonucleoprotein A1 OS=Homo sapiens GN=HNRNPA1 PE=1 SV=5	5803	R.SSGPYGGGGQYFAKPR.N	16	2	1	543.599	3	[543.2647228, 813.9351283, 815.3954069, 1627.877026]	None	-	0	0	0	0	0	0	0	0	0	0	0	0	0.794126	79.4126	0.794126	79.4126	0	0
1956	>sp|P08238|HS90B_HUMAN Heat shock protein HSP 90-beta OS=Homo sapiens GN=HSP90AB1 PE=1 SV=4	12950	K.HSQFIGYPITLYLEK.E	15	2	1	603.658	3	[603.9971518, 905.4806194]	None	-	0.0246188	2.46188	0	0	0.0330315	3.30315	0	0	0.0330315	3.30315	0	0	0.803072	80.3072	0.776545	77.6545	42302	0
1957	>sp|P08238|HS90B_HUMAN Heat shock protein HSP 90-beta OS=Homo sapiens GN=HSP90AB1 PE=1 SV=4	12972	K.HSQFIGYPITLYLEK.E	15	2	1	603.658	3	[603.9971518, 905.4952447]	None	-	0.0171489	1.71489	0	0	0.0235135	2.35135	0	0	0.0235135	2.35135	0	0	0.797949	79.7949	0.779187	77.9187	22305.4	0
1958	>sp|P08238|HS90B_HUMAN Heat shock protein HSP 90-beta OS=Homo sapiens GN=HSP90AB1 PE=1 SV=4	12961	K.HSQFIGYPITLYLEK.E	15	2	1	904.984	2	[905.4806194]	None	-	0.00556647	0.556647	0	0	0.00738957	0.738957	0	0	0.00738957	0.738957	0	0	1	100	0.99261	99.261	3661.66	0
2051	>sp|P07437|TBB5_HUMAN Tubulin beta chain OS=Homo sapiens GN=TUBB PE=1 SV=2	6313	R.ISVYYNEATGGK.Y	12	2	1	651.322	2	[651.3232486, 1302.64131]	None	-	0	0	0	0	0	0	0	0	0	0	0	0	0.577486	57.7486	0.577486	57.7486	0	0
2052	>sp|P07437|TBB5_HUMAN Tubulin beta chain OS=Homo sapiens GN=TUBB PE=1 SV=2	6257	R.ISVYYNEATGGK.Y	12	2	1	651.322	2	[651.3232486, 1302.64131]	None	-	0	0	0	0	0	0	0	0	0	0	0	0	0.578072	57.8072	0.578072	57.8072	0	0
2053	>sp|P07437|TBB5_HUMAN Tubulin beta chain OS=Homo sapiens GN=TUBB PE=1 SV=2	6274	R.ISVYYNEATGGK.Y	12	2	1	651.322	2	[651.3232486, 1302.64131]	None	-	0	0	0	0	0	0	0	0	0	0	0	0	0.573283	57.3283	0.573283	57.3283	0	0
2054	>sp|P07437|TBB5_HUMAN Tubulin beta chain OS=Homo sapiens GN=TUBB PE=1 SV=2	6293	R.ISVYYNEATGGK.Y	12	2	1	651.322	2	[651.3232486, 1302.64131]	None	-	0	0	0	0	0	0	0	0	0	0	0	0	0.574735	57.4735	0.574735	57.4735	0	0
1315	>sp|Q99497|PARK7_HUMAN Protein DJ-1 OS=Homo sapiens GN=PARK7 PE=1 SV=2	4085	K.MMNGGHYTYSENR.V	13	2	0	520.551	3	[520.3181287, 780.8285927]	None	-	0	0	0	0	0	0	0	0	0	0	0	0	0.800687	80.0687	0.800687	80.0687	0	0
1462	>sp|P68104|EF1A1_HUMAN Elongation factor 1-alpha 1 OS=Homo sapiens GN=EEF1A1 PE=1 SV=1	8371	K.YYVTIIDAPGHR.D	12	2	0	702.867	2	[702.8644609, 1405.744156]	None	-	0	0	0	0	0	0	0	0	0	0	0	0	0.325847	32.5847	0.325847	32.5847	0	0
1463	>sp|P68104|EF1A1_HUMAN Elongation factor 1-alpha 1 OS=Homo sapiens GN=EEF1A1 PE=1 SV=1	8392	K.YYVTIIDAPGHR.D	12	2	0	702.868	2	[702.8644609, 1405.744156]	None	-	0	0	0	0	0	0	0	0	0	0	0	0	0.349611	34.9611	0.349611	34.9611	0	0
1464	>sp|P68104|EF1A1_HUMAN Elongation factor 1-alpha 1 OS=Homo sapiens GN=EEF1A1 PE=1 SV=1	8365	K.YYVTIIDAPGHR.D	12	2	0	468.914	3	[468.917488, 703.3748429]	None	-	0	0	0	0	0	0	0	0	0	0	0	0	0.805999	80.5999	0.805999	80.5999	0	0
1465	>sp|P68104|EF1A1_HUMAN Elongation factor 1-alpha 1 OS=Homo sapiens GN=EEF1A1 PE=1 SV=1	8386	K.YYVTIIDAPGHR.D	12	2	0	468.914	3	[468.917488, 703.3748429]	None	-	0.00225507	0.225507	0	0	0.00321687	0.321687	0	0	0.00321687	0.321687	0	0	0.796609	79.6609	0.794047	79.4047	11158.1	0
1466	>sp|P68104|EF1A1_HUMAN Elongation factor 1-alpha 1 OS=Homo sapiens GN=EEF1A1 PE=1 SV=1	8405	K.YYVTIIDAPGHR.D	12	2	0	468.914	3	[468.917488, 703.3748429]	None	-	0	0	0	0	0	0	0	0	0	0	0	0	0.803513	80.3513	0.803513	80.3513	0	0
1530	>sp|P63261|ACTG_HUMAN Actin, cytoplasmic 2 OS=Homo sapiens GN=ACTG1 PE=1 SV=1	12852	R.TTGIVMDSGDGVTHTVPIYEGYALPHAILR.L	30	2	0	796.66	4	[796.9064505, 1062.551506]	None	-	0.00550397	0.550397	0	0	0.0087771	0.87771	0	0	0.0087771	0.87771	0	0	0.704298	70.4298	0.698116	69.8116	27567.6	0
1531	>sp|P63261|ACTG_HUMAN Actin, cytoplasmic 2 OS=Homo sapiens GN=ACTG1 PE=1 SV=1	12875	R.TTGIVMDSGDGVTHTVPIYEGYALPHAILR.L	30	2	0	796.66	4	[796.9185257, 1062.551506]	None	-	0.00262119	0.262119	0	0	0.00423487	0.423487	0	0	0.00423487	0.423487	0	0	0.696127	69.6127	0.693179	69.3179	20131.8	0
1532	>sp|P63261|ACTG_HUMAN Actin, cytoplasmic 2 OS=Homo sapiens GN=ACTG1 PE=1 SV=1	12900	R.TTGIVMDSGDGVTHTVPIYEGYALPHAILR.L	30	2	0	796.66	4	[796.9185257, 1062.551506]	None	-	0.00500548	0.500548	0.00140932	0.140932	0.00854719	0.854719	0.00242138	0.242138	0.00852667	0.852667	0.00240074	0.240074	0.675496	67.5496	0.668115	66.8115	10193.5	2870.03
1925	>sp|P09651|ROA1_HUMAN Heterogeneous nuclear ribonucleoprotein A1 OS=Homo sapiens GN=HNRNPA1 PE=1 SV=5	2856	R.NQGGYGGSSSSSSYGSGR.R	18	2	0	565.572	3	[565.5695576, 848.3565378]	None	-	0	0	0	0	0	0	0	0	0	0	0	0	0.954012	95.4012	0.954012	95.4012	0	0
2010	>sp|P08238|HS90B_HUMAN Heat shock protein HSP 90-beta OS=Homo sapiens GN=HSP90AB1 PE=1 SV=4	8443	R.YHTSQSGDEMTSLSEYVSR.M	19	2	0	726.321	3	[726.6566816, 1089.99186]	None	-	0	0	0	0	0	0	0	0	0	0	0	0	0.423916	42.3916	0.423916	42.3916	0	0
2011	>sp|P08238|HS90B_HUMAN Heat shock protein HSP 90-beta OS=Homo sapiens GN=HSP90AB1 PE=1 SV=4	8464	R.YHTSQSGDEMTSLSEYVSR.M	19	2	0	726.321	3	[726.6566816, 1089.99186]	None	-	0	0	0	0	0	0	0	0	0	0	0	0	0.44484	44.484	0.44484	44.484	0	0
2012	>sp|P08238|HS90B_HUMAN Heat shock protein HSP 90-beta OS=Homo sapiens GN=HSP90AB1 PE=1 SV=4	8483	R.YHTSQSGDEMTSLSEYVSR.M	19	2	0	726.321	3	[726.6566816, 1089.99186]	None	-	0	0	0	0	0	0	0	0	0	0	0	0	0.463662	46.3662	0.463662	46.3662	0	0
2242	>sp|O00299|CLIC1_HUMAN Chloride intracellular channel protein 1 OS=Homo sapiens GN=CLIC1 PE=1 SV=4	4399	R.YLSNAYAR.E	8	2	0	479.243	2	[479.2445514, 958.4936932]	None	-	0	0	0	0	0	0	0	0	0	0	0	0	0.644724	64.4724	0.644724	64.4724	0	0
2243	>sp|O00299|CLIC1_HUMAN Chloride intracellular channel protein 1 OS=Homo sapiens GN=CLIC1 PE=1 SV=4	4420	R.YLSNAYAR.E	8	2	0	479.243	2	[479.2445514, 958.4936932]	None	-	0	0	0	0	0	0	0	0	0	0	0	0	0.665098	66.5098	0.665098	66.5098	0	0
1737	>sp|P27635|RL10_HUMAN 60S ribosomal protein L10 OS=Homo sapiens GN=RPL10 PE=1 SV=4	856	K.NKPYPK.S	6	1	2	373.714	2	[374.242352, 747.4261451]	None	-	0	0	0	0	0	0	0	0	0	0	0	0	0.655604	65.5604	0.655604	65.5604	0	0
1738	>sp|P27635|RL10_HUMAN 60S ribosomal protein L10 OS=Homo sapiens GN=RPL10 PE=1 SV=4	859	K.NKPYPK.S	6	1	2	373.714	2	[374.242352, 747.4261451]	None	-	0	0	0	0	0	0	0	0	0	0	0	0	0.691668	69.1668	0.691668	69.1668	0	0
1739	>sp|P27635|RL10_HUMAN 60S ribosomal protein L10 OS=Homo sapiens GN=RPL10 PE=1 SV=4	882	K.NKPYPK.S	6	1	2	373.714	2	[373.0985899, 747.4261451]	None	-	0	0	0	0	0	0	0	0	0	0	0	0	0.651044	65.1044	0.651044	65.1044	0	0
1858	>sp|P12277|KCRB_HUMAN Creatine kinase B-type OS=Homo sapiens GN=CKB PE=1 SV=1	463	R.HGGYKPSDEHK.T	11	1	2	418.867	3	[418.2477193, 628.2993364]	None	-	0	0	0	0	0	0	0	0	0	0	0	0	0.756464	75.6464	0.756464	75.6464	0	0
2139	>sp|P05455|LA_HUMAN Lupus La protein OS=Homo sapiens GN=SSB PE=1 SV=2	6318	R.SPSKPLPEVTDEYK.N	14	1	2	530.607	3	[530.3284099, 795.9174395]	None	-	0	0	0	0	0	0	0	0	0	0	0	0	0.797043	79.7043	0.797043	79.7043	0	0
2178	>sp|P04406|G3P_HUMAN Glyceraldehyde-3-phosphate dehydrogenase OS=Homo sapiens GN=GAPDH PE=1 SV=3	1371	K.YDDIKK.V	6	1	2	391.208	2	[391.2091662, 782.4121067]	None	-	0.00711473	0.711473	0	0	0.0107794	1.07794	0	0	0.0107794	1.07794	0	0	0.862561	86.2561	0.853263	85.3263	2453.41	0
1282	>sp|Q9Y266|NUDC_HUMAN Nuclear migration protein nudC OS=Homo sapiens GN=NUDC PE=1 SV=1	7434	K.LKPNLGNGADLPNYR.W	15	1	1	547.962	3	[547.964302, 821.9459213]	None	-	0	0	0	0	0	0	0	0	0	0	0	0	0.856939	85.6939	0.856939	85.6939	0	0
1283	>sp|Q9Y266|NUDC_HUMAN Nuclear migration protein nudC OS=Homo sapiens GN=NUDC PE=1 SV=1	7451	K.LKPNLGNGADLPNYR.W	15	1	1	547.962	3	[548.2604809, 822.439443, 1640.822095]	None	-	0	0	0	0	0	0	0	0	0	0	0	0	0.903875	90.3875	0.903875	90.3875	0	0
1290	>sp|Q9BQE3|TBA1C_HUMAN Tubulin alpha-1C chain OS=Homo sapiens GN=TUBA1C PE=1 SV=1	8562	K.FDLMYAK.R	7	1	1	444.22	2	[444.2229663, 888.4382832]	None	-	0	0	0	0	0	0	0	0	0	0	0	0	0.792631	79.2631	0.792631	79.2631	0	0
1291	>sp|Q9BQE3|TBA1C_HUMAN Tubulin alpha-1C chain OS=Homo sapiens GN=TUBA1C PE=1 SV=1	8579	K.FDLMYAK.R	7	1	1	444.221	2	[444.2229663, 888.4382832]	None	-	0	0	0	0	0	0	0	0	0	0	0	0	0.822752	82.2752	0.822752	82.2752	0	0
1301	>sp|Q9BQE3|TBA1C_HUMAN Tubulin alpha-1C chain OS=Homo sapiens GN=TUBA1C PE=1 SV=1	2356	R.GHYTIGK.E	7	1	1	259.141	3	[259.1419672, 388.2070887, 776.4204076]	None	-	0	0	0.0150937	1.50937	0	0	0.0203285	2.03285	0	0	0.0203285	2.03285	0.860527	86.0527	0.843034	84.3034	0	10878
1302	>sp|Q9BQE3|TBA1C_HUMAN Tubulin alpha-1C chain OS=Homo sapiens GN=TUBA1C PE=1 SV=1	2351	R.GHYTIGK.E	7	1	1	388.209	2	[388.2070887, 776.4204076]	None	-	0	0	0.0280528	2.80528	0	0	0.0641913	6.41913	0	0	0.0641913	6.41913	0.536058	53.6058	0.501648	50.1648	0	21771.1
1303	>sp|Q9BQE3|TBA1C_HUMAN Tubulin alpha-1C chain OS=Homo sapiens GN=TUBA1C PE=1 SV=1	2368	R.GHYTIGK.E	7	1	1	388.209	2	[388.2111943, 776.4204076]	None	-	0	0	0.0310282	3.10282	0	0	0.0775274	7.75274	0	0	0.0775274	7.75274	0.50194	50.194	0.463026	46.3026	0	34287.3
1304	>sp|Q9BQE3|TBA1C_HUMAN Tubulin alpha-1C chain OS=Homo sapiens GN=TUBA1C PE=1 SV=1	4673	R.LSVDYGK.K	7	1	1	391.208	2	[391.2091349, 782.4237915]	None	-	0	0	0	0	0	0	0	0	0	0	0	0	0.867701	86.7701	0.867701	86.7701	0	0
1305	>sp|Q9BQE3|TBA1C_HUMAN Tubulin alpha-1C chain OS=Homo sapiens GN=TUBA1C PE=1 SV=1	4690	R.LSVDYGK.K	7	1	1	391.208	2	[391.2091349, 782.4237915]	None	-	0	0	0	0	0	0	0	0	0	0	0	0	0.880122	88.0122	0.880122	88.0122	0	0
1326	>sp|Q96KK5|H2A1H_HUMAN Histone H2A type 1-H OS=Homo sapiens GN=HIST1H2AH PE=1 SV=3	515	R.KGNYAER.V	7	1	1	419.214	2	[418.2477193, 838.4308015]	None	-	0	0	0	0	0	0	0	0	0	0	0	0	0.635303	63.5303	0.635303	63.5303	0	0
1354	>sp|Q93079|H2B1H_HUMAN Histone H2B type 1-H OS=Homo sapiens GN=HIST1H2BH PE=1 SV=3	1037	R.LAHYNK.R	6	1	1	249.138	3	[249.1387583, 373.7066503]	None	-	0	0	0	0	0	0	0	0	0	0	0	0	0.728115	72.8115	0.728115	72.8115	0	0
1355	>sp|Q93079|H2B1H_HUMAN Histone H2B type 1-H OS=Homo sapiens GN=HIST1H2BH PE=1 SV=3	981	R.LAHYNK.R	6	1	1	249.138	3	[249.1387583, 373.7066503]	None	-	0	0	0	0	0	0	0	0	0	0	0	0	0.712765	71.2765	0.712765	71.2765	0	0
1356	>sp|Q93079|H2B1H_HUMAN Histone H2B type 1-H OS=Homo sapiens GN=HIST1H2BH PE=1 SV=3	1001	R.LAHYNK.R	6	1	1	249.138	3	[249.1387583, 373.7066503]	None	-	0	0	0	0	0	0	0	0	0	0	0	0	0.728826	72.8826	0.728826	72.8826	0	0
1357	>sp|Q93079|H2B1H_HUMAN Histone H2B type 1-H OS=Homo sapiens GN=HIST1H2BH PE=1 SV=3	1019	R.LAHYNK.R	6	1	1	249.138	3	[249.1387583, 373.7066503]	None	-	0	0	0	0	0	0	0	0	0	0	0	0	0.721832	72.1832	0.721832	72.1832	0	0
1358	>sp|Q93079|H2B1H_HUMAN Histone H2B type 1-H OS=Homo sapiens GN=HIST1H2BH PE=1 SV=3	1025	R.LAHYNK.R	6	1	1	373.203	2	[373.2030551, 746.4071496]	None	-	0	0	0	0	0	0	0	0	0	0	0	0	0.607242	60.7242	0.607242	60.7242	0	0
1359	>sp|Q93079|H2B1H_HUMAN Histone H2B type 1-H OS=Homo sapiens GN=HIST1H2BH PE=1 SV=3	971	R.LAHYNK.R	6	1	1	373.204	2	[373.2030551, 746.4071496]	None	-	0	0	0	0	0	0	0	0	0	0	0	0	0.648372	64.8372	0.648372	64.8372	0	0
1360	>sp|Q93079|H2B1H_HUMAN Histone H2B type 1-H OS=Homo sapiens GN=HIST1H2BH PE=1 SV=3	989	R.LAHYNK.R	6	1	1	373.203	2	[373.2030551, 746.4071496]	None	-	0	0	0	0	0	0	0	0	0	0	0	0	0.589701	58.9701	0.589701	58.9701	0	0
1361	>sp|Q93079|H2B1H_HUMAN Histone H2B type 1-H OS=Homo sapiens GN=HIST1H2BH PE=1 SV=3	1007	R.LAHYNK.R	6	1	1	373.204	2	[373.2030551, 746.4071496]	None	-	0	0	0	0	0	0	0	0	0	0	0	0	0.598778	59.8778	0.598778	59.8778	0	0
1362	>sp|Q93079|H2B1H_HUMAN Histone H2B type 1-H OS=Homo sapiens GN=HIST1H2BH PE=1 SV=3	1043	R.LAHYNK.R	6	1	1	373.204	2	[373.2030551, 746.4071496]	None	-	0	0	0	0	0	0	0	0	0	0	0	0	0.630974	63.0974	0.630974	63.0974	0	0
1395	>sp|Q14103|HNRPD_HUMAN Heterogeneous nuclear ribonucleoprotein D0 OS=Homo sapiens GN=HNRNPD PE=1 SV=1	2975	K.YHNVGLSK.C	8	1	1	306.5	3	[306.1610771, 459.7505175]	None	-	0	0	0	0	0	0	0	0	0	0	0	0	0.861994	86.1994	0.861994	86.1994	0	0
1396	>sp|Q14103|HNRPD_HUMAN Heterogeneous nuclear ribonucleoprotein D0 OS=Homo sapiens GN=HNRNPD PE=1 SV=1	2970	K.YHNVGLSK.C	8	1	1	459.246	2	[459.2482534, 918.4896139]	None	-	0	0	0	0	0	0	0	0	0	0	0	0	0.552957	55.2957	0.552957	55.2957	0	0
1421	>sp|Q06830|PRDX1_HUMAN Peroxiredoxin-1 OS=Homo sapiens GN=PRDX1 PE=1 SV=1	7523	R.TIAQDYGVLK.A	10	1	1	554.306	2	[554.304811, 1108.616005]	None	-	0	0	0	0	0	0	0	0	0	0	0	0	0.506874	50.6874	0.506874	50.6874	0	0
1422	>sp|Q06830|PRDX1_HUMAN Peroxiredoxin-1 OS=Homo sapiens GN=PRDX1 PE=1 SV=1	7541	R.TIAQDYGVLK.A	10	1	1	554.306	2	[554.304811, 1108.616005]	None	-	0	0	0	0	0	0	0	0	0	0	0	0	0.532744	53.2744	0.532744	53.2744	0	0
1440	>sp|P68104|EF1A1_HUMAN Elongation factor 1-alpha 1 OS=Homo sapiens GN=EEF1A1 PE=1 SV=1	4796	K.EVSTYIK.K	7	1	1	420.228	2	[420.228928, 839.4480691]	None	-	0	0	0	0	0	0	0	0	0	0	0	0	0.725213	72.5213	0.725213	72.5213	0	0
1441	>sp|P68104|EF1A1_HUMAN Elongation factor 1-alpha 1 OS=Homo sapiens GN=EEF1A1 PE=1 SV=1	4740	K.EVSTYIK.K	7	1	1	420.229	2	[420.2289309, 840.4542023]	None	-	0	0	0	0	0	0	0	0	0	0	0	0	0.869301	86.9301	0.869301	86.9301	0	0
1442	>sp|P68104|EF1A1_HUMAN Elongation factor 1-alpha 1 OS=Homo sapiens GN=EEF1A1 PE=1 SV=1	4756	K.EVSTYIK.K	7	1	1	420.229	2	[420.228928, 840.4541965]	None	-	0	0	0	0	0	0	0	0	0	0	0	0	0.862815	86.2815	0.862815	86.2815	0	0
1443	>sp|P68104|EF1A1_HUMAN Elongation factor 1-alpha 1 OS=Homo sapiens GN=EEF1A1 PE=1 SV=1	4774	K.EVSTYIK.K	7	1	1	420.229	2	[420.228928, 840.4541965]	None	-	0	0	0	0	0	0	0	0	0	0	0	0	0.856462	85.6462	0.856462	85.6462	0	0
1449	>sp|P68104|EF1A1_HUMAN Elongation factor 1-alpha 1 OS=Homo sapiens GN=EEF1A1 PE=1 SV=1	4264	K.STTTGHLIYK.C	10	1	1	374.205	3	[373.226247, 561.3053854]	None	-	0	0	0	0	0	0	0	0	0	0	0	0	0.836961	83.6961	0.836961	83.6961	0	0
1450	>sp|P68104|EF1A1_HUMAN Elongation factor 1-alpha 1 OS=Homo sapiens GN=EEF1A1 PE=1 SV=1	4283	K.STTTGHLIYK.C	10	1	1	374.205	3	[374.2073512, 561.3053854]	None	-	0	0	0	0	0	0	0	0	0	0	0	0	0.824194	82.4194	0.824194	82.4194	0	0
1451	>sp|P68104|EF1A1_HUMAN Elongation factor 1-alpha 1 OS=Homo sapiens GN=EEF1A1 PE=1 SV=1	4241	K.STTTGHLIYK.C	10	1	1	560.803	2	[560.8060547, 1121.607751]	None	-	0	0	0	0	0	0	0	0	0	0	0	0	0.512836	51.2836	0.512836	51.2836	0	0
1452	>sp|P68104|EF1A1_HUMAN Elongation factor 1-alpha 1 OS=Homo sapiens GN=EEF1A1 PE=1 SV=1	4258	K.STTTGHLIYK.C	10	1	1	560.804	2	[560.8060547, 1121.607751]	None	-	0	0	0	0	0	0	0	0	0	0	0	0	0.481148	48.1148	0.481148	48.1148	0	0
1453	>sp|P68104|EF1A1_HUMAN Elongation factor 1-alpha 1 OS=Homo sapiens GN=EEF1A1 PE=1 SV=1	4276	K.STTTGHLIYK.C	10	1	1	560.804	2	[560.8060547, 1121.607751]	None	-	0	0	0	0	0	0	0	0	0	0	0	0	0.494438	49.4438	0.494438	49.4438	0	0
1467	>sp|P68104|EF1A1_HUMAN Elongation factor 1-alpha 1 OS=Homo sapiens GN=EEF1A1 PE=1 SV=1	9540	R.EHALLAYTLGVK.Q	12	1	1	657.875	2	[657.8765488, 1315.761127]	None	-	0	0	0	0	0	0	0	0	0	0	0	0	0.429942	42.9942	0.429942	42.9942	0	0
1468	>sp|P68104|EF1A1_HUMAN Elongation factor 1-alpha 1 OS=Homo sapiens GN=EEF1A1 PE=1 SV=1	9563	R.EHALLAYTLGVK.Q	12	1	1	657.875	2	[657.8765488, 1315.761127]	None	-	0	0	0	0	0	0	0	0	0	0	0	0	0.414126	41.4126	0.414126	41.4126	0	0
1469	>sp|P68104|EF1A1_HUMAN Elongation factor 1-alpha 1 OS=Homo sapiens GN=EEF1A1 PE=1 SV=1	9586	R.EHALLAYTLGVK.Q	12	1	1	657.875	2	[657.8765488, 1315.761127]	None	-	0	0	0	0	0	0	0	0	0	0	0	0	0.411999	41.1999	0.411999	41.1999	0	0
1470	>sp|P68104|EF1A1_HUMAN Elongation factor 1-alpha 1 OS=Homo sapiens GN=EEF1A1 PE=1 SV=1	9547	R.EHALLAYTLGVK.Q	12	1	1	438.919	3	[438.9187272, 658.3840501]	None	-	0.00107009	0.107009	0.000734389	0.0734389	0.00141239	0.141239	0.000969735	0.0969735	0.00141102	0.141102	0.000968366	0.0968366	0.856495	85.6495	0.854457	85.4457	2674.07	1835.18
1471	>sp|P68104|EF1A1_HUMAN Elongation factor 1-alpha 1 OS=Homo sapiens GN=EEF1A1 PE=1 SV=1	9569	R.EHALLAYTLGVK.Q	12	1	1	438.919	3	[438.9187272, 658.3749824]	None	-	0	0	0	0	0	0	0	0	0	0	0	0	0.849562	84.9562	0.849562	84.9562	0	0
1472	>sp|P68104|EF1A1_HUMAN Elongation factor 1-alpha 1 OS=Homo sapiens GN=EEF1A1 PE=1 SV=1	9587	R.EHALLAYTLGVK.Q	12	1	1	438.92	3	[439.2594956, 658.3840501]	None	-	0	0	0	0	0	0	0	0	0	0	0	0	0.880021	88.0021	0.880021	88.0021	0	0
1474	>sp|P68104|EF1A1_HUMAN Elongation factor 1-alpha 1 OS=Homo sapiens GN=EEF1A1 PE=1 SV=1	7895	R.LPLQDVYK.I	8	1	1	488.279	2	[488.2791448, 976.5524796]	None	-	0	0	0	0	0	0	0	0	0	0	0	0	0.66156	66.156	0.66156	66.156	0	0
1475	>sp|P68104|EF1A1_HUMAN Elongation factor 1-alpha 1 OS=Homo sapiens GN=EEF1A1 PE=1 SV=1	7840	R.LPLQDVYK.I	8	1	1	488.279	2	[488.2791448, 976.5524796]	None	-	0.000868232	0.0868232	0	0	0.0016976	0.16976	0	0	0.0016976	0.16976	0	0	0.661485	66.1485	0.660362	66.0362	1717.62	0
1476	>sp|P68104|EF1A1_HUMAN Elongation factor 1-alpha 1 OS=Homo sapiens GN=EEF1A1 PE=1 SV=1	7858	R.LPLQDVYK.I	8	1	1	488.279	2	[488.2791448, 976.5524796]	None	-	0	0	0	0	0	0	0	0	0	0	0	0	0.679889	67.9889	0.679889	67.9889	0	0
1477	>sp|P68104|EF1A1_HUMAN Elongation factor 1-alpha 1 OS=Homo sapiens GN=EEF1A1 PE=1 SV=1	7876	R.LPLQDVYK.I	8	1	1	488.28	2	[488.2791448, 976.5524796]	None	-	0	0	0	0	0	0	0	0	0	0	0	0	0.675312	67.5312	0.675312	67.5312	0	0
1478	>sp|P68104|EF1A1_HUMAN Elongation factor 1-alpha 1 OS=Homo sapiens GN=EEF1A1 PE=1 SV=1	7914	R.LPLQDVYK.I	8	1	1	488.279	2	[488.2791404, 976.5524708]	None	-	0	0	0.00845818	0.845818	0	0	0.0161528	1.61528	0	0	0.0161528	1.61528	0.683527	68.3527	0.672486	67.2486	0	2147.84
1492	>sp|P63261|ACTG_HUMAN Actin, cytoplasmic 2 OS=Homo sapiens GN=ACTG1 PE=1 SV=1	3226	K.DSYVGDEAQSK.R	11	1	1	599.765	2	[599.764999, 1199.522337]	None	-	0	0	0	0	0	0	0	0	0	0	0	0	0.560007	56.0007	0.560007	56.0007	0	0
1493	>sp|P63261|ACTG_HUMAN Actin, cytoplasmic 2 OS=Homo sapiens GN=ACTG1 PE=1 SV=1	3244	K.DSYVGDEAQSK.R	11	1	1	599.765	2	[599.764999, 1199.522337]	None	-	0	0	0	0	0	0	0	0	0	0	0	0	0.559987	55.9987	0.559987	55.9987	0	0
1494	>sp|P63261|ACTG_HUMAN Actin, cytoplasmic 2 OS=Homo sapiens GN=ACTG1 PE=1 SV=1	3263	K.DSYVGDEAQSK.R	11	1	1	599.765	2	[599.764999, 1199.522337]	None	-	0	0	0	0	0	0	0	0	0	0	0	0	0.589426	58.9426	0.589426	58.9426	0	0
1515	>sp|P63261|ACTG_HUMAN Actin, cytoplasmic 2 OS=Homo sapiens GN=ACTG1 PE=1 SV=1	9773	K.YPIEHGIVTNWDDMEK.I	16	1	1	649.637	3	[649.6401109, 974.4590749]	None	-	0.00282708	0.282708	0	0	0.0041629	0.41629	0	0	0.0041629	0.41629	0	0	0.799945	79.9945	0.796615	79.6615	3252.59	0
1516	>sp|P63261|ACTG_HUMAN Actin, cytoplasmic 2 OS=Homo sapiens GN=ACTG1 PE=1 SV=1	9792	K.YPIEHGIVTNWDDMEK.I	16	1	1	649.637	3	[649.6401109, 974.4590749]	None	-	0	0	0	0	0	0	0	0	0	0	0	0	0.79699	79.699	0.79699	79.699	0	0
1521	>sp|P63261|ACTG_HUMAN Actin, cytoplasmic 2 OS=Homo sapiens GN=ACTG1 PE=1 SV=1	10271	R.DLTDYLMK.I	8	1	1	499.747	2	[499.7472958, 999.4880712]	None	-	0.0304626	3.04626	0	0	0.0531342	5.31342	0	0	0.0531342	5.31342	0	0	0.751366	75.1366	0.711443	71.1443	11685	0
1522	>sp|P63261|ACTG_HUMAN Actin, cytoplasmic 2 OS=Homo sapiens GN=ACTG1 PE=1 SV=1	10212	R.DLTDYLMK.I	8	1	1	499.747	2	[499.7472958, 999.4880712]	None	-	0.00189376	0.189376	0	0	0.00346071	0.346071	0	0	0.00346071	0.346071	0	0	0.715308	71.5308	0.712832	71.2832	3918.93	0
1523	>sp|P63261|ACTG_HUMAN Actin, cytoplasmic 2 OS=Homo sapiens GN=ACTG1 PE=1 SV=1	10234	R.DLTDYLMK.I	8	1	1	499.747	2	[499.7472958, 999.4880712]	None	-	0	0	0	0	0	0	0	0	0	0	0	0	0.7118	71.18	0.7118	71.18	0	0
1524	>sp|P63261|ACTG_HUMAN Actin, cytoplasmic 2 OS=Homo sapiens GN=ACTG1 PE=1 SV=1	10252	R.DLTDYLMK.I	8	1	1	499.747	2	[499.7472958, 999.4880712]	None	-	0.00551387	0.551387	0	0	0.0101801	1.01801	0	0	0.0101801	1.01801	0	0	0.712298	71.2298	0.705046	70.5046	15940.5	0
1555	>sp|P62979|RS27A_HUMAN Ubiquitin-40S ribosomal protein S27a OS=Homo sapiens GN=RPS27A PE=1 SV=2	2047	K.SYTTPK.K	6	1	1	348.682	2	[348.6811258, 696.3587871]	None	-	0	0	0	0	0	0	0	0	0	0	0	0	0.758493	75.8493	0.758493	75.8493	0	0
1556	>sp|P62979|RS27A_HUMAN Ubiquitin-40S ribosomal protein S27a OS=Homo sapiens GN=RPS27A PE=1 SV=2	2063	K.SYTTPK.K	6	1	1	348.682	2	[349.1884264, 697.3659549]	None	-	0	0	0	0	0	0	0	0	0	0	0	0	0.824691	82.4691	0.824691	82.4691	0	0
1561	>sp|P62937|PPIA_HUMAN Peptidyl-prolyl cis-trans isomerase A OS=Homo sapiens GN=PPIA PE=1 SV=2	3487	K.GFGYK.G	5	1	1	286.147	2	[286.1477665, 571.2871056]	None	-	0	0	0	0	0	0	0	0	0	0	0	0	0.827748	82.7748	0.827748	82.7748	0	0
1562	>sp|P62937|PPIA_HUMAN Peptidyl-prolyl cis-trans isomerase A OS=Homo sapiens GN=PPIA PE=1 SV=2	3510	K.GFGYK.G	5	1	1	286.147	2	[286.1477649, 571.2871025]	None	-	0	0	0	0	0	0	0	0	0	0	0	0	0.876647	87.6647	0.876647	87.6647	0	0
1565	>sp|P62937|PPIA_HUMAN Peptidyl-prolyl cis-trans isomerase A OS=Homo sapiens GN=PPIA PE=1 SV=2	2657	K.SIYGEK.F	6	1	1	348.682	2	[348.6846165, 697.3659465]	None	-	0	0	0	0	0	0	0	0	0	0	0	0	0.870063	87.0063	0.870063	87.0063	0	0
1566	>sp|P62937|PPIA_HUMAN Peptidyl-prolyl cis-trans isomerase A OS=Homo sapiens GN=PPIA PE=1 SV=2	2674	K.SIYGEK.F	6	1	1	348.682	2	[348.6811216, 697.3659465]	None	-	0	0	0	0	0	0	0	0	0	0	0	0	0.855622	85.5622	0.855622	85.5622	0	0
1603	>sp|P62424|RL7A_HUMAN 60S ribosomal protein L7a OS=Homo sapiens GN=RPL7A PE=1 SV=2	925	K.YRPETK.Q	6	1	1	397.214	2	[397.2166518, 794.4371455]	None	-	0	0	0	0	0	0	0	0	0	0	0	0	0.642868	64.2868	0.642868	64.2868	0	0
1614	>sp|P61981|1433G_HUMAN 14-3-3 protein gamma OS=Homo sapiens GN=YWHAG PE=1 SV=2	2726	K.AYSEAHEISK.E	10	1	1	567.775	2	[567.7779678, 1135.547663]	None	-	0	0	0	0	0	0	0	0	0	0	0	0	0.369121	36.9121	0.369121	36.9121	0	0
1615	>sp|P61981|1433G_HUMAN 14-3-3 protein gamma OS=Homo sapiens GN=YWHAG PE=1 SV=2	2724	K.AYSEAHEISK.E	10	1	1	378.853	3	[378.854554, 568.2793693]	None	-	0	0	0	0	0	0	0	0	0	0	0	0	0.841938	84.1938	0.841938	84.1938	0	0
1616	>sp|P61981|1433G_HUMAN 14-3-3 protein gamma OS=Homo sapiens GN=YWHAG PE=1 SV=2	2740	K.AYSEAHEISK.E	10	1	1	378.853	3	[379.1832925, 568.2793693]	None	-	0	0	0	0	0	0	0	0	0	0	0	0	0.850415	85.0415	0.850415	85.0415	0	0
1621	>sp|P61927|RL37_HUMAN 60S ribosomal protein L37 OS=Homo sapiens GN=RPL37 PE=1 SV=2	2087	K.AYHLQK.S	6	1	1	380.211	2	[380.211875, 760.4259263]	None	-	0	0	0	0	0	0	0	0	0	0	0	0	0.568284	56.8284	0.568284	56.8284	0	0
1641	>sp|P54577|SYYC_HUMAN Tyrosine--tRNA ligase, cytoplasmic OS=Homo sapiens GN=YARS PE=1 SV=4	3562	K.GTDYQLSK.E	8	1	1	456.227	2	[456.2257194, 912.4532887]	None	-	0	0	0	0	0	0	0	0	0	0	0	0	0.736463	73.6463	0.736463	73.6463	0	0
1674	>sp|P40926|MDHM_HUMAN Malate dehydrogenase, mitochondrial OS=Homo sapiens GN=MDH2 PE=1 SV=3	1647	K.HGVYNPNK.I	8	1	1	464.735	2	[464.7380543, 929.4796053]	None	-	0	0	0	0	0	0	0	0	0	0	0	0	0.690341	69.0341	0.690341	69.0341	0	0
1675	>sp|P40926|MDHM_HUMAN Malate dehydrogenase, mitochondrial OS=Homo sapiens GN=MDH2 PE=1 SV=3	1664	K.HGVYNPNK.I	8	1	1	464.736	2	[464.7380524, 929.4643913]	None	-	0	0	0	0	0	0	0	0	0	0	0	0	0.705417	70.5417	0.705417	70.5417	0	0
1682	>sp|P38646|GRP75_HUMAN Stress-70 protein, mitochondrial OS=Homo sapiens GN=HSPA9 PE=1 SV=2	4487	K.ETAENYLGHTAK.N	12	1	1	445.218	3	[445.1189369, 667.8243005]	None	-	0	0	0	0	0	0	0	0	0	0	0	0	0.906888	90.6888	0.906888	90.6888	0	0
1683	>sp|P38646|GRP75_HUMAN Stress-70 protein, mitochondrial OS=Homo sapiens GN=HSPA9 PE=1 SV=2	4496	K.ETAENYLGHTAK.N	12	1	1	445.218	3	[445.7345465, 667.8243005]	None	-	0	0	0	0	0	0	0	0	0	0	0	0	0.867521	86.7521	0.867521	86.7521	0	0
1684	>sp|P38646|GRP75_HUMAN Stress-70 protein, mitochondrial OS=Homo sapiens GN=HSPA9 PE=1 SV=2	4501	K.ETAENYLGHTAK.N	12	1	1	667.323	2	[667.324353, 1334.637686]	None	-	0	0	0	0	0	0	0	0	0	0	0	0	0.47473	47.473	0.47473	47.473	0	0
1685	>sp|P38646|GRP75_HUMAN Stress-70 protein, mitochondrial OS=Homo sapiens GN=HSPA9 PE=1 SV=2	10697	R.VINEPTAAALAYGLDK.S	16	1	1	823.445	2	[823.4403845, 1646.903588]	None	-	0	0	0	0	0	0	0	0	0	0	0	0	0.474474	47.4474	0.474474	47.4474	0	0
1688	>sp|P38159|RBMX_HUMAN RNA-binding motif protein, X chromosome OS=Homo sapiens GN=RBMX PE=1 SV=3	1082	R.DDGYSTK.D	7	1	1	393.17	2	[393.1685547, 786.3386471]	None	-	0	0	0	0	0	0	0	0	0	0	0	0	0.884991	88.4991	0.884991	88.4991	0	0
1700	>sp|P36578|RL4_HUMAN 60S ribosomal protein L4 OS=Homo sapiens GN=RPL4 PE=1 SV=5	5048	K.SNYNLPMHK.M	9	1	1	368.515	3	[368.5147771, 552.7740351]	None	-	0	0	0	0	0	0	0	0	0	0	0	0	0.820738	82.0738	0.820738	82.0738	0	0
1717	>sp|P31946|1433B_HUMAN 14-3-3 protein beta/alpha OS=Homo sapiens GN=YWHAB PE=1 SV=3	6972	K.VFYLK.M	5	1	1	335.202	2	[335.2034244, 669.4018233]	None	-	0	0	0	0	0	0	0	0	0	0	0	0	0.811429	81.1429	0.811429	81.1429	0	0
1718	>sp|P31946|1433B_HUMAN 14-3-3 protein beta/alpha OS=Homo sapiens GN=YWHAB PE=1 SV=3	6989	K.VFYLK.M	5	1	1	335.202	2	[335.2034244, 669.4018233]	None	-	0	0	0	0	0	0	0	0	0	0	0	0	0.813858	81.3858	0.813858	81.3858	0	0
1719	>sp|P31946|1433B_HUMAN 14-3-3 protein beta/alpha OS=Homo sapiens GN=YWHAB PE=1 SV=3	7007	K.VFYLK.M	5	1	1	335.202	2	[335.2034244, 669.4018233]	None	-	0	0	0	0	0	0	0	0	0	0	0	0	0.820342	82.0342	0.820342	82.0342	0	0
1765	>sp|P23528|COF1_HUMAN Cofilin-1 OS=Homo sapiens GN=CFL1 PE=1 SV=3	3380	K.MIYASSK.D	7	1	1	400.205	2	[400.2294527, 800.4079676]	None	-	0	0	0	0	0	0	0	0	0	0	0	0	0.793881	79.3881	0.793881	79.3881	0	0
1792	>sp|P22392|NDKB_HUMAN Nucleoside diphosphate kinase B OS=Homo sapiens GN=NME2 PE=1 SV=1	4916	K.QHYIDLK.D	7	1	1	306.168	3	[305.1657124, 459.2535116]	None	-	0	0	0	0	0	0	0	0	0	0	0	0	0.833427	83.3427	0.833427	83.3427	0	0
1836	>sp|P14866|HNRPL_HUMAN Heterogeneous nuclear ribonucleoprotein L OS=Homo sapiens GN=HNRNPL PE=1 SV=2	2806	K.TDNAGDQHGGGGGGGGGAGAAGGGGGGENYDDPHK.T	35	1	1	746.057	4	[746.3086207, 995.0762242]	None	-	0	0	0.00706939	0.706939	0	0	0.0111074	1.11074	0	0	0.0111074	1.11074	0.73483	73.483	0.726668	72.6668	0	5550.88
1935	>sp|P09211|GSTP1_HUMAN Glutathione S-transferase P OS=Homo sapiens GN=GSTP1 PE=1 SV=2	12068	K.AFLASPEYVNLPINGNGK.Q	18	1	1	635.336	3	[635.675588, 953.5114577]	None	-	0.0266898	2.66898	0	0	0.0372749	3.72749	0	0	0.0372749	3.72749	0	0	0.835574	83.5574	0.804429	80.4429	22860.3	0
1942	>sp|P08670|VIME_HUMAN Vimentin OS=Homo sapiens GN=VIM PE=1 SV=4	3079	R.QQYESVAAK.N	9	1	1	512.26	2	[512.2585494, 1024.525399]	None	-	0	0	0	0	0	0	0	0	0	0	0	0	0.682177	68.2177	0.682177	68.2177	0	0
1986	>sp|P08238|HS90B_HUMAN Heat shock protein HSP 90-beta OS=Homo sapiens GN=HSP90AB1 PE=1 SV=4	4777	K.YIDQEELNK.T	9	1	1	576.283	2	[576.2815331, 1152.558183]	None	-	0	0	0	0	0	0	0	0	0	0	0	0	0.619758	61.9758	0.619758	61.9758	0	0
1987	>sp|P08238|HS90B_HUMAN Heat shock protein HSP 90-beta OS=Homo sapiens GN=HSP90AB1 PE=1 SV=4	4798	K.YIDQEELNK.T	9	1	1	576.283	2	[576.2815331, 1152.558183]	None	-	0	0	0	0	0	0	0	0	0	0	0	0	0.623129	62.3129	0.623129	62.3129	0	0
1988	>sp|P08238|HS90B_HUMAN Heat shock protein HSP 90-beta OS=Homo sapiens GN=HSP90AB1 PE=1 SV=4	4816	K.YIDQEELNK.T	9	1	1	576.283	2	[576.2815331, 1152.558183]	None	-	0	0	0	0	0	0	0	0	0	0	0	0	0.638567	63.8567	0.638567	63.8567	0	0
2006	>sp|P08238|HS90B_HUMAN Heat shock protein HSP 90-beta OS=Homo sapiens GN=HSP90AB1 PE=1 SV=4	4427	R.YESLTDPSK.L	9	1	1	520.251	2	[520.2480527, 1040.498861]	None	-	0	0	0	0	0	0	0	0	0	0	0	0	0.762218	76.2218	0.762218	76.2218	0	0
2007	>sp|P08238|HS90B_HUMAN Heat shock protein HSP 90-beta OS=Homo sapiens GN=HSP90AB1 PE=1 SV=4	4374	R.YESLTDPSK.L	9	1	1	520.252	2	[520.2544222, 1040.498861]	None	-	0	0	0	0	0	0	0	0	0	0	0	0	0.730535	73.0535	0.730535	73.0535	0	0
2008	>sp|P08238|HS90B_HUMAN Heat shock protein HSP 90-beta OS=Homo sapiens GN=HSP90AB1 PE=1 SV=4	4390	R.YESLTDPSK.L	9	1	1	520.251	2	[520.2544222, 1040.498861]	None	-	0	0	0	0	0	0	0	0	0	0	0	0	0.732766	73.2766	0.732766	73.2766	0	0
2009	>sp|P08238|HS90B_HUMAN Heat shock protein HSP 90-beta OS=Homo sapiens GN=HSP90AB1 PE=1 SV=4	4409	R.YESLTDPSK.L	9	1	1	520.251	2	[520.2544222, 1040.498861]	None	-	0.00285217	0.285217	0	0	0.00526479	0.526479	0	0	0.00526479	0.526479	0	0	0.729097	72.9097	0.725259	72.5259	2995.05	0
2063	>sp|P06748|NPM_HUMAN Nucleophosmin OS=Homo sapiens GN=NPM1 PE=1 SV=2	17439	K.DELHIVEAEAMNYEGSPIK.V	19	1	1	715.678	3	[715.6793622, 1074.020937]	None	-	0	0	0	0	0	0	0	0	0	0	0	0	0.635907	63.5907	0.635907	63.5907	0	0
2064	>sp|P06748|NPM_HUMAN Nucleophosmin OS=Homo sapiens GN=NPM1 PE=1 SV=2	11590	K.DELHIVEAEAMNYEGSPIK.V	19	1	1	715.678	3	[715.6795608, 1073.511307]	None	-	0.00147414	0.147414	0	0	0.00270187	0.270187	0	0	0.00270187	0.270187	0	0	0.643747	64.3747	0.642008	64.2008	6497.66	0
2065	>sp|P06748|NPM_HUMAN Nucleophosmin OS=Homo sapiens GN=NPM1 PE=1 SV=2	11608	K.DELHIVEAEAMNYEGSPIK.V	19	1	1	715.678	3	[716.0085328, 1074.021236]	None	-	0	0	0	0	0	0	0	0	0	0	0	0	0.605184	60.5184	0.605184	60.5184	0	0
2066	>sp|P06748|NPM_HUMAN Nucleophosmin OS=Homo sapiens GN=NPM1 PE=1 SV=2	11632	K.DELHIVEAEAMNYEGSPIK.V	19	1	1	715.678	3	[716.0085328, 1074.021236]	None	-	0	0	0	0	0	0	0	0	0	0	0	0	0.628693	62.8693	0.628693	62.8693	0	0
2069	>sp|P06748|NPM_HUMAN Nucleophosmin OS=Homo sapiens GN=NPM1 PE=1 SV=2	3031	K.DYHFK.V	5	1	1	355.169	2	[355.1692848, 710.3351392]	None	-	0	0	0	0	0	0	0	0	0	0	0	0	0.658268	65.8268	0.658268	65.8268	0	0
2070	>sp|P06748|NPM_HUMAN Nucleophosmin OS=Homo sapiens GN=NPM1 PE=1 SV=2	3034	K.DYHFK.V	5	1	1	237.115	3	[237.1153607, 355.6728129, 710.3351392]	None	-	0	0	0	0	0	0	0	0	0	0	0	0	0.755251	75.5251	0.755251	75.5251	0	0
2071	>sp|P06748|NPM_HUMAN Nucleophosmin OS=Homo sapiens GN=NPM1 PE=1 SV=2	6070	K.FINYVK.N	6	1	1	392.224	2	[392.2244958, 784.448237]	None	-	0	0	0	0	0	0	0	0	0	0	0	0	0.872782	87.2782	0.872782	87.2782	0	0
2072	>sp|P06748|NPM_HUMAN Nucleophosmin OS=Homo sapiens GN=NPM1 PE=1 SV=2	6088	K.FINYVK.N	6	1	1	392.224	2	[392.2244958, 784.448237]	None	-	0	0	0	0	0	0	0	0	0	0	0	0	0.874488	87.4488	0.874488	87.4488	0	0
2088	>sp|P06733|ENOA_HUMAN Alpha-enolase OS=Homo sapiens GN=ENO1 PE=1 SV=2	832	K.AGYTDK.V	6	1	1	327.658	2	[327.6579307, 654.3136478]	None	-	0	0	0	0	0	0	0	0	0	0	0	0	0.857677	85.7677	0.857677	85.7677	0	0
2089	>sp|P06733|ENOA_HUMAN Alpha-enolase OS=Homo sapiens GN=ENO1 PE=1 SV=2	850	K.AGYTDK.V	6	1	1	327.658	2	[327.6579294, 654.3136453]	None	-	0	0	0	0	0	0	0	0	0	0	0	0	0.872167	87.2167	0.872167	87.2167	0	0
2090	>sp|P06733|ENOA_HUMAN Alpha-enolase OS=Homo sapiens GN=ENO1 PE=1 SV=2	877	K.AGYTDK.V	6	1	1	327.659	2	[326.987231, 654.3136453]	None	-	0	0	0	0	0	0	0	0	0	0	0	0	0.902755	90.2755	0.902755	90.2755	0	0
2129	>sp|P06733|ENOA_HUMAN Alpha-enolase OS=Homo sapiens GN=ENO1 PE=1 SV=2	5418	R.IGAEVYHNLK.N	10	1	1	572.312	2	[572.3145563, 1144.618385]	None	-	0	0	0	0	0	0	0	0	0	0	0	0	0.481876	48.1876	0.481876	48.1876	0	0
2130	>sp|P06733|ENOA_HUMAN Alpha-enolase OS=Homo sapiens GN=ENO1 PE=1 SV=2	5434	R.IGAEVYHNLK.N	10	1	1	572.312	2	[572.3145563, 1144.618385]	None	-	0	0	0	0	0	0	0	0	0	0	0	0	0.441826	44.1826	0.441826	44.1826	0	0
2131	>sp|P06733|ENOA_HUMAN Alpha-enolase OS=Homo sapiens GN=ENO1 PE=1 SV=2	5455	R.IGAEVYHNLK.N	10	1	1	572.312	2	[572.3145563, 1144.618385]	None	-	0	0	0	0	0	0	0	0	0	0	0	0	0.513745	51.3745	0.513745	51.3745	0	0
2132	>sp|P06733|ENOA_HUMAN Alpha-enolase OS=Homo sapiens GN=ENO1 PE=1 SV=2	5411	R.IGAEVYHNLK.N	10	1	1	381.877	3	[381.8767053, 572.8146218]	None	-	0	0	0.000352421	0.0352421	0	0	0.000489924	0.0489924	0	0	0.000489924	0.0489924	0.802682	80.2682	0.802288	80.2288	0	2045.95
2133	>sp|P06733|ENOA_HUMAN Alpha-enolase OS=Homo sapiens GN=ENO1 PE=1 SV=2	5428	R.IGAEVYHNLK.N	10	1	1	381.877	3	[381.8767053, 572.8146218]	None	-	0	0	0	0	0	0	0	0	0	0	0	0	0.785763	78.5763	0.785763	78.5763	0	0
2134	>sp|P06733|ENOA_HUMAN Alpha-enolase OS=Homo sapiens GN=ENO1 PE=1 SV=2	5446	R.IGAEVYHNLK.N	10	1	1	381.877	3	[381.8767053, 572.8146218]	None	-	0	0	0	0	0	0	0	0	0	0	0	0	0.777611	77.7611	0.777611	77.7611	0	0
2135	>sp|P06576|ATPB_HUMAN ATP synthase subunit beta, mitochondrial OS=Homo sapiens GN=ATP5B PE=1 SV=3	10307	K.VVDLLAPYAK.G	10	1	1	544.822	2	[544.8244206, 1089.644169]	None	-	0.0077156	0.77156	0	0	0.0177098	1.77098	0	0	0.0177098	1.77098	0	0	0.559486	55.9486	0.549578	54.9578	5266.28	0
2136	>sp|P06576|ATPB_HUMAN ATP synthase subunit beta, mitochondrial OS=Homo sapiens GN=ATP5B PE=1 SV=3	10325	K.VVDLLAPYAK.G	10	1	1	544.822	2	[544.8244148, 1089.644158]	None	-	0.00856602	0.856602	0	0	0.019028	1.9028	0	0	0.019028	1.9028	0	0	0.57646	57.646	0.565492	56.5492	3258.2	0
2140	>sp|P05388|RLA0_HUMAN 60S acidic ribosomal protein P0 OS=Homo sapiens GN=RPLP0 PE=1 SV=1	10631	K.IIQLLDDYPK.C	10	1	1	609.343	2	[609.3468732, 1218.680929]	None	-	0.00926411	0.926411	0	0	0.0277639	2.77639	0	0	0.0277639	2.77639	0	0	0.438012	43.8012	0.425851	42.5851	9501.78	0
2141	>sp|P05388|RLA0_HUMAN 60S acidic ribosomal protein P0 OS=Homo sapiens GN=RPLP0 PE=1 SV=1	10654	K.IIQLLDDYPK.C	10	1	1	609.343	2	[609.3468732, 1218.680929]	None	-	0.00812977	0.812977	0	0	0.0228021	2.28021	0	0	0.0228021	2.28021	0	0	0.45719	45.719	0.446765	44.6765	10193.5	0
2142	>sp|P05388|RLA0_HUMAN 60S acidic ribosomal protein P0 OS=Homo sapiens GN=RPLP0 PE=1 SV=1	10676	K.IIQLLDDYPK.C	10	1	1	609.343	2	[609.3468732, 1218.680929]	None	-	0.153445	15.3445	0	0	0.26402	26.402	0	0	0.26402	26.402	0	0	0.694802	69.4802	0.51136	51.136	37595.6	0
2160	>sp|P04406|G3P_HUMAN Glyceraldehyde-3-phosphate dehydrogenase OS=Homo sapiens GN=GAPDH PE=1 SV=3	11740	K.GILGYTEHQVVSSDFNSDTHSSTFDAGAGIALNDHFVK.L	38	1	1	808.185	5	[808.3918757, 1010.72515]	None	-	0	0	0	0	0	0	0	0	0	0	0	0	0.721483	72.1483	0.721483	72.1483	0	0
2161	>sp|P04406|G3P_HUMAN Glyceraldehyde-3-phosphate dehydrogenase OS=Homo sapiens GN=GAPDH PE=1 SV=3	11764	K.GILGYTEHQVVSSDFNSDTHSSTFDAGAGIALNDHFVK.L	38	1	1	808.186	5	[808.3918757, 1010.742397]	None	-	0	0	0	0	0	0	0	0	0	0	0	0	0.747577	74.7577	0.747577	74.7577	0	0
2175	>sp|P04406|G3P_HUMAN Glyceraldehyde-3-phosphate dehydrogenase OS=Homo sapiens GN=GAPDH PE=1 SV=3	13313	K.WGDAGAEYVVESTGVFTTMEK.A	21	1	1	759.686	3	[760.0205589, 1140.038065]	None	-	0.0100346	1.00346	0	0	0.0211802	2.11802	0	0	0.0211802	2.11802	0	0	0.583096	58.3096	0.570746	57.0746	37375.7	0
2176	>sp|P04406|G3P_HUMAN Glyceraldehyde-3-phosphate dehydrogenase OS=Homo sapiens GN=GAPDH PE=1 SV=3	17554	K.WGDAGAEYVVESTGVFTTMEK.A	21	1	1	759.684	3	[760.4254462, 1140.037839]	None	-	0	0	0	0	0	0	0	0	0	0	0	0	0.725648	72.5648	0.725648	72.5648	0	0
2177	>sp|P04406|G3P_HUMAN Glyceraldehyde-3-phosphate dehydrogenase OS=Homo sapiens GN=GAPDH PE=1 SV=3	2122	K.YDDIK.K	5	1	1	327.161	2	[327.1618512, 653.3175663]	None	-	0	0	0	0	0	0	0	0	0	0	0	0	0.854688	85.4688	0.854688	85.4688	0	0
2191	>sp|P04075|ALDOA_HUMAN Fructose-bisphosphate aldolase A OS=Homo sapiens GN=ALDOA PE=1 SV=2	2896	K.AAQEEYVK.R	8	1	1	469.235	2	[469.233859, 938.4728299]	None	-	0	0	0	0	0	0	0	0	0	0	0	0	0.599968	59.9968	0.599968	59.9968	0	0
2192	>sp|P04075|ALDOA_HUMAN Fructose-bisphosphate aldolase A OS=Homo sapiens GN=ALDOA PE=1 SV=2	2914	K.AAQEEYVK.R	8	1	1	469.235	2	[469.233859, 938.4728299]	None	-	0	0	0	0	0	0	0	0	0	0	0	0	0.592324	59.2324	0.592324	59.2324	0	0
2203	>sp|P02545|LMNA_HUMAN Prelamin-A/C OS=Homo sapiens GN=LMNA PE=1 SV=1	2728	R.AQHEDQVEQYK.K	11	1	1	458.881	3	[458.8839693, 688.3212362]	None	-	0	0	0	0	0	0	0	0	0	0	0	0	0.899437	89.9437	0.899437	89.9437	0	0
2217	>sp|P00338|LDHA_HUMAN L-lactate dehydrogenase A chain OS=Homo sapiens GN=LDHA PE=1 SV=2	3178	K.DYNVTANSK.L	9	1	1	506.241	2	[506.2443883, 1012.487059]	None	-	0	0	0	0	0	0	0	0	0	0	0	0	0.648608	64.8608	0.648608	64.8608	0	0
1292	>sp|Q9BQE3|TBA1C_HUMAN Tubulin alpha-1C chain OS=Homo sapiens GN=TUBA1C PE=1 SV=1	17428	R.AFVHWYVGEGMEEGEFSEAR.E	20	1	0	777.345	3	[777.6755942, 1166.523984]	None	-	0	0	0	0	0	0	0	0	0	0	0	0	0.432617	43.2617	0.432617	43.2617	0	0
1293	>sp|Q9BQE3|TBA1C_HUMAN Tubulin alpha-1C chain OS=Homo sapiens GN=TUBA1C PE=1 SV=1	11214	R.AFVHWYVGEGMEEGEFSEAR.E	20	1	0	777.345	3	[777.6758283, 1166.524335]	None	-	0.00249096	0.249096	0	0	0.00832415	0.832415	0	0	0.00832415	0.832415	0	0	0.400316	40.0316	0.396983	39.6983	5848.92	0
1294	>sp|Q9BQE3|TBA1C_HUMAN Tubulin alpha-1C chain OS=Homo sapiens GN=TUBA1C PE=1 SV=1	11236	R.AFVHWYVGEGMEEGEFSEAR.E	20	1	0	777.345	3	[777.6758185, 1166.524321]	None	-	0.00494929	0.494929	0	0	0.0182497	1.82497	0	0	0.0182497	1.82497	0	0	0.371104	37.1104	0.364331	36.4331	22354.4	0
1295	>sp|Q9BQE3|TBA1C_HUMAN Tubulin alpha-1C chain OS=Homo sapiens GN=TUBA1C PE=1 SV=1	11260	R.AFVHWYVGEGMEEGEFSEAR.E	20	1	0	777.345	3	[777.6758185, 1166.524321]	None	-	0.0193473	1.93473	0	0	0.0587361	5.87361	0	0	0.0587361	5.87361	0	0	0.45712	45.712	0.43027	43.027	19823.5	0
1306	>sp|Q9BQE3|TBA1C_HUMAN Tubulin alpha-1C chain OS=Homo sapiens GN=TUBA1C PE=1 SV=1	7652	R.NLDIERPTYTNLNR.L	14	1	0	573.633	3	[573.6322681, 860.4475522]	None	-	0	0	0	0	0	0	0	0	0	0	0	0	0.797081	79.7081	0.797081	79.7081	0	0
1307	>sp|Q9BQE3|TBA1C_HUMAN Tubulin alpha-1C chain OS=Homo sapiens GN=TUBA1C PE=1 SV=1	7672	R.NLDIERPTYTNLNR.L	14	1	0	573.632	3	[573.6322681, 860.4475522]	None	-	0	0	0	0	0	0	0	0	0	0	0	0	0.79233	79.233	0.79233	79.233	0	0
1308	>sp|Q9BQE3|TBA1C_HUMAN Tubulin alpha-1C chain OS=Homo sapiens GN=TUBA1C PE=1 SV=1	7691	R.NLDIERPTYTNLNR.L	14	1	0	573.632	3	[573.3226601, 860.4475446]	None	-	0	0	0	0	0	0	0	0	0	0	0	0	0.847059	84.7059	0.847059	84.7059	0	0
1320	>sp|Q96KK5|H2A1H_HUMAN Histone H2A type 1-H OS=Homo sapiens GN=HIST1H2AH PE=1 SV=3	1126	K.GNYAER.V	6	1	0	355.167	2	[355.1692981, 710.3351658]	None	-	0	0	0	0	0	0	0	0	0	0	0	0	0.746829	74.6829	0.746829	74.6829	0	0
1321	>sp|Q96KK5|H2A1H_HUMAN Histone H2A type 1-H OS=Homo sapiens GN=HIST1H2AH PE=1 SV=3	1144	K.GNYAER.V	6	1	0	355.167	2	[355.1692981, 710.3351658]	None	-	0	0	0	0	0	0	0	0	0	0	0	0	0.763213	76.3213	0.763213	76.3213	0	0
1372	>sp|Q92804|RBP56_HUMAN TATA-binding protein-associated factor 2N OS=Homo sapiens GN=TAF15 PE=1 SV=1	868	R.SGGGYGGDR.S	9	1	0	413.178	2	[413.1795867, 826.3528188]	None	-	0	0	0	0	0	0	0	0	0	0	0	0	0.687266	68.7266	0.687266	68.7266	0	0
1373	>sp|Q92804|RBP56_HUMAN TATA-binding protein-associated factor 2N OS=Homo sapiens GN=TAF15 PE=1 SV=1	885	R.SGGGYGGDR.S	9	1	0	413.178	2	[413.1795867, 826.3528188]	None	-	0	0	0.00407283	0.407283	0	0	0.00725866	0.725866	0	0	0.00725866	0.725866	0.695205	69.5205	0.690159	69.0159	0	957.844
1379	>sp|Q7L7L0|H2A3_HUMAN Histone H2A type 3 OS=Homo sapiens GN=HIST3H2A PE=1 SV=3	722	K.GNYSER.V	6	1	0	363.164	2	[725.4072801]	None	-	0	0	0	0	0	0	0	0	0	0	0	0	0.873303	87.3303	0.873303	87.3303	0	0
1380	>sp|Q7L7L0|H2A3_HUMAN Histone H2A type 3 OS=Homo sapiens GN=HIST3H2A PE=1 SV=3	729	K.GNYSER.V	6	1	0	363.164	2	[363.1628159, 726.3310235]	None	-	0	0	0	0	0	0	0	0	0	0	0	0	0.745305	74.5305	0.745305	74.5305	0	0
1381	>sp|Q7L7L0|H2A3_HUMAN Histone H2A type 3 OS=Homo sapiens GN=HIST3H2A PE=1 SV=3	746	K.GNYSER.V	6	1	0	363.164	2	[363.1665307, 726.3310235]	None	-	0	0	0	0	0	0	0	0	0	0	0	0	0.767251	76.7251	0.767251	76.7251	0	0
1383	>sp|Q16658|FSCN1_HUMAN Fascin OS=Homo sapiens GN=FSCN1 PE=1 SV=3	2700	R.YSVQTADHR.F	9	1	0	538.76	2	[538.7595858, 1077.525355]	None	-	0	0	0	0	0	0	0	0	0	0	0	0	0.481773	48.1773	0.481773	48.1773	0	0
1413	>sp|Q08211|DHX9_HUMAN ATP-dependent RNA helicase A OS=Homo sapiens GN=DHX9 PE=1 SV=4	2350	K.YTQVGPDHNR.S	10	1	0	396.192	3	[396.1437337, 594.2917611]	None	-	0	0	0	0	0	0	0	0	0	0	0	0	0.898955	89.8955	0.898955	89.8955	0	0
1414	>sp|Q07955|SRSF1_HUMAN Serine/arginine-rich splicing factor 1 OS=Homo sapiens GN=SRSF1 PE=1 SV=2	3458	R.SHEGETAYIR.V	10	1	0	581.778	2	[581.7784098, 1163.557756]	None	-	0	0	0	0	0	0	0	0	0	0	0	0	0.410914	41.0914	0.410914	41.0914	0	0
1424	>sp|Q02543|RL18A_HUMAN 60S ribosomal protein L18a OS=Homo sapiens GN=RPL18A PE=1 SV=2	1462	R.SGTHNMYR.E	8	1	0	322.48	3	[322.1879952, 483.7188535]	None	-	0	0	0	0	0	0	0	0	0	0	0	0	0.950625	95.0625	0.950625	95.0625	0	0
1425	>sp|Q02543|RL18A_HUMAN 60S ribosomal protein L18a OS=Homo sapiens GN=RPL18A PE=1 SV=2	1456	R.SGTHNMYR.E	8	1	0	483.217	2	[483.2167247, 966.4271014]	None	-	0	0	0	0	0	0	0	0	0	0	0	0	0.565902	56.5902	0.565902	56.5902	0	0
1485	>sp|P67809|YBOX1_HUMAN Nuclease-sensitive element-binding protein 1 OS=Homo sapiens GN=YBX1 PE=1 SV=3	842	R.GYRPR.F	5	1	0	324.683	2	[324.6826229, 649.3648684]	None	-	0.00897139	0.897139	0.161717	16.1717	0.0169007	1.69007	0.236574	23.6574	0.0129542	1.29542	0.23351	23.351	0.823526	82.3526	0.620556	62.0556	3014.88	54345.7
1486	>sp|P67809|YBOX1_HUMAN Nuclease-sensitive element-binding protein 1 OS=Homo sapiens GN=YBX1 PE=1 SV=3	6424	R.RPQYSNPPVQGEVMEGADNQGAGEQGRPVR.Q	30	1	0	806.639	4	[806.8890339, 1075.856444]	None	-	0	0	0	0	0	0	0	0	0	0	0	0	0.658521	65.8521	0.658521	65.8521	0	0
1487	>sp|P67809|YBOX1_HUMAN Nuclease-sensitive element-binding protein 1 OS=Homo sapiens GN=YBX1 PE=1 SV=3	6443	R.RPQYSNPPVQGEVMEGADNQGAGEQGRPVR.Q	30	1	0	806.638	4	[806.8890339, 1075.856444]	None	-	0	0	0	0	0	0	0	0	0	0	0	0	0.649045	64.9045	0.649045	64.9045	0	0
1499	>sp|P63261|ACTG_HUMAN Actin, cytoplasmic 2 OS=Homo sapiens GN=ACTG1 PE=1 SV=1	6926	K.IWHHTFYNELR.V	11	1	0	505.921	3	[505.920442, 758.8861468]	None	-	0	0	0	0	0	0	0	0	0	0	0	0	0.78294	78.294	0.78294	78.294	0	0
1500	>sp|P63261|ACTG_HUMAN Actin, cytoplasmic 2 OS=Homo sapiens GN=ACTG1 PE=1 SV=1	6869	K.IWHHTFYNELR.V	11	1	0	505.921	3	[505.920442, 758.8861468]	None	-	0	0	0	0	0	0	0	0	0	0	0	0	0.794078	79.4078	0.794078	79.4078	0	0
1501	>sp|P63261|ACTG_HUMAN Actin, cytoplasmic 2 OS=Homo sapiens GN=ACTG1 PE=1 SV=1	6886	K.IWHHTFYNELR.V	11	1	0	505.921	3	[505.920442, 758.8861468]	None	-	0	0	0	0	0	0	0	0	0	0	0	0	0.795967	79.5967	0.795967	79.5967	0	0
1502	>sp|P63261|ACTG_HUMAN Actin, cytoplasmic 2 OS=Homo sapiens GN=ACTG1 PE=1 SV=1	6904	K.IWHHTFYNELR.V	11	1	0	505.921	3	[505.920442, 758.8861468]	None	-	0	0	0	0	0	0	0	0	0	0	0	0	0.793796	79.3796	0.793796	79.3796	0	0
1503	>sp|P63261|ACTG_HUMAN Actin, cytoplasmic 2 OS=Homo sapiens GN=ACTG1 PE=1 SV=1	6876	K.IWHHTFYNELR.V	11	1	0	379.693	4	[379.6950222, 506.2565537, 759.391361]	None	-	0.018816	1.8816	0	0	0.0253879	2.53879	0	0	0.0253879	2.53879	0	0	0.811906	81.1906	0.791294	79.1294	44747.1	0
1504	>sp|P63261|ACTG_HUMAN Actin, cytoplasmic 2 OS=Homo sapiens GN=ACTG1 PE=1 SV=1	6894	K.IWHHTFYNELR.V	11	1	0	379.693	4	[379.6950222, 506.2565537, 759.391361]	None	-	0.016569	1.6569	0	0	0.0221315	2.21315	0	0	0.0221315	2.21315	0	0	0.820457	82.0457	0.802299	80.2299	30679.8	0
1505	>sp|P63261|ACTG_HUMAN Actin, cytoplasmic 2 OS=Homo sapiens GN=ACTG1 PE=1 SV=1	5245	K.QEYDESGPSIVHR.K	13	1	0	506.239	3	[506.2382432, 759.3577115]	None	-	0	0	0	0	0	0	0	0	0	0	0	0	0.804893	80.4893	0.804893	80.4893	0	0
1506	>sp|P63261|ACTG_HUMAN Actin, cytoplasmic 2 OS=Homo sapiens GN=ACTG1 PE=1 SV=1	5188	K.QEYDESGPSIVHR.K	13	1	0	506.239	3	[506.2382432, 759.3577115]	None	-	0	0	0	0	0	0	0	0	0	0	0	0	0.803779	80.3779	0.803779	80.3779	0	0
1507	>sp|P63261|ACTG_HUMAN Actin, cytoplasmic 2 OS=Homo sapiens GN=ACTG1 PE=1 SV=1	5206	K.QEYDESGPSIVHR.K	13	1	0	506.239	3	[506.2382432, 759.3577115]	None	-	0	0	0	0	0	0	0	0	0	0	0	0	0.804779	80.4779	0.804779	80.4779	0	0
1508	>sp|P63261|ACTG_HUMAN Actin, cytoplasmic 2 OS=Homo sapiens GN=ACTG1 PE=1 SV=1	5225	K.QEYDESGPSIVHR.K	13	1	0	506.239	3	[506.2382432, 759.3577115]	None	-	0	0	0	0	0	0	0	0	0	0	0	0	0.793472	79.3472	0.793472	79.3472	0	0
1512	>sp|P63261|ACTG_HUMAN Actin, cytoplasmic 2 OS=Homo sapiens GN=ACTG1 PE=1 SV=1	10733	K.SYELPDGQVITIGNER.F	16	1	0	597.636	3	[597.6339281, 896.4519588]	None	-	0.00176866	0.176866	0	0	0.00263579	0.263579	0	0	0.00263579	0.263579	0	0	0.789804	78.9804	0.787722	78.7722	4179.14	0
1513	>sp|P63261|ACTG_HUMAN Actin, cytoplasmic 2 OS=Homo sapiens GN=ACTG1 PE=1 SV=1	10756	K.SYELPDGQVITIGNER.F	16	1	0	597.636	3	[597.9712826, 896.9564146]	None	-	0.00167088	0.167088	0	0	0.00249898	0.249898	0	0	0.00249898	0.249898	0	0	0.794911	79.4911	0.792925	79.2925	4258.98	0
1514	>sp|P63261|ACTG_HUMAN Actin, cytoplasmic 2 OS=Homo sapiens GN=ACTG1 PE=1 SV=1	10775	K.SYELPDGQVITIGNER.F	16	1	0	597.636	3	[597.6339218, 896.4519492]	None	-	0.00834047	0.834047	0	0	0.0126174	1.26174	0	0	0.0126174	1.26174	0	0	0.77918	77.918	0.769349	76.9349	4454.78	0
1631	>sp|P61247|RS3A_HUMAN 40S ribosomal protein S3a OS=Homo sapiens GN=RPS3A PE=1 SV=2	1962	K.TSYAQHQQVR.Q	10	1	0	406.539	3	[406.5391925, 609.8075321]	None	-	0	0	0	0	0	0	0	0	0	0	0	0	0.840639	84.0639	0.840639	84.0639	0	0
1632	>sp|P60842|IF4A1_HUMAN Eukaryotic initiation factor 4A-I OS=Homo sapiens GN=EIF4A1 PE=1 SV=1	2503	R.ENYIHR.I	6	1	0	416.209	2	[416.2120553, 832.4169851]	None	-	0	0	0	0	0	0	0	0	0	0	0	0	0.52444	52.444	0.52444	52.444	0	0
1689	>sp|P38159|RBMX_HUMAN RNA-binding motif protein, X chromosome OS=Homo sapiens GN=RBMX PE=1 SV=3	489	R.DYGHSSSR.D	8	1	0	454.697	2	[454.6970381, 909.3985997]	None	-	0	0	0	0	0	0	0	0	0	0	0	0	0.477541	47.7541	0.477541	47.7541	0	0
1710	>sp|P31948|STIP1_HUMAN Stress-induced-phosphoprotein 1 OS=Homo sapiens GN=STIP1 PE=1 SV=1	4417	K.LDPHNHVLYSNR.S	12	1	0	366.939	4	[367.2044579, 489.2536165]	None	-	0	0	0	0	0	0	0	0	0	0	0	0	0.900526	90.0526	0.900526	90.0526	0	0
1743	>sp|P26599|PTBP1_HUMAN Polypyrimidine tract-binding protein 1 OS=Homo sapiens GN=PTBP1 PE=1 SV=1	3886	K.DYGNSPLHR.F	9	1	0	529.755	2	[530.295678, 1059.509498]	None	-	0	0	0	0	0	0	0	0	0	0	0	0	0.422752	42.2752	0.422752	42.2752	0	0
1744	>sp|P26599|PTBP1_HUMAN Polypyrimidine tract-binding protein 1 OS=Homo sapiens GN=PTBP1 PE=1 SV=1	3904	K.DYGNSPLHR.F	9	1	0	529.755	2	[529.7520493, 1059.509498]	None	-	0	0	0	0	0	0	0	0	0	0	0	0	0.478843	47.8843	0.478843	47.8843	0	0
1745	>sp|P26599|PTBP1_HUMAN Polypyrimidine tract-binding protein 1 OS=Homo sapiens GN=PTBP1 PE=1 SV=1	3896	K.DYGNSPLHR.F	9	1	0	353.506	3	[354.2870923, 530.2563515]	None	-	0	0	0.00438662	0.438662	0	0	0.00741767	0.741767	0	0	0.00741767	0.741767	0.7233	72.33	0.717934	71.7934	0	3574.36
1783	>sp|P22626|ROA2_HUMAN Heterogeneous nuclear ribonucleoproteins A2/B1 OS=Homo sapiens GN=HNRNPA2B1 PE=1 SV=2	2887	K.YHTINGHNAEVR.K	12	1	0	353.427	4	[354.2871003, 471.2371046, 706.8522952]	None	-	0.0157018	1.57018	0	0	0.0240541	2.40541	0	0	0.0240541	2.40541	0	0	0.779438	77.9438	0.760689	76.0689	13605.2	0
1784	>sp|P22626|ROA2_HUMAN Heterogeneous nuclear ribonucleoproteins A2/B1 OS=Homo sapiens GN=HNRNPA2B1 PE=1 SV=2	2876	K.YHTINGHNAEVR.K	12	1	0	470.901	3	[471.7701724, 706.3482044]	None	-	0.0140307	1.40307	0	0	0.0242999	2.42999	0	0	0.0242999	2.42999	0	0	0.806937	80.6937	0.787328	78.7328	21987.4	0
1785	>sp|P22626|ROA2_HUMAN Heterogeneous nuclear ribonucleoproteins A2/B1 OS=Homo sapiens GN=HNRNPA2B1 PE=1 SV=2	1097	R.GGSDGYGSGR.G	10	1	0	456.694	2	[456.696862, 911.5072331, 913.3860995]	None	-	0	0	0	0	0	0	0	0	0	0	0	0	0.607126	60.7126	0.607126	60.7126	0	0
1786	>sp|P22626|ROA2_HUMAN Heterogeneous nuclear ribonucleoproteins A2/B1 OS=Homo sapiens GN=HNRNPA2B1 PE=1 SV=2	1114	R.GGSDGYGSGR.G	10	1	0	456.694	2	[456.696862, 913.3860995]	None	-	0	0	0	0	0	0	0	0	0	0	0	0	0.652331	65.2331	0.652331	65.2331	0	0
1799	>sp|P19338|NUCL_HUMAN Nucleolin OS=Homo sapiens GN=NCL PE=1 SV=3	881	K.GQNQDYR.G	7	1	0	440.699	2	[440.7011484, 881.4019047]	None	-	0	0	0	0	0	0	0	0	0	0	0	0	0.705581	70.5581	0.705581	70.5581	0	0
1800	>sp|P19338|NUCL_HUMAN Nucleolin OS=Homo sapiens GN=NCL PE=1 SV=3	897	K.GQNQDYR.G	7	1	0	440.699	2	[440.7011484, 881.4019047]	None	-	0	0	0	0	0	0	0	0	0	0	0	0	0.583784	58.3784	0.583784	58.3784	0	0
1801	>sp|P19338|NUCL_HUMAN Nucleolin OS=Homo sapiens GN=NCL PE=1 SV=3	912	K.GQNQDYR.G	7	1	0	440.699	2	[440.7011484, 881.4019047]	None	-	0	0	0	0	0	0	0	0	0	0	0	0	0.645012	64.5012	0.645012	64.5012	0	0
1886	>sp|P0DP24|CALM2_HUMAN Calmodulin-2 OS=Homo sapiens GN=CALM2 PE=1 SV=1	7674	K.DGNGYISAAELR.H	12	1	0	633.31	2	[633.3080073, 1266.612365]	None	-	0	0	0	0	0	0	0	0	0	0	0	0	0.596354	59.6354	0.596354	59.6354	0	0
1887	>sp|P0DP24|CALM2_HUMAN Calmodulin-2 OS=Homo sapiens GN=CALM2 PE=1 SV=1	7697	K.DGNGYISAAELR.H	12	1	0	633.31	2	[633.3080017, 1266.612354]	None	-	0	0	0	0	0	0	0	0	0	0	0	0	0.57711	57.711	0.57711	57.711	0	0
1894	>sp|P09972|ALDOC_HUMAN Fructose-bisphosphate aldolase C OS=Homo sapiens GN=ALDOC PE=1 SV=2	1156	R.LYR.Q	3	1	0	226.137	2	[226.1369866, 451.2661048]	None	-	0	0	0	0	0	0	0	0	0	0	0	0	0.769182	76.9182	0.769182	76.9182	0	0
1895	>sp|P09972|ALDOC_HUMAN Fructose-bisphosphate aldolase C OS=Homo sapiens GN=ALDOC PE=1 SV=2	1170	R.LYR.Q	3	1	0	226.137	2	[226.1369866, 451.2661048]	None	-	0	0	0	0	0	0	0	0	0	0	0	0	0.767229	76.7229	0.767229	76.7229	0	0
1896	>sp|P09972|ALDOC_HUMAN Fructose-bisphosphate aldolase C OS=Homo sapiens GN=ALDOC PE=1 SV=2	1415	R.LYR.Q	3	1	0	226.137	2	[226.9753053, 451.266103]	None	-	0	0	0	0	0	0	0	0	0	0	0	0	0.787413	78.7413	0.787413	78.7413	0	0
1924	>sp|P09651|ROA1_HUMAN Heterogeneous nuclear ribonucleoprotein A1 OS=Homo sapiens GN=HNRNPA1 PE=1 SV=5	20551	R.GFGFVTYATVEEVDAAMNAR.P	20	1	0	716.673	3	[717.0068075, 1075.514875]	None	-	0.0238542	2.38542	0	0	0.0374293	3.74293	0	0	0.0374293	3.74293	0	0	0.771229	77.1229	0.742363	74.2363	1352.73	0
1940	>sp|P08670|VIME_HUMAN Vimentin OS=Homo sapiens GN=VIM PE=1 SV=4	1503	K.QESTEYR.R	7	1	0	456.707	2	[456.1943585, 913.4157271]	None	-	0	0	0	0	0	0	0	0	0	0	0	0	0.804821	80.4821	0.804821	80.4821	0	0
1952	>sp|P08238|HS90B_HUMAN Heat shock protein HSP 90-beta OS=Homo sapiens GN=HSP90AB1 PE=1 SV=4	17270	K.HNDDEQYAWESSAGGSFTVR.A	20	1	0	752.658	3	[752.9954166, 1129.491621]	None	-	0	0	0	0	0	0	0	0	0	0	0	0	0.61448	61.448	0.61448	61.448	0	0
1953	>sp|P08238|HS90B_HUMAN Heat shock protein HSP 90-beta OS=Homo sapiens GN=HSP90AB1 PE=1 SV=4	8644	K.HNDDEQYAWESSAGGSFTVR.A	20	1	0	752.658	3	[752.9957183, 1129.492073]	None	-	0	0	0	0	0	0	0	0	0	0	0	0	0.603087	60.3087	0.603087	60.3087	0	0
1954	>sp|P08238|HS90B_HUMAN Heat shock protein HSP 90-beta OS=Homo sapiens GN=HSP90AB1 PE=1 SV=4	8662	K.HNDDEQYAWESSAGGSFTVR.A	20	1	0	752.659	3	[752.9957183, 1129.492073]	None	-	0	0	0	0	0	0	0	0	0	0	0	0	0.61487	61.487	0.61487	61.487	0	0
1955	>sp|P08238|HS90B_HUMAN Heat shock protein HSP 90-beta OS=Homo sapiens GN=HSP90AB1 PE=1 SV=4	8680	K.HNDDEQYAWESSAGGSFTVR.A	20	1	0	752.658	3	[752.9957183, 1128.982861]	None	-	0	0	0	0	0	0	0	0	0	0	0	0	0.651203	65.1203	0.651203	65.1203	0	0
2036	>sp|P07437|TBB5_HUMAN Tubulin beta chain OS=Homo sapiens GN=TUBB PE=1 SV=2	11417	K.FWEVISDEHGIDPTGTYHGDSDLQLDR.I	27	1	0	776.359	4	[776.6059789, 1035.472538]	None	-	0.000936994	0.0936994	0	0	0.00146429	0.146429	0	0	0.00146429	0.146429	0	0	0.762818	76.2818	0.761701	76.1701	2122.12	0
2037	>sp|P07437|TBB5_HUMAN Tubulin beta chain OS=Homo sapiens GN=TUBB PE=1 SV=2	11441	K.FWEVISDEHGIDPTGTYHGDSDLQLDR.I	27	1	0	776.359	4	[776.6059789, 1035.472538]	None	-	0	0	0	0	0	0	0	0	0	0	0	0	0.768008	76.8008	0.768008	76.8008	0	0
2038	>sp|P07437|TBB5_HUMAN Tubulin beta chain OS=Homo sapiens GN=TUBB PE=1 SV=2	3068	K.IREEYPDR.I	8	1	0	539.27	2	[539.2700831, 1078.532287]	None	-	0.00110459	0.110459	0	0	0.00300986	0.300986	0	0	0.00300986	0.300986	0	0	0.478576	47.8576	0.477135	47.7135	1606.16	0
2039	>sp|P07437|TBB5_HUMAN Tubulin beta chain OS=Homo sapiens GN=TUBB PE=1 SV=2	3067	K.IREEYPDR.I	8	1	0	359.849	3	[359.8497678, 539.2700831]	None	-	0.0410802	4.10802	0.00110005	0.110005	0.0486781	4.86781	0.00136833	0.136833	0.0486148	4.86148	0.00130181	0.130181	0.94678	94.678	0.89952	89.952	153886	4120.77
2040	>sp|P07437|TBB5_HUMAN Tubulin beta chain OS=Homo sapiens GN=TUBB PE=1 SV=2	3088	K.IREEYPDR.I	8	1	0	359.849	3	[359.8497658, 539.7745748]	None	-	0.0378362	3.78362	0	0	0.0463984	4.63984	0	0	0.0463984	4.63984	0	0	0.944405	94.4405	0.900586	90.0586	109639	0
2041	>sp|P07437|TBB5_HUMAN Tubulin beta chain OS=Homo sapiens GN=TUBB PE=1 SV=2	3110	K.IREEYPDR.I	8	1	0	359.849	3	[359.2423015, 539.2700801]	None	-	0.0197602	1.97602	0	0	0.0394433	3.94433	0	0	0.0394433	3.94433	0	0	0.933231	93.3231	0.896421	89.6421	4827.05	0
2046	>sp|P07437|TBB5_HUMAN Tubulin beta chain OS=Homo sapiens GN=TUBB PE=1 SV=2	1760	K.YVPR.A	4	1	0	267.655	2	[267.6557437, 534.3035885]	None	-	0	0	0	0	0	0	0	0	0	0	0	0	0.768176	76.8176	0.768176	76.8176	0	0
2047	>sp|P07437|TBB5_HUMAN Tubulin beta chain OS=Homo sapiens GN=TUBB PE=1 SV=2	1781	K.YVPR.A	4	1	0	267.656	2	[267.6557437, 534.3035885]	None	-	0	0	0	0	0	0	0	0	0	0	0	0	0.772288	77.2288	0.772288	77.2288	0	0
2048	>sp|P07437|TBB5_HUMAN Tubulin beta chain OS=Homo sapiens GN=TUBB PE=1 SV=2	596	R.GSQQYR.A	6	1	0	369.68	2	[369.6795142, 739.3645505]	None	-	0	0	0	0	0	0	0	0	0	0	0	0	0.730778	73.0778	0.730778	73.0778	0	0
2049	>sp|P07437|TBB5_HUMAN Tubulin beta chain OS=Homo sapiens GN=TUBB PE=1 SV=2	613	R.GSQQYR.A	6	1	0	369.68	2	[369.6795142, 739.3645505]	None	-	0	0	0	0	0	0	0	0	0	0	0	0	0.720648	72.0648	0.720648	72.0648	0	0
2050	>sp|P07437|TBB5_HUMAN Tubulin beta chain OS=Homo sapiens GN=TUBB PE=1 SV=2	629	R.GSQQYR.A	6	1	0	369.68	2	[369.6795142, 739.3645505]	None	-	0	0	0	0	0	0	0	0	0	0	0	0	0.726055	72.6055	0.726055	72.6055	0	0
2055	>sp|P07437|TBB5_HUMAN Tubulin beta chain OS=Homo sapiens GN=TUBB PE=1 SV=2	11268	R.YLTVAAVFR.G	9	1	0	520.301	2	[520.2988629, 1040.606664]	None	-	0.0137532	1.37532	0	0	0.0365462	3.65462	0	0	0.0365462	3.65462	0	0	0.480987	48.0987	0.463409	46.3409	17634.9	0
2056	>sp|P07437|TBB5_HUMAN Tubulin beta chain OS=Homo sapiens GN=TUBB PE=1 SV=2	11290	R.YLTVAAVFR.G	9	1	0	520.301	2	[520.2988629, 1040.606664]	None	-	0.00576634	0.576634	0.00164315	0.164315	0.015818	1.5818	0.00455899	0.455899	0.015747	1.5747	0.0044872	0.44872	0.466779	46.6779	0.457334	45.7334	8189.58	2333.66
2057	>sp|P07437|TBB5_HUMAN Tubulin beta chain OS=Homo sapiens GN=TUBB PE=1 SV=2	11308	R.YLTVAAVFR.G	9	1	0	520.301	2	[520.2988629, 1040.606664]	None	-	0.0360577	3.60577	0	0	0.0812686	8.12686	0	0	0.0812686	8.12686	0	0	0.549583	54.9583	0.504919	50.4919	13076.7	0
2102	>sp|P06733|ENOA_HUMAN Alpha-enolase OS=Homo sapiens GN=ENO1 PE=1 SV=2	5366	K.GVPLYR.H	6	1	0	352.708	2	[352.7102505, 705.4220274]	None	-	0	0	0	0	0	0	0	0	0	0	0	0	0.652198	65.2198	0.652198	65.2198	0	0
2103	>sp|P06733|ENOA_HUMAN Alpha-enolase OS=Homo sapiens GN=ENO1 PE=1 SV=2	5386	K.GVPLYR.H	6	1	0	352.708	2	[352.710248, 705.4220224]	None	-	0	0	0	0	0	0	0	0	0	0	0	0	0.649503	64.9503	0.649503	64.9503	0	0
2120	>sp|P06733|ENOA_HUMAN Alpha-enolase OS=Homo sapiens GN=ENO1 PE=1 SV=2	5164	K.YNQLLR.I	6	1	0	403.73	2	[403.7291244, 807.4552948]	None	-	0	0	0	0	0	0	0	0	0	0	0	0	0.653142	65.3142	0.653142	65.3142	0	0
2121	>sp|P06733|ENOA_HUMAN Alpha-enolase OS=Homo sapiens GN=ENO1 PE=1 SV=2	5129	K.YNQLLR.I	6	1	0	403.73	2	[403.7291272, 807.4553004]	None	-	0	0	0	0	0	0	0	0	0	0	0	0	0.648314	64.8314	0.648314	64.8314	0	0
2122	>sp|P06733|ENOA_HUMAN Alpha-enolase OS=Homo sapiens GN=ENO1 PE=1 SV=2	5137	K.YNQLLR.I	6	1	0	403.73	2	[404.7324778]	None	-	0	0	0	0	0	0	0	0	0	0	0	0	1	100	1	100	0	0
2123	>sp|P06733|ENOA_HUMAN Alpha-enolase OS=Homo sapiens GN=ENO1 PE=1 SV=2	5146	K.YNQLLR.I	6	1	0	403.73	2	[403.7291272, 807.4553004]	None	-	0	0	0	0	0	0	0	0	0	0	0	0	0.662044	66.2044	0.662044	66.2044	0	0
2151	>sp|P04792|HSPB1_HUMAN Heat shock protein beta-1 OS=Homo sapiens GN=HSPB1 PE=1 SV=2	2718	R.QDEHGYISR.C	9	1	0	368.841	3	[368.8415776, 553.2627108]	None	-	0	0	0	0	0	0	0	0	0	0	0	0	0.824428	82.4428	0.824428	82.4428	0	0
2152	>sp|P04792|HSPB1_HUMAN Heat shock protein beta-1 OS=Homo sapiens GN=HSPB1 PE=1 SV=2	2736	R.QDEHGYISR.C	9	1	0	368.841	3	[369.2259052, 553.2627108]	None	-	0	0	0	0	0	0	0	0	0	0	0	0	0.826979	82.6979	0.826979	82.6979	0	0
2206	>sp|P02008|HBAZ_HUMAN Hemoglobin subunit zeta OS=Homo sapiens GN=HBZ PE=1 SV=2	10068	K.TYFPHFDLHPGSAQLR.A	16	1	0	629.317	3	[629.653872, 944.4731479]	None	-	0.00259345	0.259345	0	0	0.00478885	0.478885	0	0	0.00478885	0.478885	0	0	0.647537	64.7537	0.644436	64.4436	2127.75	0
2207	>sp|P02008|HBAZ_HUMAN Hemoglobin subunit zeta OS=Homo sapiens GN=HBZ PE=1 SV=2	10086	K.TYFPHFDLHPGSAQLR.A	16	1	0	629.317	3	[629.3147727, 943.9747776]	None	-	0.00865606	0.865606	0	0	0.0137497	1.37497	0	0	0.0137497	1.37497	0	0	0.715042	71.5042	0.70521	70.521	3800.76	0
2208	>sp|P02008|HBAZ_HUMAN Hemoglobin subunit zeta OS=Homo sapiens GN=HBZ PE=1 SV=2	10063	K.TYFPHFDLHPGSAQLR.A	16	1	0	472.239	4	[472.4913968, 629.9847515, 944.4731479]	None	-	0.00236264	0.236264	0.00188627	0.188627	0.00407064	0.407064	0.00325257	0.325257	0.00405746	0.405746	0.00323937	0.323937	0.638186	63.8186	0.633529	63.3529	3517.86	2808.57
2209	>sp|P02008|HBAZ_HUMAN Hemoglobin subunit zeta OS=Homo sapiens GN=HBZ PE=1 SV=2	10084	K.TYFPHFDLHPGSAQLR.A	16	1	0	472.239	4	[472.4913968, 629.653872, 944.4731479]	None	-	0.00689101	0.689101	0	0	0.0119776	1.19776	0	0	0.0119776	1.19776	0	0	0.63508	63.508	0.627473	62.7473	6379.99	0
1587	>sp|P62841|RS15_HUMAN 40S ribosomal protein S15 OS=Homo sapiens GN=RPS15 PE=1 SV=2	4463	K.KEAPPMEKPEVVK.T	13	0	3	371.207	4	[371.1028391, 494.9430529, 742.4170191]	None	-	0	0	0	0	0	0	0	0	0	0	0	0	0.667091	66.7091	0.667091	66.7091	0	0
1588	>sp|P62841|RS15_HUMAN 40S ribosomal protein S15 OS=Homo sapiens GN=RPS15 PE=1 SV=2	4482	K.KEAPPMEKPEVVK.T	13	0	3	371.206	4	[371.1028391, 494.9430529, 742.4170191]	None	-	0	0	0	0	0	0	0	0	0	0	0	0	0.690328	69.0328	0.690328	69.0328	0	0
1943	>sp|P08238|HS90B_HUMAN Heat shock protein HSP 90-beta OS=Homo sapiens GN=HSP90AB1 PE=1 SV=4	517	K.EEEDKDDEEKPK.I	12	0	3	497.555	3	[497.5539402, 746.3305406]	None	-	0	0	0	0	0	0	0	0	0	0	0	0	0.864328	86.4328	0.864328	86.4328	0	0
1944	>sp|P08238|HS90B_HUMAN Heat shock protein HSP 90-beta OS=Homo sapiens GN=HSP90AB1 PE=1 SV=4	535	K.EEEDKDDEEKPK.I	12	0	3	497.555	3	[497.2562144, 746.3414848, 1490.688618]	None	-	0	0	0	0	0	0	0	0	0	0	0	0	0.869393	86.9393	0.869393	86.9393	0	0
2229	>sp|P00338|LDHA_HUMAN L-lactate dehydrogenase A chain OS=Homo sapiens GN=LDHA PE=1 SV=2	5429	K.TLHPDLGTDKDKEQWK.E	16	0	3	478.496	4	[478.4964345, 637.9962286, 956.998167]	None	-	0	0	0.00347001	0.347001	0	0	0.00480959	0.480959	0	0	0.00480959	0.480959	0.847012	84.7012	0.842938	84.2938	0	3874.23
2230	>sp|P00338|LDHA_HUMAN L-lactate dehydrogenase A chain OS=Homo sapiens GN=LDHA PE=1 SV=2	5449	K.TLHPDLGTDKDKEQWK.E	16	0	3	478.495	4	[478.7437324, 637.9962286]	None	-	0	0	0	0	0	0	0	0	0	0	0	0	0.914531	91.4531	0.914531	91.4531	0	0
1377	>sp|Q8NC51|PAIRB_HUMAN Plasminogen activator inhibitor 1 RNA-binding protein OS=Homo sapiens GN=SERBP1 PE=1 SV=2	2551	R.KPNEGADGQWK.K	11	0	2	410.535	3	[410.537071, 614.3266138, 615.8003961]	None	-	0	0	0	0	0	0	0	0	0	0	0	0	0.87298	87.298	0.87298	87.298	0	0
1391	>sp|Q14103|HNRPD_HUMAN Heterogeneous nuclear ribonucleoprotein D0 OS=Homo sapiens GN=HNRNPD PE=1 SV=1	947	K.EEEPVKK.I	7	0	2	429.732	2	[429.7320292, 859.4595855]	None	-	0	0	0	0	0	0	0	0	0	0	0	0	0.643966	64.3966	0.643966	64.3966	0	0
1394	>sp|Q14103|HNRPD_HUMAN Heterogeneous nuclear ribonucleoprotein D0 OS=Homo sapiens GN=HNRNPD PE=1 SV=1	505	K.TKEPVK.K	6	0	2	351.214	2	[351.2146175, 702.424746]	None	-	0	0	0	0	0	0	0	0	0	0	0	0	0.671105	67.1105	0.671105	67.1105	0	0
1444	>sp|P68104|EF1A1_HUMAN Elongation factor 1-alpha 1 OS=Homo sapiens GN=EEF1A1 PE=1 SV=1	1306	K.KLEDGPK.F	7	0	2	393.722	2	[393.2522576, 787.4405252]	None	-	0	0	0	0	0	0	0	0	0	0	0	0	0.775349	77.5349	0.775349	77.5349	0	0
1445	>sp|P68104|EF1A1_HUMAN Elongation factor 1-alpha 1 OS=Homo sapiens GN=EEF1A1 PE=1 SV=1	1323	K.KLEDGPK.F	7	0	2	393.722	2	[393.7214252, 787.4405252]	None	-	0	0	0	0	0	0	0	0	0	0	0	0	0.799775	79.9775	0.799775	79.9775	0	0
1622	>sp|P61927|RL37_HUMAN 60S ribosomal protein L37 OS=Homo sapiens GN=RPL37 PE=1 SV=2	603	R.EGTTPKPK.R	8	0	2	429.24	2	[429.0920069, 858.4866584]	None	-	0	0	0	0	0	0	0	0	0	0	0	0	0.726017	72.6017	0.726017	72.6017	0	0
1623	>sp|P61927|RL37_HUMAN 60S ribosomal protein L37 OS=Homo sapiens GN=RPL37 PE=1 SV=2	617	R.EGTTPKPK.R	8	0	2	429.24	2	[429.0920069, 858.4866584]	None	-	0	0	0	0	0	0	0	0	0	0	0	0	0.715761	71.5761	0.715761	71.5761	0	0
1624	>sp|P61927|RL37_HUMAN 60S ribosomal protein L37 OS=Homo sapiens GN=RPL37 PE=1 SV=2	636	R.EGTTPKPK.R	8	0	2	429.24	2	[429.0920055, 858.4866556]	None	-	0	0	0	0	0	0	0	0	0	0	0	0	0.760148	76.0148	0.760148	76.0148	0	0
1642	>sp|P53999|TCP4_HUMAN Activated RNA polymerase II transcriptional coactivator p15 OS=Homo sapiens GN=SUB1 PE=1 SV=3	2586	K.QVAPEKPVK.K	9	0	2	332.534	3	[332.5347769, 498.8013145]	None	-	0.00721502	0.721502	0	0	0.00980681	0.980681	0	0	0.00980681	0.980681	0	0	0.825057	82.5057	0.816966	81.6966	6327.07	0
1643	>sp|P53999|TCP4_HUMAN Activated RNA polymerase II transcriptional coactivator p15 OS=Homo sapiens GN=SUB1 PE=1 SV=3	2592	K.QVAPEKPVK.K	9	0	2	498.298	2	[498.8431744, 996.5943449]	None	-	0	0	0	0	0	0	0	0	0	0	0	0	0.710989	71.0989	0.710989	71.0989	0	0
1652	>sp|P51991|ROA3_HUMAN Heterogeneous nuclear ribonucleoprotein A3 OS=Homo sapiens GN=HNRNPA3 PE=1 SV=2	4193	R.EDSVKPGAHLTVK.K	13	0	2	690.878	2	[690.8776239, 1381.754151]	None	-	0	0	0	0	0	0	0	0	0	0	0	0	0.445957	44.5957	0.445957	44.5957	0	0
1653	>sp|P51991|ROA3_HUMAN Heterogeneous nuclear ribonucleoprotein A3 OS=Homo sapiens GN=HNRNPA3 PE=1 SV=2	4183	R.EDSVKPGAHLTVK.K	13	0	2	460.921	3	[460.922119, 691.384761]	None	-	0.00207306	0.207306	0	0	0.00313858	0.313858	0	0	0.00313858	0.313858	0	0	0.771901	77.1901	0.769478	76.9478	4304.38	0
1654	>sp|P51991|ROA3_HUMAN Heterogeneous nuclear ribonucleoprotein A3 OS=Homo sapiens GN=HNRNPA3 PE=1 SV=2	4204	R.EDSVKPGAHLTVK.K	13	0	2	460.921	3	[460.922119, 691.384761]	None	-	0	0	0	0	0	0	0	0	0	0	0	0	0.738112	73.8112	0.738112	73.8112	0	0
1655	>sp|P51991|ROA3_HUMAN Heterogeneous nuclear ribonucleoprotein A3 OS=Homo sapiens GN=HNRNPA3 PE=1 SV=2	4188	R.EDSVKPGAHLTVK.K	13	0	2	345.943	4	[345.9434215, 461.2569299, 691.882688]	None	-	0	0	0	0	0	0	0	0	0	0	0	0	0.751027	75.1027	0.751027	75.1027	0	0
1658	>sp|P50990|TCPQ_HUMAN T-complex protein 1 subunit theta OS=Homo sapiens GN=CCT8 PE=1 SV=4	2575	K.KETEGDVTSVK.D	11	0	2	398.207	3	[399.2342349, 596.8115344, 1193.612636]	None	-	0.00340002	0.340002	0	0	0.00932198	0.932198	0	0	0.00932198	0.932198	0	0	0.941892	94.1892	0.933112	93.3112	2326.59	0
1659	>sp|P50990|TCPQ_HUMAN T-complex protein 1 subunit theta OS=Homo sapiens GN=CCT8 PE=1 SV=4	2569	K.KETEGDVTSVK.D	11	0	2	596.807	2	[596.8115344, 1193.612636]	None	-	0	0	0	0	0	0	0	0	0	0	0	0	0.507121	50.7121	0.507121	50.7121	0	0
1697	>sp|P36578|RL4_HUMAN 60S ribosomal protein L4 OS=Homo sapiens GN=RPL4 PE=1 SV=5	790	K.KPVVGK.K	6	0	2	314.213	2	[314.0959193, 627.4211031]	None	-	0	0	0	0	0	0	0	0	0	0	0	0	0.858963	85.8963	0.858963	85.8963	0	0
1698	>sp|P36578|RL4_HUMAN 60S ribosomal protein L4 OS=Homo sapiens GN=RPL4 PE=1 SV=5	809	K.KPVVGK.K	6	0	2	314.213	2	[314.0959193, 627.4211031]	None	-	0	0	0	0	0	0	0	0	0	0	0	0	0.888787	88.8787	0.888787	88.8787	0	0
1712	>sp|P31948|STIP1_HUMAN Stress-induced-phosphoprotein 1 OS=Homo sapiens GN=STIP1 PE=1 SV=1	1510	R.NKPSDLGTK.L	9	0	2	480.262	2	[480.2598485, 960.5198404]	None	-	0	0	0	0	0	0	0	0	0	0	0	0	0.701261	70.1261	0.701261	70.1261	0	0
1734	>sp|P29692|EF1D_HUMAN Elongation factor 1-delta OS=Homo sapiens GN=EEF1D PE=1 SV=5	2164	K.KPALVAK.S	7	0	2	363.748	2	[363.7467297, 727.4986983]	None	-	0	0	0	0	0	0	0	0	0	0	0	0	0.852347	85.2347	0.852347	85.2347	0	0
1735	>sp|P29692|EF1D_HUMAN Elongation factor 1-delta OS=Homo sapiens GN=EEF1D PE=1 SV=5	2182	K.KPALVAK.S	7	0	2	363.747	2	[363.7467297, 727.4986983]	None	-	0	0	0	0	0	0	0	0	0	0	0	0	0.849393	84.9393	0.849393	84.9393	0	0
1742	>sp|P26641|EF1G_HUMAN Elongation factor 1-gamma OS=Homo sapiens GN=EEF1G PE=1 SV=3	1802	R.KFPAGK.V	6	0	2	324.197	2	[324.1964195, 648.3977933]	None	-	0	0	0.00466202	0.466202	0	0	0.00867827	0.867827	0	0	0.00867827	0.867827	0.72046	72.046	0.714207	71.4207	0	1113.1
1751	>sp|P26583|HMGB2_HUMAN High mobility group protein B2 OS=Homo sapiens GN=HMGB2 PE=1 SV=2	470	K.KDPNAPK.R	7	0	2	385.214	2	[385.0893323, 770.4284412]	None	-	0	0	0	0	0	0	0	0	0	0	0	0	0.651317	65.1317	0.651317	65.1317	0	0
1752	>sp|P26583|HMGB2_HUMAN High mobility group protein B2 OS=Homo sapiens GN=HMGB2 PE=1 SV=2	6418	K.KHPDSSVNFAEFSK.K	14	0	2	531.595	3	[531.5958678, 797.3899053]	None	-	0	0	0	0	0	0	0	0	0	0	0	0	0.828461	82.8461	0.828461	82.8461	0	0
1753	>sp|P26583|HMGB2_HUMAN High mobility group protein B2 OS=Homo sapiens GN=HMGB2 PE=1 SV=2	6436	K.KHPDSSVNFAEFSK.K	14	0	2	531.595	3	[797.389899]	None	-	0.234448	23.4448	0	0	0.26163	26.163	0	0	0.26163	26.163	0	0	0.896108	89.6108	0.66166	66.166	256390	0
1759	>sp|P26038|MOES_HUMAN Moesin OS=Homo sapiens GN=MSN PE=1 SV=3	4240	R.RKPDTIEVQQMK.A	12	0	2	491.601	3	[490.7732321, 737.4043988]	None	-	0	0	0.00212164	0.212164	0	0	0.00270295	0.270295	0	0	0.00270295	0.270295	0.935843	93.5843	0.933313	93.3313	0	2899.25
1770	>sp|P23528|COF1_HUMAN Cofilin-1 OS=Homo sapiens GN=CFL1 PE=1 SV=3	1492	K.SSTPEEVKK.R	9	0	2	335.513	3	[335.1507774, 503.2679684]	None	-	0	0	0	0	0	0	0	0	0	0	0	0	0.878576	87.8576	0.878576	87.8576	0	0
1771	>sp|P23528|COF1_HUMAN Cofilin-1 OS=Homo sapiens GN=CFL1 PE=1 SV=3	1501	K.SSTPEEVKK.R	9	0	2	502.767	2	[501.8408261, 503.1104427, 1005.53679]	None	-	0	0	0	0	0	0	0	0	0	0	0	0	0.511243	51.1243	0.511243	51.1243	0	0
1812	>sp|P18077|RL35A_HUMAN 60S ribosomal protein L35a OS=Homo sapiens GN=RPL35A PE=1 SV=2	1775	K.NNTVTPGGKPNK.T	12	0	2	409.555	3	[409.5565636, 614.3347961]	None	-	0	0	0	0	0	0	0	0	0	0	0	0	0.842896	84.2896	0.842896	84.2896	0	0
1819	>sp|P17096|HMGA1_HUMAN High mobility group protein HMG-I/HMG-Y OS=Homo sapiens GN=HMGA1 PE=1 SV=3	6017	R.KQPPVSPGTALVGSQK.E	16	0	2	531.97	3	[532.2939227, 797.9582636]	None	-	0.313207	31.3207	0	0	0.54581	54.581	0	0	0.54581	54.581	0	0	0.835534	83.5534	0.379492	37.9492	194035	0
1820	>sp|P17096|HMGA1_HUMAN High mobility group protein HMG-I/HMG-Y OS=Homo sapiens GN=HMGA1 PE=1 SV=3	5964	R.KQPPVSPGTALVGSQK.E	16	0	2	531.97	3	[532.2939268, 797.9582697]	None	-	0.131067	13.1067	0	0	0.182041	18.2041	0	0	0.182041	18.2041	0	0	0.828588	82.8588	0.677751	67.7751	87224	0
1821	>sp|P17096|HMGA1_HUMAN High mobility group protein HMG-I/HMG-Y OS=Homo sapiens GN=HMGA1 PE=1 SV=3	5981	R.KQPPVSPGTALVGSQK.E	16	0	2	531.97	3	[531.9710722, 797.9582697]	None	-	0	0	0	0	0	0	0	0	0	0	0	0	0.81476	81.476	0.81476	81.476	0	0
1822	>sp|P17096|HMGA1_HUMAN High mobility group protein HMG-I/HMG-Y OS=Homo sapiens GN=HMGA1 PE=1 SV=3	5999	R.KQPPVSPGTALVGSQK.E	16	0	2	531.97	3	[532.3005187, 797.9582697]	None	-	0.135844	13.5844	0	0	0.189342	18.9342	0	0	0.189342	18.9342	0	0	0.830236	83.0236	0.673038	67.3038	79092.5	0
1839	>sp|P13639|EF2_HUMAN Elongation factor 2 OS=Homo sapiens GN=EEF2 PE=1 SV=4	2683	K.EGKPLLK.A	7	0	2	262.169	3	[263.1397765, 392.7504202]	None	-	0	0	0	0	0	0	0	0	0	0	0	0	0.87127	87.127	0.87127	87.127	0	0
1840	>sp|P13639|EF2_HUMAN Elongation factor 2 OS=Homo sapiens GN=EEF2 PE=1 SV=4	2665	K.EGKPLLK.A	7	0	2	392.75	2	[392.7504222, 785.4989607]	None	-	0	0	0	0	0	0	0	0	0	0	0	0	0.696714	69.6714	0.696714	69.6714	0	0
1841	>sp|P13639|EF2_HUMAN Elongation factor 2 OS=Homo sapiens GN=EEF2 PE=1 SV=4	2687	K.EGKPLLK.A	7	0	2	392.75	2	[392.7504202, 785.4989567]	None	-	0	0	0	0	0	0	0	0	0	0	0	0	0.710601	71.0601	0.710601	71.0601	0	0
1842	>sp|P13639|EF2_HUMAN Elongation factor 2 OS=Homo sapiens GN=EEF2 PE=1 SV=4	455	K.LDSEDKDK.E	8	0	2	475.228	2	[475.2266841, 950.4532242]	None	-	0	0	0	0	0	0	0	0	0	0	0	0	0.706787	70.6787	0.706787	70.6787	0	0
1843	>sp|P13639|EF2_HUMAN Elongation factor 2 OS=Homo sapiens GN=EEF2 PE=1 SV=4	468	K.LDSEDKDK.E	8	0	2	475.228	2	[475.2266841, 950.4532242]	None	-	0	0	0	0	0	0	0	0	0	0	0	0	0.710431	71.0431	0.710431	71.0431	0	0
1844	>sp|P13639|EF2_HUMAN Elongation factor 2 OS=Homo sapiens GN=EEF2 PE=1 SV=4	483	K.LDSEDKDK.E	8	0	2	475.228	2	[475.8278135, 950.4532242]	None	-	0	0	0	0	0	0	0	0	0	0	0	0	0.841457	84.1457	0.841457	84.1457	0	0
1931	>sp|P09429|HMGB1_HUMAN High mobility group protein B1 OS=Homo sapiens GN=HMGB1 PE=1 SV=3	2669	K.FKDPNAPK.R	8	0	2	306.168	3	[306.1697068, 459.2535409]	None	-	0	0	0	0	0	0	0	0	0	0	0	0	0.75136	75.136	0.75136	75.136	0	0
1933	>sp|P09429|HMGB1_HUMAN High mobility group protein B1 OS=Homo sapiens GN=HMGB1 PE=1 SV=3	6546	K.KHPDASVNFSEFSK.K	14	0	2	531.595	3	[531.5958635, 797.389899]	None	-	0	0	0	0	0	0	0	0	0	0	0	0	0.828029	82.8029	0.828029	82.8029	0	0
1934	>sp|P09429|HMGB1_HUMAN High mobility group protein B1 OS=Homo sapiens GN=HMGB1 PE=1 SV=3	6568	K.KHPDASVNFSEFSK.K	14	0	2	531.595	3	[531.5958635, 797.389899]	None	-	0	0	0	0	0	0	0	0	0	0	0	0	0.831593	83.1593	0.831593	83.1593	0	0
1945	>sp|P08238|HS90B_HUMAN Heat shock protein HSP 90-beta OS=Homo sapiens GN=HSP90AB1 PE=1 SV=4	6281	K.EGLELPEDEEEKK.K	13	0	2	772.87	2	[772.8675111, 1545.736146]	None	-	0	0	0	0	0	0	0	0	0	0	0	0	0.459021	45.9021	0.459021	45.9021	0	0
1946	>sp|P08238|HS90B_HUMAN Heat shock protein HSP 90-beta OS=Homo sapiens GN=HSP90AB1 PE=1 SV=4	6276	K.EGLELPEDEEEKK.K	13	0	2	515.582	3	[515.5853655, 773.3752091]	None	-	0.000644796	0.0644796	0	0	0.000865852	0.0865852	0	0	0.000865852	0.0865852	0	0	0.864131	86.4131	0.863383	86.3383	2257.91	0
1947	>sp|P08238|HS90B_HUMAN Heat shock protein HSP 90-beta OS=Homo sapiens GN=HSP90AB1 PE=1 SV=4	6298	K.EGLELPEDEEEKK.K	13	0	2	515.583	3	[515.5853655, 773.3752091]	None	-	0	0	0	0	0	0	0	0	0	0	0	0	0.844882	84.4882	0.844882	84.4882	0	0
1948	>sp|P08238|HS90B_HUMAN Heat shock protein HSP 90-beta OS=Homo sapiens GN=HSP90AB1 PE=1 SV=4	6317	K.EGLELPEDEEEKK.K	13	0	2	515.583	3	[514.7631538, 516.2521093, 773.3752091]	None	-	0	0	0	0	0	0	0	0	0	0	0	0	0.696454	69.6454	0.696454	69.6454	0	0
2013	>sp|P07910|HNRPC_HUMAN Heterogeneous nuclear ribonucleoproteins C1/C2 OS=Homo sapiens GN=HNRNPC PE=1 SV=4	2838	K.KELTQIK.Q	7	0	2	430.266	2	[430.2680594, 860.5289825]	None	-	0	0	0	0	0	0	0	0	0	0	0	0	0.818128	81.8128	0.818128	81.8128	0	0
2014	>sp|P07910|HNRPC_HUMAN Heterogeneous nuclear ribonucleoproteins C1/C2 OS=Homo sapiens GN=HNRNPC PE=1 SV=4	2855	K.KELTQIK.Q	7	0	2	430.266	2	[430.2728501, 860.5289825]	None	-	0	0	0	0	0	0	0	0	0	0	0	0	0.826424	82.6424	0.826424	82.6424	0	0
2015	>sp|P07910|HNRPC_HUMAN Heterogeneous nuclear ribonucleoproteins C1/C2 OS=Homo sapiens GN=HNRNPC PE=1 SV=4	2852	K.KELTQIK.Q	7	0	2	287.18	3	[287.182038, 430.2680594, 860.5425323]	None	-	0	0	0	0	0	0	0	0	0	0	0	0	0.901863	90.1863	0.901863	90.1863	0	0
2216	>sp|P00338|LDHA_HUMAN L-lactate dehydrogenase A chain OS=Homo sapiens GN=LDHA PE=1 SV=2	1567	K.DKEQWK.E	6	0	2	417.211	2	[416.2895563, 834.4187368]	None	-	0	0	0	0	0	0	0	0	0	0	0	0	0.812403	81.2403	0.812403	81.2403	0	0
2227	>sp|P00338|LDHA_HUMAN L-lactate dehydrogenase A chain OS=Homo sapiens GN=LDHA PE=1 SV=2	3818	K.TLHPDLGTDKDK.E	12	0	2	447.233	3	[447.233483, 670.8544824]	None	-	0	0	0.0363268	3.63268	0	0	0.049574	4.9574	0	0	0.049574	4.9574	0.880546	88.0546	0.836894	83.6894	0	14963.3
2228	>sp|P00338|LDHA_HUMAN L-lactate dehydrogenase A chain OS=Homo sapiens GN=LDHA PE=1 SV=2	3824	K.TLHPDLGTDKDK.E	12	0	2	335.677	4	[335.6783223, 447.5687345, 669.2996467, 671.358403]	None	-	0	0	0.0153703	1.53703	0	0	0.0244451	2.44451	0	0	0.0244451	2.44451	0.74759	74.759	0.729315	72.9315	0	4617.99
1278	>sp|Q9Y3U8|RL36_HUMAN 60S ribosomal protein L36 OS=Homo sapiens GN=RPL36 PE=1 SV=3	480	K.NVSKPR.H	6	0	1	350.709	2	[351.1404368, 701.4165742]	None	-	0	0	0	0	0	0	0	0	0	0	0	0	0.798019	79.8019	0.798019	79.8019	0	0
1280	>sp|Q9Y266|NUDC_HUMAN Nuclear migration protein nudC OS=Homo sapiens GN=NUDC PE=1 SV=1	2220	K.DAENHEAQLK.N	10	0	1	577.776	2	[577.7770301, 1155.546449]	None	-	0	0	0	0	0	0	0	0	0	0	0	0	0.477471	47.7471	0.477471	47.7471	0	0
1281	>sp|Q9Y266|NUDC_HUMAN Nuclear migration protein nudC OS=Homo sapiens GN=NUDC PE=1 SV=1	2236	K.DAENHEAQLK.N	10	0	1	577.776	2	[577.7770301, 1155.546449]	None	-	0	0	0	0	0	0	0	0	0	0	0	0	0.611076	61.1076	0.611076	61.1076	0	0
1284	>sp|Q9UQ80|PA2G4_HUMAN Proliferation-associated protein 2G4 OS=Homo sapiens GN=PA2G4 PE=1 SV=3	1736	K.QHVIDGEK.T	8	0	1	463.241	2	[463.2413939, 926.4752425]	None	-	0	0	0	0	0	0	0	0	0	0	0	0	0.662969	66.2969	0.662969	66.2969	0	0
1285	>sp|Q9P258|RCC2_HUMAN Protein RCC2 OS=Homo sapiens GN=RCC2 PE=1 SV=2	1617	K.SSTAAQEVK.T	9	0	1	460.738	2	[460.3119253, 921.4702234]	None	-	0	0	0	0	0	0	0	0	0	0	0	0	0.826968	82.6968	0.826968	82.6968	0	0
1286	>sp|Q9H1E3|NUCKS_HUMAN Nuclear ubiquitous casein and cyclin-dependent kinase substrate 1 OS=Homo sapiens GN=NUCKS1 PE=1 SV=1	996	K.VGRPTASK.A	8	0	1	408.241	2	[408.2428665, 816.4839108]	None	-	0	0	0	0	0	0	0	0	0	0	0	0	0.800755	80.0755	0.800755	80.0755	0	0
1287	>sp|Q9BQE3|TBA1C_HUMAN Tubulin alpha-1C chain OS=Homo sapiens GN=TUBA1C PE=1 SV=1	7546	K.DVNAAIATIK.T	10	0	1	508.293	2	[508.2925648, 1016.58038]	None	-	0	0	0	0	0	0	0	0	0	0	0	0	0.494414	49.4414	0.494414	49.4414	0	0
1288	>sp|Q9BQE3|TBA1C_HUMAN Tubulin alpha-1C chain OS=Homo sapiens GN=TUBA1C PE=1 SV=1	7564	K.DVNAAIATIK.T	10	0	1	508.293	2	[508.2925648, 1016.58038]	None	-	0	0	0	0	0	0	0	0	0	0	0	0	0.483813	48.3813	0.483813	48.3813	0	0
1289	>sp|Q9BQE3|TBA1C_HUMAN Tubulin alpha-1C chain OS=Homo sapiens GN=TUBA1C PE=1 SV=1	7588	K.DVNAAIATIK.T	10	0	1	508.293	2	[508.7973296, 1016.58038]	None	-	0	0	0	0	0	0	0	0	0	0	0	0	0.563317	56.3317	0.563317	56.3317	0	0
1296	>sp|Q9BQE3|TBA1C_HUMAN Tubulin alpha-1C chain OS=Homo sapiens GN=TUBA1C PE=1 SV=1	4714	R.EDMAALEK.D	8	0	1	453.716	2	[453.7149711, 907.4292156]	None	-	0	0	0	0	0	0	0	0	0	0	0	0	0.771242	77.1242	0.771242	77.1242	0	0
1297	>sp|Q9BQE3|TBA1C_HUMAN Tubulin alpha-1C chain OS=Homo sapiens GN=TUBA1C PE=1 SV=1	4732	R.EDMAALEK.D	8	0	1	453.716	2	[453.7149711, 907.4292156]	None	-	0	0	0	0	0	0	0	0	0	0	0	0	0.774537	77.4537	0.774537	77.4537	0	0
1298	>sp|Q9BQE3|TBA1C_HUMAN Tubulin alpha-1C chain OS=Homo sapiens GN=TUBA1C PE=1 SV=1	4750	R.EDMAALEK.D	8	0	1	453.716	2	[453.714968, 907.4292094]	None	-	0	0	0.00360746	0.360746	0	0	0.00618799	0.618799	0	0	0.00618799	0.618799	0.770533	77.0533	0.765765	76.5765	0	1835.43
1299	>sp|Q9BQE3|TBA1C_HUMAN Tubulin alpha-1C chain OS=Homo sapiens GN=TUBA1C PE=1 SV=1	2537	R.GDVVPK.D	6	0	1	307.679	2	[307.6791906, 615.3577051]	None	-	0	0	0	0	0	0	0	0	0	0	0	0	0.831938	83.1938	0.831938	83.1938	0	0
1300	>sp|Q9BQE3|TBA1C_HUMAN Tubulin alpha-1C chain OS=Homo sapiens GN=TUBA1C PE=1 SV=1	2554	R.GDVVPK.D	6	0	1	307.679	2	[307.6791906, 615.3577051]	None	-	0	0	0	0	0	0	0	0	0	0	0	0	0.835061	83.5061	0.835061	83.5061	0	0
1309	>sp|Q9BQE3|TBA1C_HUMAN Tubulin alpha-1C chain OS=Homo sapiens GN=TUBA1C PE=1 SV=1	9475	R.QLFHPEQLITGK.E	12	0	1	470.93	3	[470.9296538, 706.3984164]	None	-	0	0	0	0	0	0	0	0	0	0	0	0	0.806922	80.6922	0.806922	80.6922	0	0
1310	>sp|Q9BQE3|TBA1C_HUMAN Tubulin alpha-1C chain OS=Homo sapiens GN=TUBA1C PE=1 SV=1	9496	R.QLFHPEQLITGK.E	12	0	1	470.93	3	[470.9296538, 706.3984164]	None	-	0.00199904	0.199904	0	0	0.00284942	0.284942	0	0	0.00284942	0.284942	0	0	0.797376	79.7376	0.795104	79.5104	9662.26	0
1311	>sp|Q9BQE3|TBA1C_HUMAN Tubulin alpha-1C chain OS=Homo sapiens GN=TUBA1C PE=1 SV=1	9514	R.QLFHPEQLITGK.E	12	0	1	470.929	3	[470.9296538, 706.3984164]	None	-	0.0269924	2.69924	0	0	0.0381067	3.81067	0	0	0.0381067	3.81067	0	0	0.819557	81.9557	0.788326	78.8326	36497.1	0
1312	>sp|Q9BQE3|TBA1C_HUMAN Tubulin alpha-1C chain OS=Homo sapiens GN=TUBA1C PE=1 SV=1	9479	R.QLFHPEQLITGK.E	12	0	1	705.891	2	[705.8948072, 1411.789391]	None	-	0	0	0	0	0	0	0	0	0	0	0	0	0.399634	39.9634	0.399634	39.9634	0	0
1313	>sp|Q9BQE3|TBA1C_HUMAN Tubulin alpha-1C chain OS=Homo sapiens GN=TUBA1C PE=1 SV=1	9498	R.QLFHPEQLITGK.E	12	0	1	705.892	2	[705.8948072, 1411.789391]	None	-	0	0	0	0	0	0	0	0	0	0	0	0	0.396505	39.6505	0.396505	39.6505	0	0
1314	>sp|Q9BQE3|TBA1C_HUMAN Tubulin alpha-1C chain OS=Homo sapiens GN=TUBA1C PE=1 SV=1	9521	R.QLFHPEQLITGK.E	12	0	1	705.891	2	[705.8948072, 1411.789391]	None	-	0	0	0	0	0	0	0	0	0	0	0	0	0.478618	47.8618	0.478618	47.8618	0	0
1316	>sp|Q99497|PARK7_HUMAN Protein DJ-1 OS=Homo sapiens GN=PARK7 PE=1 SV=2	2428	K.VTTHPLAK.D	8	0	1	289.508	3	[289.5079274, 434.2622747]	None	-	0	0	0	0	0	0	0	0	0	0	0	0	0.639298	63.9298	0.639298	63.9298	0	0
1317	>sp|Q99497|PARK7_HUMAN Protein DJ-1 OS=Homo sapiens GN=PARK7 PE=1 SV=2	2446	K.VTTHPLAK.D	8	0	1	289.508	3	[289.5079274, 434.2622747]	None	-	0	0	0	0	0	0	0	0	0	0	0	0	0.653367	65.3367	0.653367	65.3367	0	0
1318	>sp|Q99497|PARK7_HUMAN Protein DJ-1 OS=Homo sapiens GN=PARK7 PE=1 SV=2	2430	K.VTTHPLAK.D	8	0	1	433.759	2	[433.7575391, 867.5223208]	None	-	0	0	0	0	0	0	0	0	0	0	0	0	0.522145	52.2145	0.522145	52.2145	0	0
1319	>sp|Q99497|PARK7_HUMAN Protein DJ-1 OS=Homo sapiens GN=PARK7 PE=1 SV=2	2447	K.VTTHPLAK.D	8	0	1	433.759	2	[433.7575391, 867.5223208]	None	-	0	0	0	0	0	0	0	0	0	0	0	0	0.567222	56.7222	0.567222	56.7222	0	0
1322	>sp|Q96KK5|H2A1H_HUMAN Histone H2A type 1-H OS=Homo sapiens GN=HIST1H2AH PE=1 SV=3	14575	K.VTIAQGGVLPNIQAVLLPK.K	19	0	1	644.395	3	[644.3926589, 966.5878937]	None	-	0.0378828	3.78828	0.000693072	0.0693072	0.0506969	5.06969	0.000976088	0.0976088	0.0506499	5.06499	0.000926649	0.0926649	0.839383	83.9383	0.79609	79.609	1443657	26412
1327	>sp|Q96KK5|H2A1H_HUMAN Histone H2A type 1-H OS=Homo sapiens GN=HIST1H2AH PE=1 SV=3	1574	R.NDEELNK.L	7	0	1	431.201	2	[431.2037602, 862.401913]	None	-	0	0	0	0	0	0	0	0	0	0	0	0	0.738122	73.8122	0.738122	73.8122	0	0
1328	>sp|Q96KK5|H2A1H_HUMAN Histone H2A type 1-H OS=Homo sapiens GN=HIST1H2AH PE=1 SV=3	1591	R.NDEELNK.L	7	0	1	431.201	2	[431.2037602, 862.401913]	None	-	0	0	0	0	0	0	0	0	0	0	0	0	0.73949	73.949	0.73949	73.949	0	0
1333	>sp|Q93079|H2B1H_HUMAN Histone H2B type 1-H OS=Homo sapiens GN=HIST1H2BH PE=1 SV=3	414	K.HAVSEGTK.A	8	0	1	414.714	2	[414.716605, 829.4343045]	None	-	0	0	0	0	0	0	0	0	0	0	0	0	0.696149	69.6149	0.696149	69.6149	0	0
1334	>sp|Q93079|H2B1H_HUMAN Histone H2B type 1-H OS=Homo sapiens GN=HIST1H2BH PE=1 SV=3	434	K.HAVSEGTK.A	8	0	1	414.714	2	[414.7166042, 829.4343029]	None	-	0	0	0	0	0	0	0	0	0	0	0	0	0.70919	70.919	0.70919	70.919	0	0
1335	>sp|Q93079|H2B1H_HUMAN Histone H2B type 1-H OS=Homo sapiens GN=HIST1H2BH PE=1 SV=3	2929	K.QVHPDTGISSK.A	11	0	1	584.802	2	[584.8030098, 1169.610339]	None	-	0	0	0.000376298	0.0376298	0	0	0.00112762	0.112762	0	0	0.00112762	0.112762	0.428781	42.8781	0.428297	42.8297	0	1098.78
1336	>sp|Q93079|H2B1H_HUMAN Histone H2B type 1-H OS=Homo sapiens GN=HIST1H2BH PE=1 SV=3	2950	K.QVHPDTGISSK.A	11	0	1	584.802	2	[584.8030098, 1169.610339]	None	-	0	0	0	0	0	0	0	0	0	0	0	0	0.42918	42.918	0.42918	42.918	0	0
1337	>sp|Q93079|H2B1H_HUMAN Histone H2B type 1-H OS=Homo sapiens GN=HIST1H2BH PE=1 SV=3	2968	K.QVHPDTGISSK.A	11	0	1	584.802	2	[584.8030098, 1169.610339]	None	-	0	0	0	0	0	0	0	0	0	0	0	0	0.422268	42.2268	0.422268	42.2268	0	0
1338	>sp|Q93079|H2B1H_HUMAN Histone H2B type 1-H OS=Homo sapiens GN=HIST1H2BH PE=1 SV=3	2982	K.QVHPDTGISSK.A	11	0	1	390.204	3	[390.2059847, 585.3043341]	None	-	0	0	0	0	0	0	0	0	0	0	0	0	0.73557	73.557	0.73557	73.557	0	0
1339	>sp|Q93079|H2B1H_HUMAN Histone H2B type 1-H OS=Homo sapiens GN=HIST1H2BH PE=1 SV=3	2926	K.QVHPDTGISSK.A	11	0	1	390.203	3	[390.2059847, 585.3043341]	None	-	0.000543829	0.0543829	0	0	0.000813257	0.0813257	0	0	0.000813257	0.0813257	0	0	0.739291	73.9291	0.73869	73.869	4109.67	0
1340	>sp|Q93079|H2B1H_HUMAN Histone H2B type 1-H OS=Homo sapiens GN=HIST1H2BH PE=1 SV=3	2944	K.QVHPDTGISSK.A	11	0	1	390.204	3	[390.2059847, 585.3043341]	None	-	0	0	0	0	0	0	0	0	0	0	0	0	0.728638	72.8638	0.728638	72.8638	0	0
1341	>sp|Q93079|H2B1H_HUMAN Histone H2B type 1-H OS=Homo sapiens GN=HIST1H2BH PE=1 SV=3	2962	K.QVHPDTGISSK.A	11	0	1	390.204	3	[390.2059847, 585.3043341]	None	-	0	0	0	0	0	0	0	0	0	0	0	0	0.71243	71.243	0.71243	71.243	0	0
1345	>sp|Q93079|H2B1H_HUMAN Histone H2B type 1-H OS=Homo sapiens GN=HIST1H2BH PE=1 SV=3	778	K.SAPAPK.K	6	0	1	285.666	2	[285.6677269, 570.3282075]	None	-	0	0	0	0	0	0	0	0	0	0	0	0	0.807709	80.7709	0.807709	80.7709	0	0
1363	>sp|Q93079|H2B1H_HUMAN Histone H2B type 1-H OS=Homo sapiens GN=HIST1H2BH PE=1 SV=3	10030	R.LLLPGELAK.H	9	0	1	477.305	2	[477.3075014, 954.6188028]	None	-	0.00936474	0.936474	0	0	0.0209232	2.09232	0	0	0.0209232	2.09232	0	0	0.607097	60.7097	0.594394	59.4394	14228.7	0
1364	>sp|Q93079|H2B1H_HUMAN Histone H2B type 1-H OS=Homo sapiens GN=HIST1H2BH PE=1 SV=3	9958	R.LLLPGELAK.H	9	0	1	477.305	2	[477.3075014, 954.6188028]	None	-	0.000716987	0.0716987	0	0	0.00161736	0.161736	0	0	0.00161736	0.161736	0	0	0.585968	58.5968	0.585021	58.5021	1691.32	0
1365	>sp|Q93079|H2B1H_HUMAN Histone H2B type 1-H OS=Homo sapiens GN=HIST1H2BH PE=1 SV=3	9976	R.LLLPGELAK.H	9	0	1	477.306	2	[477.3075014, 954.6188028]	None	-	0	0	0	0	0	0	0	0	0	0	0	0	0.586347	58.6347	0.586347	58.6347	0	0
1366	>sp|Q93079|H2B1H_HUMAN Histone H2B type 1-H OS=Homo sapiens GN=HIST1H2BH PE=1 SV=3	9994	R.LLLPGELAK.H	9	0	1	477.305	2	[477.3075014, 954.6188028]	None	-	0	0	0	0	0	0	0	0	0	0	0	0	0.579535	57.9535	0.579535	57.9535	0	0
1367	>sp|Q93079|H2B1H_HUMAN Histone H2B type 1-H OS=Homo sapiens GN=HIST1H2BH PE=1 SV=3	10012	R.LLLPGELAK.H	9	0	1	477.305	2	[477.3075014, 954.6188028]	None	-	0.00322862	0.322862	0	0	0.00775589	0.775589	0	0	0.00775589	0.775589	0	0	0.58324	58.324	0.578717	57.8717	27427.1	0
1368	>sp|Q93079|H2B1H_HUMAN Histone H2B type 1-H OS=Homo sapiens GN=HIST1H2BH PE=1 SV=3	10050	R.LLLPGELAK.H	9	0	1	477.306	2	[477.3075014, 954.6188028]	None	-	0.0278389	2.78389	0	0	0.0595718	5.95718	0	0	0.0595718	5.95718	0	0	0.634442	63.4442	0.596647	59.6647	7240.3	0
1376	>sp|Q8NC51|PAIRB_HUMAN Plasminogen activator inhibitor 1 RNA-binding protein OS=Homo sapiens GN=SERBP1 PE=1 SV=2	2989	R.GGSGSHNWGTVK.D	12	0	1	593.784	2	[593.7866071, 1187.570713]	None	-	0	0	0	0	0	0	0	0	0	0	0	0	0.439375	43.9375	0.439375	43.9375	0	0
1378	>sp|Q8NC51|PAIRB_HUMAN Plasminogen activator inhibitor 1 RNA-binding protein OS=Homo sapiens GN=SERBP1 PE=1 SV=2	2369	R.RPDQQLQGEGK.I	11	0	1	419.218	3	[419.2181448, 628.8237525]	None	-	0	0	0	0	0	0	0	0	0	0	0	0	0.936538	93.6538	0.936538	93.6538	0	0
1382	>sp|Q16658|FSCN1_HUMAN Fascin OS=Homo sapiens GN=FSCN1 PE=1 SV=3	2013	K.GDHAGVLK.A	8	0	1	398.72	2	[398.7209234, 797.4383534]	None	-	0	0	0	0	0	0	0	0	0	0	0	0	0.661774	66.1774	0.661774	66.1774	0	0
1384	>sp|Q15366|PCBP2_HUMAN Poly(rC)-binding protein 2 OS=Homo sapiens GN=PCBP2 PE=1 SV=1	2930	R.QMSGAQIK.I	8	0	1	431.726	2	[432.2823634, 863.4495756]	None	-	0	0	0	0	0	0	0	0	0	0	0	0	0.809703	80.9703	0.809703	80.9703	0	0
1385	>sp|Q15233|NONO_HUMAN Non-POU domain-containing octamer-binding protein OS=Homo sapiens GN=NONO PE=1 SV=4	719	K.NQQFHK.E	6	0	1	401.204	2	[401.2068592, 802.4051321]	None	-	0	0	0	0	0	0	0	0	0	0	0	0	0.640108	64.0108	0.640108	64.0108	0	0
1386	>sp|Q15233|NONO_HUMAN Non-POU domain-containing octamer-binding protein OS=Homo sapiens GN=NONO PE=1 SV=4	737	K.NQQFHK.E	6	0	1	401.204	2	[401.2111728, 802.4051321]	None	-	0	0	0	0	0	0	0	0	0	0	0	0	0.600498	60.0498	0.600498	60.0498	0	0
1388	>sp|Q15233|NONO_HUMAN Non-POU domain-containing octamer-binding protein OS=Homo sapiens GN=NONO PE=1 SV=4	3456	R.MEELHNQEVQK.R	11	0	1	462.222	3	[462.2262244, 693.3307185]	None	-	0	0	0	0	0	0	0	0	0	0	0	0	0.833568	83.3568	0.833568	83.3568	0	0
1389	>sp|Q15181|IPYR_HUMAN Inorganic pyrophosphatase OS=Homo sapiens GN=PPA1 PE=1 SV=2	590	K.STHDHWK.A	7	0	1	455.712	2	[455.7135827, 911.4186212]	None	-	0	0	0	0	0	0	0	0	0	0	0	0	0.730899	73.0899	0.730899	73.0899	0	0
1390	>sp|Q15181|IPYR_HUMAN Inorganic pyrophosphatase OS=Homo sapiens GN=PPA1 PE=1 SV=2	611	K.STHDHWK.A	7	0	1	455.712	2	[455.7135827, 911.4186212]	None	-	0	0	0	0	0	0	0	0	0	0	0	0	0.653464	65.3464	0.653464	65.3464	0	0
1392	>sp|Q14103|HNRPD_HUMAN Heterogeneous nuclear ribonucleoprotein D0 OS=Homo sapiens GN=HNRNPD PE=1 SV=1	12002	K.MFIGGLSWDTTK.K	12	0	1	678.338	2	[678.3402188, 1356.681186]	None	-	0.0156016	1.56016	0	0	0.0395474	3.95474	0	0	0.0395474	3.95474	0	0	0.502772	50.2772	0.482889	48.2889	11825.9	0
1397	>sp|Q14103|HNRPD_HUMAN Heterogeneous nuclear ribonucleoprotein D0 OS=Homo sapiens GN=HNRNPD PE=1 SV=1	14143	R.GFGFVLFK.E	8	0	1	457.761	2	[457.7619525, 915.5230539]	None	-	0.0643895	6.43895	0	0	0.118159	11.8159	0	0	0.118159	11.8159	0	0	0.713657	71.3657	0.629332	62.9332	11553.3	0
1398	>sp|Q14103|HNRPD_HUMAN Heterogeneous nuclear ribonucleoprotein D0 OS=Homo sapiens GN=HNRNPD PE=1 SV=1	13453	R.GFGFVLFK.E	8	0	1	457.76	2	[457.7619699, 915.5230888]	None	-	0.0767739	7.67739	0	0	0.113489	11.3489	0	0	0.113489	11.3489	0	0	0.784502	78.4502	0.695469	69.5469	3393.34	0
1399	>sp|Q14103|HNRPD_HUMAN Heterogeneous nuclear ribonucleoprotein D0 OS=Homo sapiens GN=HNRNPD PE=1 SV=1	13983	R.GFGFVLFK.E	8	0	1	457.76	2	[457.7619592, 915.5230674]	None	-	0.0270165	2.70165	0	0	0.044408	4.4408	0	0	0.044408	4.4408	0	0	0.781211	78.1211	0.746519	74.6519	1027.79	0
1400	>sp|Q14103|HNRPD_HUMAN Heterogeneous nuclear ribonucleoprotein D0 OS=Homo sapiens GN=HNRNPD PE=1 SV=1	14012	R.GFGFVLFK.E	8	0	1	457.76	2	[457.7619592, 915.5230674]	None	-	0.0379447	3.79447	0	0	0.0606319	6.06319	0	0	0.0606319	6.06319	0	0	0.738676	73.8676	0.693889	69.3889	2037.38	0
1401	>sp|Q14103|HNRPD_HUMAN Heterogeneous nuclear ribonucleoprotein D0 OS=Homo sapiens GN=HNRNPD PE=1 SV=1	14035	R.GFGFVLFK.E	8	0	1	457.76	2	[457.7619525, 915.5230539]	None	-	0.0389908	3.89908	0	0	0.0731349	7.31349	0	0	0.0731349	7.31349	0	0	0.700289	70.0289	0.649074	64.9074	3040.58	0
1402	>sp|Q14103|HNRPD_HUMAN Heterogeneous nuclear ribonucleoprotein D0 OS=Homo sapiens GN=HNRNPD PE=1 SV=1	14059	R.GFGFVLFK.E	8	0	1	457.76	2	[457.7619525, 915.5230539]	None	-	0.0404989	4.04989	0	0	0.0755466	7.55466	0	0	0.0755466	7.55466	0	0	0.694334	69.4334	0.641879	64.1879	5205.95	0
1403	>sp|Q14103|HNRPD_HUMAN Heterogeneous nuclear ribonucleoprotein D0 OS=Homo sapiens GN=HNRNPD PE=1 SV=1	14082	R.GFGFVLFK.E	8	0	1	457.76	2	[457.7619525, 915.5230539]	None	-	0.0439091	4.39091	0	0	0.0807371	8.07371	0	0	0.0807371	8.07371	0	0	0.698979	69.8979	0.642546	64.2546	7684.08	0
1404	>sp|Q14103|HNRPD_HUMAN Heterogeneous nuclear ribonucleoprotein D0 OS=Homo sapiens GN=HNRNPD PE=1 SV=1	14104	R.GFGFVLFK.E	8	0	1	457.76	2	[457.7619525, 915.5230539]	None	-	0.0362876	3.62876	0	0	0.0652253	6.52253	0	0	0.0652253	6.52253	0	0	0.709626	70.9626	0.66334	66.334	8330.52	0
1405	>sp|Q14103|HNRPD_HUMAN Heterogeneous nuclear ribonucleoprotein D0 OS=Homo sapiens GN=HNRNPD PE=1 SV=1	14123	R.GFGFVLFK.E	8	0	1	457.76	2	[457.7619525, 915.5230539]	None	-	0.0454701	4.54701	0	0	0.0822213	8.22213	0	0	0.0822213	8.22213	0	0	0.702612	70.2612	0.644843	64.4843	10884.4	0
1407	>sp|Q13263|TIF1B_HUMAN Transcription intermediary factor 1-beta OS=Homo sapiens GN=TRIM28 PE=1 SV=5	576	K.HATLQK.S	6	0	1	349.203	2	[349.1289017, 698.4050477]	None	-	0	0	0	0	0	0	0	0	0	0	0	0	0.706916	70.6916	0.706916	70.6916	0	0
1408	>sp|Q13066|GAG2B_HUMAN G antigen 2B/2C OS=Homo sapiens GN=GAGE2B PE=1 SV=1	561	K.TPEEGEK.Q	7	0	1	395.185	2	[395.2311845, 790.3663814]	None	-	0	0	0	0	0	0	0	0	0	0	0	0	0.829439	82.9439	0.829439	82.9439	0	0
1409	>sp|Q13066|GAG2B_HUMAN G antigen 2B/2C OS=Homo sapiens GN=GAGE2B PE=1 SV=1	575	K.TPEEGEK.Q	7	0	1	395.185	2	[395.2311845, 790.3663814]	None	-	0	0	0	0	0	0	0	0	0	0	0	0	0.79924	79.924	0.79924	79.924	0	0
1410	>sp|Q13066|GAG2B_HUMAN G antigen 2B/2C OS=Homo sapiens GN=GAGE2B PE=1 SV=1	602	K.TPEEGEK.Q	7	0	1	395.185	2	[790.3663814]	None	-	0	0	0	0	0	0	0	0	0	0	0	0	0.869638	86.9638	0.869638	86.9638	0	0
1416	>sp|Q06830|PRDX1_HUMAN Peroxiredoxin-1 OS=Homo sapiens GN=PRDX1 PE=1 SV=1	4248	K.IGHPAPNFK.A	9	0	1	327.515	3	[327.5146914, 491.2754986]	None	-	0.000822402	0.0822402	0.0268482	2.68482	0.00150778	0.150778	0.0469814	4.69814	0.00143705	0.143705	0.0469139	4.69139	0.634885	63.4885	0.604188	60.4188	2427.62	79252.2
1417	>sp|Q06830|PRDX1_HUMAN Peroxiredoxin-1 OS=Homo sapiens GN=PRDX1 PE=1 SV=1	4271	K.IGHPAPNFK.A	9	0	1	327.515	3	[327.5146914, 491.2754986]	None	-	0	0	0.0253589	2.53589	0	0	0.0463704	4.63704	0	0	0.0463704	4.63704	0.615492	61.5492	0.586951	58.6951	0	24646.5
1418	>sp|Q06830|PRDX1_HUMAN Peroxiredoxin-1 OS=Homo sapiens GN=PRDX1 PE=1 SV=1	10296	R.GLFIIDDK.G	8	0	1	460.758	2	[460.7573961, 921.5149913]	None	-	0.00350553	0.350553	0	0	0.00639777	0.639777	0	0	0.00639777	0.639777	0	0	0.723034	72.3034	0.718408	71.8408	3259.53	0
1419	>sp|Q06830|PRDX1_HUMAN Peroxiredoxin-1 OS=Homo sapiens GN=PRDX1 PE=1 SV=1	10312	R.GLFIIDDK.G	8	0	1	460.758	2	[460.7573912, 921.5149815]	None	-	0.00488585	0.488585	0	0	0.00917056	0.917056	0	0	0.00917056	0.917056	0	0	0.716215	71.6215	0.709647	70.9647	5260.78	0
1420	>sp|Q06830|PRDX1_HUMAN Peroxiredoxin-1 OS=Homo sapiens GN=PRDX1 PE=1 SV=1	10332	R.GLFIIDDK.G	8	0	1	460.759	2	[460.7573912, 921.5149815]	None	-	0.0365554	3.65554	0	0	0.0638855	6.38855	0	0	0.0638855	6.38855	0	0	0.74618	74.618	0.69851	69.851	7877.98	0
1423	>sp|Q02878|RL6_HUMAN 60S ribosomal protein L6 OS=Homo sapiens GN=RPL6 PE=1 SV=3	1833	K.KPFSQHVR.K	8	0	1	333.523	3	[333.1769245, 500.2875777]	None	-	0.00595912	0.595912	0	0	0.00973159	0.973159	0	0	0.00973159	0.973159	0	0	0.814498	81.4498	0.806571	80.6571	1143.33	0
1426	>sp|Q01105|SET_HUMAN Protein SET OS=Homo sapiens GN=SET PE=1 SV=3	4942	K.EFHLNESGDPSSK.S	13	0	1	482.888	3	[482.8918593, 724.3282457]	None	-	0.00168717	0.168717	0.00588496	0.588496	0.00233123	0.233123	0.0080846	0.80846	0.00231243	0.231243	0.00806591	0.806591	0.864842	86.4842	0.855866	85.5866	2453.56	8558.17
1427	>sp|Q01105|SET_HUMAN Protein SET OS=Homo sapiens GN=SET PE=1 SV=3	4960	K.EFHLNESGDPSSK.S	13	0	1	482.888	3	[482.8918559, 724.3282407]	None	-	0	0	0.00338815	0.338815	0	0	0.0045665	0.45665	0	0	0.0045665	0.45665	0.871887	87.1887	0.867906	86.7906	0	4214.4
1428	>sp|Q01105|SET_HUMAN Protein SET OS=Homo sapiens GN=SET PE=1 SV=3	2606	K.RSELIAK.I	7	0	1	408.751	2	[408.7524935, 817.499181]	None	-	0	0	0	0	0	0	0	0	0	0	0	0	0.766316	76.6316	0.766316	76.6316	0	0
1429	>sp|Q01105|SET_HUMAN Protein SET OS=Homo sapiens GN=SET PE=1 SV=3	2626	K.RSELIAK.I	7	0	1	408.751	2	[408.7524935, 817.499181]	None	-	0	0	0	0	0	0	0	0	0	0	0	0	0.776213	77.6213	0.776213	77.6213	0	0
1430	>sp|Q00839|HNRPU_HUMAN Heterogeneous nuclear ribonucleoprotein U OS=Homo sapiens GN=HNRNPU PE=1 SV=6	7012	K.NGQDLGVAFK.I	10	0	1	524.775	2	[524.774106, 1049.547035]	None	-	0.0043019	0.43019	0	0	0.00863177	0.863177	0	0	0.00863177	0.863177	0	0	0.664434	66.4434	0.658699	65.8699	2475.43	0
1431	>sp|Q00839|HNRPU_HUMAN Heterogeneous nuclear ribonucleoprotein U OS=Homo sapiens GN=HNRNPU PE=1 SV=6	7030	K.NGQDLGVAFK.I	10	0	1	524.775	2	[524.774106, 1049.547035]	None	-	0.0786688	7.86688	0	0	0.139226	13.9226	0	0	0.139226	13.9226	0	0	0.713742	71.3742	0.614371	61.4371	25294	0
1432	>sp|P99999|CYC_HUMAN Cytochrome c OS=Homo sapiens GN=CYCS PE=1 SV=2	7506	K.IFIMK.C	5	0	1	326.199	2	[326.1983249, 651.3946001]	None	-	0	0	0	0	0	0	0	0	0	0	0	0	0.801281	80.1281	0.801281	80.1281	0	0
1433	>sp|P99999|CYC_HUMAN Cytochrome c OS=Homo sapiens GN=CYCS PE=1 SV=2	9845	K.MIFVGIK.K	7	0	1	404.244	2	[404.2433463, 808.4906604]	None	-	0.00321978	0.321978	0	0	0.00571013	0.571013	0	0	0.00571013	0.571013	0	0	0.752055	75.2055	0.747761	74.7761	1625.66	0
1434	>sp|P78371|TCPB_HUMAN T-complex protein 1 subunit beta OS=Homo sapiens GN=CCT2 PE=1 SV=4	514	K.LLTHHK.D	6	0	1	374.727	2	[374.7285867, 749.4592968]	None	-	0	0	0	0	0	0	0	0	0	0	0	0	0.560961	56.0961	0.560961	56.0961	0	0
1435	>sp|P78371|TCPB_HUMAN T-complex protein 1 subunit beta OS=Homo sapiens GN=CCT2 PE=1 SV=4	2051	K.STLGPK.G	6	0	1	301.679	2	[301.6791871, 603.3604892]	None	-	0	0	0	0	0	0	0	0	0	0	0	0	0.873129	87.3129	0.873129	87.3129	0	0
1436	>sp|P69892|HBG2_HUMAN Hemoglobin subunit gamma-2 OS=Homo sapiens GN=HBG2 PE=1 SV=2	1539	M.GHFTEEDK.A	8	0	1	481.715	2	[481.7150205, 963.4345762]	None	-	0	0	0.00615671	0.615671	0	0	0.0149715	1.49715	0	0	0.0149715	1.49715	0.530533	53.0533	0.522591	52.2591	0	1407.1
1437	>sp|P68104|EF1A1_HUMAN Elongation factor 1-alpha 1 OS=Homo sapiens GN=EEF1A1 PE=1 SV=1	1281	K.EAAEMGK.G	7	0	1	368.171	2	[368.1733011, 735.3343956]	None	-	0	0	0.0741668	7.41668	0	0	0.106301	10.6301	0	0	0.106301	10.6301	0.883174	88.3174	0.789291	78.9291	0	103052
1438	>sp|P68104|EF1A1_HUMAN Elongation factor 1-alpha 1 OS=Homo sapiens GN=EEF1A1 PE=1 SV=1	1298	K.EAAEMGK.G	7	0	1	368.171	2	[368.1695092, 735.3343956]	None	-	0	0	0.0756493	7.56493	0	0	0.106339	10.6339	0	0	0.106339	10.6339	0.892374	89.2374	0.79748	79.748	0	180090
1439	>sp|P68104|EF1A1_HUMAN Elongation factor 1-alpha 1 OS=Homo sapiens GN=EEF1A1 PE=1 SV=1	1316	K.EAAEMGK.G	7	0	1	368.171	2	[368.1695092, 736.341518]	None	-	0	0	0.0577931	5.77931	0	0	0.0822444	8.22444	0	0	0.0822444	8.22444	0.905324	90.5324	0.830866	83.0866	0	14429.2
1446	>sp|P68104|EF1A1_HUMAN Elongation factor 1-alpha 1 OS=Homo sapiens GN=EEF1A1 PE=1 SV=1	6228	K.QLIVGVNK.M	8	0	1	435.774	2	[435.7768446, 871.5547774]	None	-	0	0	0	0	0	0	0	0	0	0	0	0	0.707707	70.7707	0.707707	70.7707	0	0
1447	>sp|P68104|EF1A1_HUMAN Elongation factor 1-alpha 1 OS=Homo sapiens GN=EEF1A1 PE=1 SV=1	6250	K.QLIVGVNK.M	8	0	1	435.774	2	[435.7768446, 871.5547774]	None	-	0	0	0.00267535	0.267535	0	0	0.00487152	0.487152	0	0	0.00487152	0.487152	0.727963	72.7963	0.724417	72.4417	0	13667.7
1448	>sp|P68104|EF1A1_HUMAN Elongation factor 1-alpha 1 OS=Homo sapiens GN=EEF1A1 PE=1 SV=1	6268	K.QLIVGVNK.M	8	0	1	435.774	2	[435.7768446, 871.5547774]	None	-	0	0	0	0	0	0	0	0	0	0	0	0	0.79411	79.411	0.79411	79.411	0	0
1454	>sp|P68104|EF1A1_HUMAN Elongation factor 1-alpha 1 OS=Homo sapiens GN=EEF1A1 PE=1 SV=1	17222	K.THINIVVIGHVDSGK.S	15	0	1	530.299	3	[531.1813752, 795.4471985]	None	-	0	0	0	0	0	0	0	0	0	0	0	0	0.719488	71.9488	0.719488	71.9488	0	0
1455	>sp|P68104|EF1A1_HUMAN Elongation factor 1-alpha 1 OS=Homo sapiens GN=EEF1A1 PE=1 SV=1	7831	K.THINIVVIGHVDSGK.S	15	0	1	530.298	3	[530.302158, 795.4475465]	None	-	0.000865385	0.0865385	0	0	0.00131851	0.131851	0	0	0.00131851	0.131851	0	0	0.736979	73.6979	0.736007	73.6007	1992.34	0
1456	>sp|P68104|EF1A1_HUMAN Elongation factor 1-alpha 1 OS=Homo sapiens GN=EEF1A1 PE=1 SV=1	7853	K.THINIVVIGHVDSGK.S	15	0	1	530.299	3	[530.302158, 795.4475465]	None	-	0	0	0	0	0	0	0	0	0	0	0	0	0.720034	72.0034	0.720034	72.0034	0	0
1457	>sp|P68104|EF1A1_HUMAN Elongation factor 1-alpha 1 OS=Homo sapiens GN=EEF1A1 PE=1 SV=1	7872	K.THINIVVIGHVDSGK.S	15	0	1	530.297	3	[530.2956032, 795.4475465]	None	-	0.00189982	0.189982	0	0	0.00316658	0.316658	0	0	0.00316658	0.316658	0	0	0.845013	84.5013	0.842337	84.2337	2099.6	0
1458	>sp|P68104|EF1A1_HUMAN Elongation factor 1-alpha 1 OS=Homo sapiens GN=EEF1A1 PE=1 SV=1	20161	K.THINIVVIGHVDSGK.S	15	0	1	530.298	3	[531.1812941, 795.4470771]	None	-	0	0	0	0	0	0	0	0	0	0	0	0	0.704383	70.4383	0.704383	70.4383	0	0
1459	>sp|P68104|EF1A1_HUMAN Elongation factor 1-alpha 1 OS=Homo sapiens GN=EEF1A1 PE=1 SV=1	7837	K.THINIVVIGHVDSGK.S	15	0	1	397.976	4	[397.9782974, 530.6366163, 795.9535518]	None	-	0	0	0	0	0	0	0	0	0	0	0	0	0.779113	77.9113	0.779113	77.9113	0	0
1460	>sp|P68104|EF1A1_HUMAN Elongation factor 1-alpha 1 OS=Homo sapiens GN=EEF1A1 PE=1 SV=1	7859	K.THINIVVIGHVDSGK.S	15	0	1	397.976	4	[397.9782974, 530.6366163, 795.9535518]	None	-	0	0	0	0	0	0	0	0	0	0	0	0	0.759343	75.9343	0.759343	75.9343	0	0
1461	>sp|P68104|EF1A1_HUMAN Elongation factor 1-alpha 1 OS=Homo sapiens GN=EEF1A1 PE=1 SV=1	7843	K.THINIVVIGHVDSGK.S	15	0	1	794.945	2	[794.9420236, 1589.881169]	None	-	0	0	0	0	0	0	0	0	0	0	0	0	0.319574	31.9574	0.319574	31.9574	0	0
1479	>sp|P68104|EF1A1_HUMAN Elongation factor 1-alpha 1 OS=Homo sapiens GN=EEF1A1 PE=1 SV=1	6517	R.QTVAVGVIK.A	9	0	1	457.788	2	[457.788395, 915.5828459]	None	-	0	0	0	0	0	0	0	0	0	0	0	0	0.695667	69.5667	0.695667	69.5667	0	0
1480	>sp|P68104|EF1A1_HUMAN Elongation factor 1-alpha 1 OS=Homo sapiens GN=EEF1A1 PE=1 SV=1	6538	R.QTVAVGVIK.A	9	0	1	457.787	2	[457.788395, 915.5679755]	None	-	0	0	0	0	0	0	0	0	0	0	0	0	0.710396	71.0396	0.710396	71.0396	0	0
1481	>sp|P68104|EF1A1_HUMAN Elongation factor 1-alpha 1 OS=Homo sapiens GN=EEF1A1 PE=1 SV=1	6556	R.QTVAVGVIK.A	9	0	1	457.787	2	[457.788395, 915.5679755]	None	-	0	0	0	0	0	0	0	0	0	0	0	0	0.718732	71.8732	0.718732	71.8732	0	0
1482	>sp|P68104|EF1A1_HUMAN Elongation factor 1-alpha 1 OS=Homo sapiens GN=EEF1A1 PE=1 SV=1	386	R.RGNVAGDSK.N	9	0	1	452.236	2	[452.2350282, 904.4727282]	None	-	0	0	0	0	0	0	0	0	0	0	0	0	0.732991	73.2991	0.732991	73.2991	0	0
1483	>sp|P68104|EF1A1_HUMAN Elongation factor 1-alpha 1 OS=Homo sapiens GN=EEF1A1 PE=1 SV=1	401	R.RGNVAGDSK.N	9	0	1	452.236	2	[452.2350282, 904.4727282]	None	-	0	0	0	0	0	0	0	0	0	0	0	0	0.71158	71.158	0.71158	71.158	0	0
1484	>sp|P68036|UB2L3_HUMAN Ubiquitin-conjugating enzyme E2 L3 OS=Homo sapiens GN=UBE2L3 PE=1 SV=1	2830	K.NAEEFTK.K	7	0	1	419.701	2	[419.7023214, 839.4089551]	None	-	0	0	0	0	0	0	0	0	0	0	0	0	0.795793	79.5793	0.795793	79.5793	0	0
1495	>sp|P63261|ACTG_HUMAN Actin, cytoplasmic 2 OS=Homo sapiens GN=ACTG1 PE=1 SV=1	7631	K.EITALAPSTMK.I	11	0	1	581.313	2	[581.3116153, 1162.620774]	None	-	0	0	0	0	0	0	0	0	0	0	0	0	0.598053	59.8053	0.598053	59.8053	0	0
1496	>sp|P63261|ACTG_HUMAN Actin, cytoplasmic 2 OS=Homo sapiens GN=ACTG1 PE=1 SV=1	7577	K.EITALAPSTMK.I	11	0	1	581.313	2	[581.3116153, 1162.620774]	None	-	0	0	0	0	0	0	0	0	0	0	0	0	0.612378	61.2378	0.612378	61.2378	0	0
1497	>sp|P63261|ACTG_HUMAN Actin, cytoplasmic 2 OS=Homo sapiens GN=ACTG1 PE=1 SV=1	7594	K.EITALAPSTMK.I	11	0	1	581.313	2	[581.3116153, 1162.620774]	None	-	0	0	0	0	0	0	0	0	0	0	0	0	0.587164	58.7164	0.587164	58.7164	0	0
1498	>sp|P63261|ACTG_HUMAN Actin, cytoplasmic 2 OS=Homo sapiens GN=ACTG1 PE=1 SV=1	7612	K.EITALAPSTMK.I	11	0	1	581.313	2	[581.3116153, 1162.620774]	None	-	0	0	0	0	0	0	0	0	0	0	0	0	0.594015	59.4015	0.594015	59.4015	0	0
1509	>sp|P63261|ACTG_HUMAN Actin, cytoplasmic 2 OS=Homo sapiens GN=ACTG1 PE=1 SV=1	6011	K.RGILTLK.Y	7	0	1	400.771	2	[400.7714894, 801.5394951]	None	-	0	0	0	0	0	0	0	0	0	0	0	0	0.77867	77.867	0.77867	77.867	0	0
1510	>sp|P63261|ACTG_HUMAN Actin, cytoplasmic 2 OS=Homo sapiens GN=ACTG1 PE=1 SV=1	6028	K.RGILTLK.Y	7	0	1	400.772	2	[400.7714894, 801.5394951]	None	-	0	0	0	0	0	0	0	0	0	0	0	0	0.795489	79.5489	0.795489	79.5489	0	0
1511	>sp|P63261|ACTG_HUMAN Actin, cytoplasmic 2 OS=Homo sapiens GN=ACTG1 PE=1 SV=1	6046	K.RGILTLK.Y	7	0	1	400.771	2	[400.7714894, 801.5394951]	None	-	0	0	0	0	0	0	0	0	0	0	0	0	0.794977	79.4977	0.794977	79.4977	0	0
1525	>sp|P63261|ACTG_HUMAN Actin, cytoplasmic 2 OS=Homo sapiens GN=ACTG1 PE=1 SV=1	4343	R.HQGVMVGMGQK.D	11	0	1	586.289	2	[586.2936549, 1172.578866]	None	-	0	0	0	0	0	0	0	0	0	0	0	0	0.414698	41.4698	0.414698	41.4698	0	0
1526	>sp|P63261|ACTG_HUMAN Actin, cytoplasmic 2 OS=Homo sapiens GN=ACTG1 PE=1 SV=1	4360	R.HQGVMVGMGQK.D	11	0	1	586.289	2	[586.2936549, 1172.578866]	None	-	0	0	0	0	0	0	0	0	0	0	0	0	0.398418	39.8418	0.398418	39.8418	0	0
1527	>sp|P63261|ACTG_HUMAN Actin, cytoplasmic 2 OS=Homo sapiens GN=ACTG1 PE=1 SV=1	4378	R.HQGVMVGMGQK.D	11	0	1	586.289	2	[586.2936549, 1172.578866]	None	-	0	0	0	0	0	0	0	0	0	0	0	0	0.422297	42.2297	0.422297	42.2297	0	0
1528	>sp|P63261|ACTG_HUMAN Actin, cytoplasmic 2 OS=Homo sapiens GN=ACTG1 PE=1 SV=1	4349	R.HQGVMVGMGQK.D	11	0	1	391.195	3	[391.1966779, 586.7968975]	None	-	0	0	0	0	0	0	0	0	0	0	0	0	0.88464	88.464	0.88464	88.464	0	0
1529	>sp|P63261|ACTG_HUMAN Actin, cytoplasmic 2 OS=Homo sapiens GN=ACTG1 PE=1 SV=1	4367	R.HQGVMVGMGQK.D	11	0	1	391.195	3	[391.1966779, 586.7968975]	None	-	0	0	0	0	0	0	0	0	0	0	0	0	0.861787	86.1787	0.861787	86.1787	0	0
1533	>sp|P63261|ACTG_HUMAN Actin, cytoplasmic 2 OS=Homo sapiens GN=ACTG1 PE=1 SV=1	9598	R.VAPEEHPVLLTEAPLNPK.A	18	0	1	652.026	3	[652.0285936, 978.0447302]	None	-	0	0	0	0	0	0	0	0	0	0	0	0	0.710442	71.0442	0.710442	71.0442	0	0
1534	>sp|P63261|ACTG_HUMAN Actin, cytoplasmic 2 OS=Homo sapiens GN=ACTG1 PE=1 SV=1	9527	R.VAPEEHPVLLTEAPLNPK.A	18	0	1	652.026	3	[652.3593804, 978.5374553]	None	-	0	0	0	0	0	0	0	0	0	0	0	0	0.693815	69.3815	0.693815	69.3815	0	0
1535	>sp|P63261|ACTG_HUMAN Actin, cytoplasmic 2 OS=Homo sapiens GN=ACTG1 PE=1 SV=1	9544	R.VAPEEHPVLLTEAPLNPK.A	18	0	1	652.027	3	[652.3593804, 978.5374553]	None	-	0	0	0	0	0	0	0	0	0	0	0	0	0.660255	66.0255	0.660255	66.0255	0	0
1536	>sp|P63261|ACTG_HUMAN Actin, cytoplasmic 2 OS=Homo sapiens GN=ACTG1 PE=1 SV=1	9562	R.VAPEEHPVLLTEAPLNPK.A	18	0	1	652.027	3	[652.3593804, 978.5374553]	None	-	0	0	0	0	0	0	0	0	0	0	0	0	0.677384	67.7384	0.677384	67.7384	0	0
1537	>sp|P63261|ACTG_HUMAN Actin, cytoplasmic 2 OS=Homo sapiens GN=ACTG1 PE=1 SV=1	9580	R.VAPEEHPVLLTEAPLNPK.A	18	0	1	652.027	3	[652.3593804, 978.5374553]	None	-	0	0	0	0	0	0	0	0	0	0	0	0	0.688057	68.8057	0.688057	68.8057	0	0
1538	>sp|P63261|ACTG_HUMAN Actin, cytoplasmic 2 OS=Homo sapiens GN=ACTG1 PE=1 SV=1	9616	R.VAPEEHPVLLTEAPLNPK.A	18	0	1	652.027	3	[652.0285936, 978.0447302]	None	-	0.00672038	0.672038	0	0	0.0109896	1.09896	0	0	0.0109896	1.09896	0	0	0.704652	70.4652	0.696908	69.6908	1940.14	0
1539	>sp|P63261|ACTG_HUMAN Actin, cytoplasmic 2 OS=Homo sapiens GN=ACTG1 PE=1 SV=1	9588	R.VAPEEHPVLLTEAPLNPK.A	18	0	1	977.536	2	[978.0447302, 1955.05752]	None	-	0	0	0	0	0	0	0	0	0	0	0	0	0.41527	41.527	0.41527	41.527	0	0
1540	>sp|P63261|ACTG_HUMAN Actin, cytoplasmic 2 OS=Homo sapiens GN=ACTG1 PE=1 SV=1	9534	R.VAPEEHPVLLTEAPLNPK.A	18	0	1	977.536	2	[978.0447302]	None	-	0	0	0	0	0	0	0	0	0	0	0	0	1	100	1	100	0	0
1541	>sp|P63261|ACTG_HUMAN Actin, cytoplasmic 2 OS=Homo sapiens GN=ACTG1 PE=1 SV=1	9550	R.VAPEEHPVLLTEAPLNPK.A	18	0	1	977.536	2	[978.0447302, 1955.05752]	None	-	0	0	0	0	0	0	0	0	0	0	0	0	0.392879	39.2879	0.392879	39.2879	0	0
1542	>sp|P63261|ACTG_HUMAN Actin, cytoplasmic 2 OS=Homo sapiens GN=ACTG1 PE=1 SV=1	9568	R.VAPEEHPVLLTEAPLNPK.A	18	0	1	977.536	2	[978.0447302, 1955.05752]	None	-	0	0	0	0	0	0	0	0	0	0	0	0	0.500302	50.0302	0.500302	50.0302	0	0
1543	>sp|P63241|IF5A1_HUMAN Eukaryotic translation initiation factor 5A-1 OS=Homo sapiens GN=EIF5A PE=1 SV=2	7783	K.NGFVVLK.G	7	0	1	388.737	2	[388.7371845, 777.4780899]	None	-	0	0	0.115769	11.5769	0	0	0.200097	20.0097	0	0	0.200097	20.0097	0.800083	80.0083	0.639989	63.9989	0	42371.4
1544	>sp|P63220|RS21_HUMAN 40S ribosomal protein S21 OS=Homo sapiens GN=RPS21 PE=1 SV=1	6934	K.DHASIQMNVAEVDK.V	14	0	1	519.584	3	[519.5862231, 779.3783038]	None	-	0	0	0	0	0	0	0	0	0	0	0	0	0.852014	85.2014	0.852014	85.2014	0	0
1545	>sp|P63220|RS21_HUMAN 40S ribosomal protein S21 OS=Homo sapiens GN=RPS21 PE=1 SV=1	6956	K.DHASIQMNVAEVDK.V	14	0	1	519.584	3	[519.1415028, 779.3783038]	None	-	0	0	0	0	0	0	0	0	0	0	0	0	0.86528	86.528	0.86528	86.528	0	0
1546	>sp|P63104|1433Z_HUMAN 14-3-3 protein zeta/delta OS=Homo sapiens GN=YWHAZ PE=1 SV=1	3078	R.VVSSIEQK.T	8	0	1	445.254	2	[445.2550861, 890.5031113]	None	-	0	0	0	0	0	0	0	0	0	0	0	0	0.737597	73.7597	0.737597	73.7597	0	0
1547	>sp|P63104|1433Z_HUMAN 14-3-3 protein zeta/delta OS=Homo sapiens GN=YWHAZ PE=1 SV=1	3082	R.VVSSIEQK.T	8	0	1	445.253	2	[445.2550861, 890.5031113]	None	-	0	0	0	0	0	0	0	0	0	0	0	0	0.738242	73.8242	0.738242	73.8242	0	0
1548	>sp|P63104|1433Z_HUMAN 14-3-3 protein zeta/delta OS=Homo sapiens GN=YWHAZ PE=1 SV=1	3100	R.VVSSIEQK.T	8	0	1	445.253	2	[445.2550837, 890.5031065]	None	-	0	0	0	0	0	0	0	0	0	0	0	0	0.737407	73.7407	0.737407	73.7407	0	0
1557	>sp|P62937|PPIA_HUMAN Peptidyl-prolyl cis-trans isomerase A OS=Homo sapiens GN=PPIA PE=1 SV=2	9664	K.FEDENFILK.H	9	0	1	577.79	2	[577.7917848, 1155.58831]	None	-	0.0025101	0.25101	0	0	0.0047856	0.47856	0	0	0.0047856	0.47856	0	0	0.690728	69.0728	0.687423	68.7423	1274.25	0
1558	>sp|P62937|PPIA_HUMAN Peptidyl-prolyl cis-trans isomerase A OS=Homo sapiens GN=PPIA PE=1 SV=2	9611	K.FEDENFILK.H	9	0	1	577.791	2	[577.7917906, 1155.588321]	None	-	0.00200354	0.200354	0	0	0.00382844	0.382844	0	0	0.00382844	0.382844	0	0	0.695418	69.5418	0.692756	69.2756	2937.54	0
1559	>sp|P62937|PPIA_HUMAN Peptidyl-prolyl cis-trans isomerase A OS=Homo sapiens GN=PPIA PE=1 SV=2	9628	K.FEDENFILK.H	9	0	1	577.79	2	[577.7917906, 1155.588321]	None	-	0	0	0.0011257	0.11257	0	0	0.00221782	0.221782	0	0	0.00221782	0.221782	0.680239	68.0239	0.67873	67.873	0	6778.67
1560	>sp|P62937|PPIA_HUMAN Peptidyl-prolyl cis-trans isomerase A OS=Homo sapiens GN=PPIA PE=1 SV=2	9646	K.FEDENFILK.H	9	0	1	577.79	2	[577.7917848, 1155.58831]	None	-	0	0	0	0	0	0	0	0	0	0	0	0	0.674474	67.4474	0.674474	67.4474	0	0
1563	>sp|P62937|PPIA_HUMAN Peptidyl-prolyl cis-trans isomerase A OS=Homo sapiens GN=PPIA PE=1 SV=2	3090	K.HVVFGK.V	6	0	1	343.703	2	[343.7025434, 687.4109701]	None	-	0.0106383	1.06383	0	0	0.0212229	2.12229	0	0	0.0212229	2.12229	0	0	0.589882	58.9882	0.577363	57.7363	12068.3	0
1564	>sp|P62937|PPIA_HUMAN Peptidyl-prolyl cis-trans isomerase A OS=Homo sapiens GN=PPIA PE=1 SV=2	3106	K.HVVFGK.V	6	0	1	343.703	2	[343.7025434, 687.4012962]	None	-	0.0123521	1.23521	0	0	0.0238014	2.38014	0	0	0.0238014	2.38014	0	0	0.610253	61.0253	0.595729	59.5729	6317.09	0
1570	>sp|P62937|PPIA_HUMAN Peptidyl-prolyl cis-trans isomerase A OS=Homo sapiens GN=PPIA PE=1 SV=2	5719	K.TEWLDGK.H	7	0	1	424.711	2	[424.7126897, 849.4185176]	None	-	0.00359805	0.359805	0	0	0.00598961	0.598961	0	0	0.00598961	0.598961	0	0	0.78902	78.902	0.784294	78.4294	4627.15	0
1571	>sp|P62937|PPIA_HUMAN Peptidyl-prolyl cis-trans isomerase A OS=Homo sapiens GN=PPIA PE=1 SV=2	5740	K.TEWLDGK.H	7	0	1	424.711	2	[424.7126897, 849.4185176]	None	-	0	0	0	0	0	0	0	0	0	0	0	0	0.788176	78.8176	0.788176	78.8176	0	0
1572	>sp|P62937|PPIA_HUMAN Peptidyl-prolyl cis-trans isomerase A OS=Homo sapiens GN=PPIA PE=1 SV=2	5758	K.TEWLDGK.H	7	0	1	424.711	2	[424.7126897, 849.4185176]	None	-	0	0	0	0	0	0	0	0	0	0	0	0	0.809883	80.9883	0.809883	80.9883	0	0
1573	>sp|P62937|PPIA_HUMAN Peptidyl-prolyl cis-trans isomerase A OS=Homo sapiens GN=PPIA PE=1 SV=2	1395	R.ALSTGEK.G	7	0	1	353.193	2	[353.1943402, 706.3885321]	None	-	0.00135742	0.135742	0	0	0.0021777	0.21777	0	0	0.0021777	0.21777	0	0	0.838929	83.8929	0.837102	83.7102	1641.81	0
1574	>sp|P62937|PPIA_HUMAN Peptidyl-prolyl cis-trans isomerase A OS=Homo sapiens GN=PPIA PE=1 SV=2	1412	R.ALSTGEK.G	7	0	1	353.193	2	[353.1943402, 706.3885321]	None	-	0.00232987	0.232987	0	0	0.00392934	0.392934	0	0	0.00392934	0.392934	0	0	0.829354	82.9354	0.826095	82.6095	5788.09	0
1578	>sp|P62937|PPIA_HUMAN Peptidyl-prolyl cis-trans isomerase A OS=Homo sapiens GN=PPIA PE=1 SV=2	10984	R.VSFELFADK.V	9	0	1	528.274	2	[528.2758894, 1056.553582]	None	-	0.0391868	3.91868	0	0	0.083168	8.3168	0	0	0.083168	8.3168	0	0	0.603913	60.3913	0.553687	55.3687	14047	0
1579	>sp|P62937|PPIA_HUMAN Peptidyl-prolyl cis-trans isomerase A OS=Homo sapiens GN=PPIA PE=1 SV=2	10925	R.VSFELFADK.V	9	0	1	528.275	2	[528.2758894, 1056.553582]	None	-	0.00925657	0.925657	0	0	0.021743	2.1743	0	0	0.021743	2.1743	0	0	0.552053	55.2053	0.540049	54.0049	18212.2	0
1580	>sp|P62937|PPIA_HUMAN Peptidyl-prolyl cis-trans isomerase A OS=Homo sapiens GN=PPIA PE=1 SV=2	10948	R.VSFELFADK.V	9	0	1	528.275	2	[528.2758894, 1056.553582]	None	-	0.0023617	0.23617	0	0	0.00562362	0.562362	0	0	0.00562362	0.562362	0	0	0.560817	56.0817	0.557663	55.7663	16232.7	0
1581	>sp|P62937|PPIA_HUMAN Peptidyl-prolyl cis-trans isomerase A OS=Homo sapiens GN=PPIA PE=1 SV=2	10966	R.VSFELFADK.V	9	0	1	528.274	2	[528.2758894, 1056.553582]	None	-	0.00681579	0.681579	0	0	0.0151008	1.51008	0	0	0.0151008	1.51008	0	0	0.583539	58.3539	0.574727	57.4727	16560.7	0
1583	>sp|P62854|RS26_HUMAN 40S ribosomal protein S26 OS=Homo sapiens GN=RPS26 PE=1 SV=3	5521	R.FRPAGAAPRPPPKPM.-	15	0	1	398.224	4	[398.2256196, 530.9648713, 796.4480464]	None	-	0	0	0.0040418	0.40418	0	0	0.00627016	0.627016	0	0	0.00627016	0.627016	0.714962	71.4962	0.710479	71.0479	0	1661.85
1586	>sp|P62847|RS24_HUMAN 40S ribosomal protein S24 OS=Homo sapiens GN=RPS24 PE=1 SV=1	764	R.THFGGGK.T	7	0	1	352.18	2	[351.2040177, 353.1159739, 704.3573051]	None	-	0	0	0	0	0	0	0	0	0	0	0	0	0.364837	36.4837	0.364837	36.4837	0	0
1589	>sp|P62829|RL23_HUMAN 60S ribosomal protein L23 OS=Homo sapiens GN=RPL23 PE=1 SV=1	1479	K.GKPELR.K	6	0	1	350.211	2	[350.2133929, 700.4205078]	None	-	0	0	0	0	0	0	0	0	0	0	0	0	0.710017	71.0017	0.710017	71.0017	0	0
1590	>sp|P62829|RL23_HUMAN 60S ribosomal protein L23 OS=Homo sapiens GN=RPL23 PE=1 SV=1	1498	K.GKPELR.K	6	0	1	350.211	2	[350.2133929, 700.4205078]	None	-	0	0	0	0	0	0	0	0	0	0	0	0	0.691541	69.1541	0.691541	69.1541	0	0
1598	>sp|P62826|RAN_HUMAN GTP-binding nuclear protein Ran OS=Homo sapiens GN=RAN PE=1 SV=3	3625	R.HLTGEFEK.K	8	0	1	480.743	2	[480.7460361, 961.4792348]	None	-	0	0	0	0	0	0	0	0	0	0	0	0	0.621203	62.1203	0.621203	62.1203	0	0
1599	>sp|P62753|RS6_HUMAN 40S ribosomal protein S6 OS=Homo sapiens GN=RPS6 PE=1 SV=1	800	K.RQEQIAK.R	7	0	1	436.751	2	[436.7502339, 873.5055195]	None	-	0	0	0	0	0	0	0	0	0	0	0	0	0.618814	61.8814	0.618814	61.8814	0	0
1600	>sp|P62753|RS6_HUMAN 40S ribosomal protein S6 OS=Homo sapiens GN=RPS6 PE=1 SV=1	823	K.RQEQIAK.R	7	0	1	436.751	2	[436.7502339, 873.5055195]	None	-	0	0	0	0	0	0	0	0	0	0	0	0	0.745806	74.5806	0.745806	74.5806	0	0
1601	>sp|P62753|RS6_HUMAN 40S ribosomal protein S6 OS=Homo sapiens GN=RPS6 PE=1 SV=1	460	R.VLQHK.R	5	0	1	312.695	2	[312.6962748, 625.3930368]	None	-	0	0	0	0	0	0	0	0	0	0	0	0	0.689947	68.9947	0.689947	68.9947	0	0
1604	>sp|P62328|TYB4_HUMAN Thymosin beta-4 OS=Homo sapiens GN=TMSB4X PE=1 SV=2	1919	K.ETIEQEK.Q	7	0	1	438.719	2	[438.7214769, 877.4403696]	None	-	0.00965009	0.965009	0	0	0.0148476	1.48476	0	0	0.0148476	1.48476	0	0	0.84225	84.225	0.829744	82.9744	14249.1	0
1605	>sp|P62328|TYB4_HUMAN Thymosin beta-4 OS=Homo sapiens GN=TMSB4X PE=1 SV=2	1937	K.ETIEQEK.Q	7	0	1	438.719	2	[438.7214769, 877.4403696]	None	-	0.00788022	0.788022	0	0	0.0122915	1.22915	0	0	0.0122915	1.22915	0	0	0.85104	85.104	0.840579	84.0579	16382.4	0
1606	>sp|P62328|TYB4_HUMAN Thymosin beta-4 OS=Homo sapiens GN=TMSB4X PE=1 SV=2	1956	K.ETIEQEK.Q	7	0	1	438.719	2	[438.7214769, 877.4403696]	None	-	0	0	0	0	0	0	0	0	0	0	0	0	0.856032	85.6032	0.856032	85.6032	0	0
1607	>sp|P62328|TYB4_HUMAN Thymosin beta-4 OS=Homo sapiens GN=TMSB4X PE=1 SV=2	2772	K.NPLPSK.E	6	0	1	328.192	2	[328.1934101, 656.3848005]	None	-	0	0	0	0	0	0	0	0	0	0	0	0	0.735522	73.5522	0.735522	73.5522	0	0
1608	>sp|P62328|TYB4_HUMAN Thymosin beta-4 OS=Homo sapiens GN=TMSB4X PE=1 SV=2	2788	K.NPLPSK.E	6	0	1	328.192	2	[328.1934101, 656.3848005]	None	-	0	0	0	0	0	0	0	0	0	0	0	0	0.731546	73.1546	0.731546	73.1546	0	0
1612	>sp|P62081|RS7_HUMAN 40S ribosomal protein S7 OS=Homo sapiens GN=RPS7 PE=1 SV=1	412	K.AQQNNVEHK.V	9	0	1	534.265	2	[534.2638287, 1068.526077]	None	-	0.211296	21.1296	0	0	0.831594	83.1594	0	0	0.831594	83.1594	0	0	0.322156	32.2156	0.054253	5.4253	73366.5	0
1613	>sp|P62081|RS7_HUMAN 40S ribosomal protein S7 OS=Homo sapiens GN=RPS7 PE=1 SV=1	429	K.AQQNNVEHK.V	9	0	1	534.265	2	[534.2638277, 1068.526075]	None	-	0.159564	15.9564	0	0	0.350381	35.0381	0	0	0.350381	35.0381	0	0	0.541865	54.1865	0.352006	35.2006	13471.2	0
1617	>sp|P61978|HNRPK_HUMAN Heterogeneous nuclear ribonucleoprotein K OS=Homo sapiens GN=HNRNPK PE=1 SV=1	2911	K.NAGAVIGK.G	8	0	1	365.216	2	[365.2183278, 730.4249738]	None	-	0	0	0	0	0	0	0	0	0	0	0	0	0.832446	83.2446	0.832446	83.2446	0	0
1618	>sp|P61978|HNRPK_HUMAN Heterogeneous nuclear ribonucleoprotein K OS=Homo sapiens GN=HNRNPK PE=1 SV=1	5178	K.RPAEDMEEEQAFK.R	13	0	1	527.241	3	[527.2412736, 790.8555157]	None	-	0	0	0	0	0	0	0	0	0	0	0	0	0.921757	92.1757	0.921757	92.1757	0	0
1619	>sp|P61978|HNRPK_HUMAN Heterogeneous nuclear ribonucleoprotein K OS=Homo sapiens GN=HNRNPK PE=1 SV=1	5200	K.RPAEDMEEEQAFK.R	13	0	1	527.24	3	[527.2412736, 790.8555157]	None	-	0	0	0	0	0	0	0	0	0	0	0	0	0.919214	91.9214	0.919214	91.9214	0	0
1620	>sp|P61956|SUMO2_HUMAN Small ubiquitin-related modifier 2 OS=Homo sapiens GN=SUMO2 PE=1 SV=3	3443	K.TENNDHINLK.V	10	0	1	399.867	3	[399.8686828, 599.8044182]	None	-	0	0	0.0601132	6.01132	0	0	0.0817257	8.17257	0	0	0.0817257	8.17257	0.870555	87.0555	0.799409	79.9409	0	70007.3
1625	>sp|P61604|CH10_HUMAN 10 kDa heat shock protein, mitochondrial OS=Homo sapiens GN=HSPE1 PE=1 SV=2	1627	R.SAAETVTK.G	8	0	1	403.717	2	[403.7161009, 807.430742]	None	-	0	0	0	0	0	0	0	0	0	0	0	0	0.789089	78.9089	0.789089	78.9089	0	0
1626	>sp|P61604|CH10_HUMAN 10 kDa heat shock protein, mitochondrial OS=Homo sapiens GN=HSPE1 PE=1 SV=2	1645	R.SAAETVTK.G	8	0	1	403.716	2	[403.7161009, 807.430742]	None	-	0	0	0	0	0	0	0	0	0	0	0	0	0.785109	78.5109	0.785109	78.5109	0	0
1629	>sp|P61313|RL15_HUMAN 60S ribosomal protein L15 OS=Homo sapiens GN=RPL15 PE=1 SV=2	520	K.RPVPK.G	5	0	1	298.698	2	[298.6976822, 597.3989366]	None	-	0	0	0	0	0	0	0	0	0	0	0	0	0.781562	78.1562	0.781562	78.1562	0	0
1635	>sp|P60174|TPIS_HUMAN Triosephosphate isomerase OS=Homo sapiens GN=TPI1 PE=1 SV=3	9301	K.FFVGGNWK.M	8	0	1	477.746	2	[477.7444052, 955.4901689]	None	-	0.0116309	1.16309	0	0	0.0205023	2.05023	0	0	0.0205023	2.05023	0	0	0.7331	73.31	0.71807	71.807	2221.38	0
1636	>sp|P60174|TPIS_HUMAN Triosephosphate isomerase OS=Homo sapiens GN=TPI1 PE=1 SV=3	2752	K.TATPQQAQEVHEK.L	13	0	1	489.58	3	[489.5790906, 734.3720436]	None	-	0	0	0	0	0	0	0	0	0	0	0	0	0.800325	80.0325	0.800325	80.0325	0	0
1637	>sp|P60174|TPIS_HUMAN Triosephosphate isomerase OS=Homo sapiens GN=TPI1 PE=1 SV=3	2770	K.TATPQQAQEVHEK.L	13	0	1	489.58	3	[489.5790906, 734.3720436]	None	-	0	0	0	0	0	0	0	0	0	0	0	0	0.797027	79.7027	0.797027	79.7027	0	0
1638	>sp|P60174|TPIS_HUMAN Triosephosphate isomerase OS=Homo sapiens GN=TPI1 PE=1 SV=3	1935	R.EAGITEK.V	7	0	1	374.198	2	[374.1996017, 747.3932274]	None	-	0	0	0	0	0	0	0	0	0	0	0	0	0.895919	89.5919	0.895919	89.5919	0	0
1639	>sp|P60174|TPIS_HUMAN Triosephosphate isomerase OS=Homo sapiens GN=TPI1 PE=1 SV=3	7172	R.HVFGESDELIGQK.V	13	0	1	486.912	3	[486.9152512, 730.3718959]	None	-	0	0	0	0	0	0	0	0	0	0	0	0	0.858525	85.8525	0.858525	85.8525	0	0
1646	>sp|P52597|HNRPF_HUMAN Heterogeneous nuclear ribonucleoprotein F OS=Homo sapiens GN=HNRNPF PE=1 SV=3	9019	R.VTGEADVEFATHEEAVAAMSK.D	21	0	1	731.344	3	[731.347544, 1097.01799]	None	-	0	0	0.00163272	0.163272	0	0	0.00450246	0.450246	0	0	0.00450246	0.450246	0.472672	47.2672	0.470544	47.0544	0	1429.59
1647	>sp|P52597|HNRPF_HUMAN Heterogeneous nuclear ribonucleoprotein F OS=Homo sapiens GN=HNRNPF PE=1 SV=3	17271	R.VTGEADVEFATHEEAVAAMSK.D	21	0	1	731.345	3	[731.6764769, 1097.524826]	None	-	0	0	0	0	0	0	0	0	0	0	0	0	0.508072	50.8072	0.508072	50.8072	0	0
1648	>sp|P52272|HNRPM_HUMAN Heterogeneous nuclear ribonucleoprotein M OS=Homo sapiens GN=HNRNPM PE=1 SV=3	524	K.GEGERPAQNEK.R	11	0	1	607.792	2	[607.7919012, 1215.581362]	None	-	0	0	0	0	0	0	0	0	0	0	0	0	0.533041	53.3041	0.533041	53.3041	0	0
1649	>sp|P52272|HNRPM_HUMAN Heterogeneous nuclear ribonucleoprotein M OS=Homo sapiens GN=HNRNPM PE=1 SV=3	2309	K.RGEIIAK.Q	7	0	1	393.745	2	[393.7465785, 787.4879534]	None	-	0	0	0	0	0	0	0	0	0	0	0	0	0.786821	78.6821	0.786821	78.6821	0	0
1650	>sp|P52272|HNRPM_HUMAN Heterogeneous nuclear ribonucleoprotein M OS=Homo sapiens GN=HNRNPM PE=1 SV=3	2328	K.RGEIIAK.Q	7	0	1	393.745	2	[393.7465785, 787.4879534]	None	-	0	0	0	0	0	0	0	0	0	0	0	0	0.805001	80.5001	0.805001	80.5001	0	0
1651	>sp|P52209|6PGD_HUMAN 6-phosphogluconate dehydrogenase, decarboxylating OS=Homo sapiens GN=PGD PE=1 SV=3	9348	R.IILLVK.A	6	0	1	349.762	2	[349.7634481, 698.5237524]	None	-	0	0	0	0	0	0	0	0	0	0	0	0	0.853986	85.3986	0.853986	85.3986	0	0
1656	>sp|P50991|TCPD_HUMAN T-complex protein 1 subunit delta OS=Homo sapiens GN=CCT4 PE=1 SV=4	1670	R.DKPAQIR.F	7	0	1	414.241	2	[414.2410143, 828.4862725]	None	-	0	0	0	0	0	0	0	0	0	0	0	0	0.617856	61.7856	0.617856	61.7856	0	0
1657	>sp|P50991|TCPD_HUMAN T-complex protein 1 subunit delta OS=Homo sapiens GN=CCT4 PE=1 SV=4	1688	R.DKPAQIR.F	7	0	1	414.24	2	[414.2410143, 828.4862725]	None	-	0.00909855	0.909855	0	0	0.0167034	1.67034	0	0	0.0167034	1.67034	0	0	0.688046	68.8046	0.676553	67.6553	1101.18	0
1662	>sp|P48643|TCPE_HUMAN T-complex protein 1 subunit epsilon OS=Homo sapiens GN=CCT5 PE=1 SV=1	1565	K.SHIMAAK.A	7	0	1	379.205	2	[379.2070825, 758.4151887]	None	-	0	0	0	0	0	0	0	0	0	0	0	0	0.570144	57.0144	0.570144	57.0144	0	0
1663	>sp|P48643|TCPE_HUMAN T-complex protein 1 subunit epsilon OS=Homo sapiens GN=CCT5 PE=1 SV=1	9662	R.LMGLEALK.S	8	0	1	437.757	2	[437.7561887, 875.5180463]	None	-	0.00217976	0.217976	0	0	0.00388187	0.388187	0	0	0.00388187	0.388187	0	0	0.726569	72.6569	0.723748	72.3748	1276.42	0
1664	>sp|P48643|TCPE_HUMAN T-complex protein 1 subunit epsilon OS=Homo sapiens GN=CCT5 PE=1 SV=1	9682	R.LMGLEALK.S	8	0	1	437.757	2	[437.7561887, 875.5180463]	None	-	0	0	0	0	0	0	0	0	0	0	0	0	0.711306	71.1306	0.711306	71.1306	0	0
1665	>sp|P46783|RS10_HUMAN 40S ribosomal protein S10 OS=Homo sapiens GN=RPS10 PE=1 SV=1	1863	K.HPELADK.N	7	0	1	405.212	2	[405.2136973, 810.4192694]	None	-	0.00447502	0.447502	0	0	0.0111036	1.11036	0	0	0.0111036	1.11036	0	0	0.561752	56.1752	0.555515	55.5515	1111.34	0
1666	>sp|P46783|RS10_HUMAN 40S ribosomal protein S10 OS=Homo sapiens GN=RPS10 PE=1 SV=1	1887	K.HPELADK.N	7	0	1	405.211	2	[405.209319, 810.4192694]	None	-	0	0	0	0	0	0	0	0	0	0	0	0	0.601903	60.1903	0.601903	60.1903	0	0
1671	>sp|P45880|VDAC2_HUMAN Voltage-dependent anion-selective channel protein 2 OS=Homo sapiens GN=VDAC2 PE=1 SV=2	527	K.SINAGGHK.V	8	0	1	392.209	2	[391.1925594, 393.1099818, 784.4247654]	None	-	0	0	0	0	0	0	0	0	0	0	0	0	0.568968	56.8968	0.568968	56.8968	0	0
1672	>sp|P43487|RANG_HUMAN Ran-specific GTPase-activating protein OS=Homo sapiens GN=RANBP1 PE=1 SV=1	4278	R.FLNAENAQK.F	9	0	1	517.767	2	[517.3115237, 1035.526496]	None	-	0	0	0	0	0	0	0	0	0	0	0	0	0.669107	66.9107	0.669107	66.9107	0	0
1673	>sp|P43487|RANG_HUMAN Ran-specific GTPase-activating protein OS=Homo sapiens GN=RANBP1 PE=1 SV=1	4294	R.FLNAENAQK.F	9	0	1	517.768	2	[517.3115237, 1035.526496]	None	-	0	0	0	0	0	0	0	0	0	0	0	0	0.721203	72.1203	0.721203	72.1203	0	0
1676	>sp|P40926|MDHM_HUMAN Malate dehydrogenase, mitochondrial OS=Homo sapiens GN=MDH2 PE=1 SV=3	541	R.KPGMTR.D	6	0	1	345.192	2	[345.2261911, 690.3808391]	None	-	0.125805	12.5805	0	0	0.365184	36.5184	0	0	0.365184	36.5184	0	0	0.759673	75.9673	0.482253	48.2253	54204.9	0
1678	>sp|P40227|TCPZ_HUMAN T-complex protein 1 subunit zeta OS=Homo sapiens GN=CCT6A PE=1 SV=3	3055	K.HTLTQIK.D	7	0	1	420.75	2	[420.7519408, 841.5014855]	None	-	0	0	0	0	0	0	0	0	0	0	0	0	0.649132	64.9132	0.649132	64.9132	0	0
1679	>sp|P39023|RL3_HUMAN 60S ribosomal protein L3 OS=Homo sapiens GN=RPL3 PE=1 SV=2	1013	R.EVDRPGSK.V	8	0	1	444.233	2	[445.1189731, 888.4669273]	None	-	0	0	0.00402894	0.402894	0	0	0.00789534	0.789534	0	0	0.00789534	0.789534	0.77397	77.397	0.767859	76.7859	0	1097.83
1680	>sp|P39023|RL3_HUMAN 60S ribosomal protein L3 OS=Homo sapiens GN=RPL3 PE=1 SV=2	1034	R.EVDRPGSK.V	8	0	1	444.233	2	[445.1189731, 888.4669273]	None	-	0	0	0	0	0	0	0	0	0	0	0	0	0.790752	79.0752	0.790752	79.0752	0	0
1690	>sp|P38159|RBMX_HUMAN RNA-binding motif protein, X chromosome OS=Homo sapiens GN=RBMX PE=1 SV=3	10663	R.IVEVLLMK.D	8	0	1	472.796	2	[472.8002502, 945.5958742]	None	-	0.0150483	1.50483	0	0	0.0335528	3.35528	0	0	0.0335528	3.35528	0	0	0.593765	59.3765	0.573842	57.3842	10785.4	0
1691	>sp|P38159|RBMX_HUMAN RNA-binding motif protein, X chromosome OS=Homo sapiens GN=RBMX PE=1 SV=3	10685	R.IVEVLLMK.D	8	0	1	472.796	2	[472.7947321, 945.5958742]	None	-	0.0517161	5.17161	0	0	0.110942	11.0942	0	0	0.110942	11.0942	0	0	0.603679	60.3679	0.536705	53.6705	22792.3	0
1708	>sp|P32119|PRDX2_HUMAN Peroxiredoxin-2 OS=Homo sapiens GN=PRDX2 PE=1 SV=5	10291	R.GLFIIDGK.G	8	0	1	431.755	2	[431.7568795, 863.5174398]	None	-	0.0249275	2.49275	0	0	0.0410971	4.10971	0	0	0.0410971	4.10971	0	0	0.798015	79.8015	0.765219	76.5219	11094	0
1709	>sp|P31948|STIP1_HUMAN Stress-induced-phosphoprotein 1 OS=Homo sapiens GN=STIP1 PE=1 SV=1	1682	K.HEANNPQLK.E	9	0	1	525.771	2	[525.7693125, 1051.539377]	None	-	0	0	0	0	0	0	0	0	0	0	0	0	0.566605	56.6605	0.566605	56.6605	0	0
1711	>sp|P31948|STIP1_HUMAN Stress-induced-phosphoprotein 1 OS=Homo sapiens GN=STIP1 PE=1 SV=1	1502	R.HDSPEDVK.R	8	0	1	463.715	2	[463.7126207, 927.4295967]	None	-	0	0	0	0	0	0	0	0	0	0	0	0	0.520404	52.0404	0.520404	52.0404	0	0
1715	>sp|P31946|1433B_HUMAN 14-3-3 protein beta/alpha OS=Homo sapiens GN=YWHAB PE=1 SV=3	2614	K.KEMQPTHPIR.L	10	0	1	412.889	3	[412.8912092, 619.3343662]	None	-	0	0	0.00220357	0.220357	0	0	0.00342338	0.342338	0	0	0.00342338	0.342338	0.744618	74.4618	0.742069	74.2069	0	3685.57
1716	>sp|P31946|1433B_HUMAN 14-3-3 protein beta/alpha OS=Homo sapiens GN=YWHAB PE=1 SV=3	2634	K.KEMQPTHPIR.L	10	0	1	412.889	3	[413.247203, 619.3343662]	None	-	0	0	0	0	0	0	0	0	0	0	0	0	0.811654	81.1654	0.811654	81.1654	0	0
1720	>sp|P31946|1433B_HUMAN 14-3-3 protein beta/alpha OS=Homo sapiens GN=YWHAB PE=1 SV=3	3916	R.VISSIEQK.T	8	0	1	452.261	2	[452.260804, 904.5310622]	None	-	0	0	0	0	0	0	0	0	0	0	0	0	0.709015	70.9015	0.709015	70.9015	0	0
1721	>sp|P31946|1433B_HUMAN 14-3-3 protein beta/alpha OS=Homo sapiens GN=YWHAB PE=1 SV=3	3934	R.VISSIEQK.T	8	0	1	452.261	2	[452.260804, 904.5164602]	None	-	0	0	0	0	0	0	0	0	0	0	0	0	0.743531	74.3531	0.743531	74.3531	0	0
1725	>sp|P31943|HNRH1_HUMAN Heterogeneous nuclear ribonucleoprotein H OS=Homo sapiens GN=HNRNPH1 PE=1 SV=4	8768	R.VTGEADVEFATHEDAVAAMSK.D	21	0	1	726.673	3	[726.6776965, 1090.011155]	None	-	0.000928493	0.0928493	0.00169223	0.169223	0.00226847	0.226847	0.00412672	0.412672	0.00225913	0.225913	0.0041174	0.41174	0.52596	52.596	0.522606	52.2606	1075.82	1960.75
1726	>sp|P31943|HNRH1_HUMAN Heterogeneous nuclear ribonucleoprotein H OS=Homo sapiens GN=HNRNPH1 PE=1 SV=4	8788	R.VTGEADVEFATHEDAVAAMSK.D	21	0	1	726.673	3	[727.0037598, 1090.513557]	None	-	0	0	0	0	0	0	0	0	0	0	0	0	0.512159	51.2159	0.512159	51.2159	0	0
1727	>sp|P31943|HNRH1_HUMAN Heterogeneous nuclear ribonucleoprotein H OS=Homo sapiens GN=HNRNPH1 PE=1 SV=4	17256	R.VTGEADVEFATHEDAVAAMSK.D	21	0	1	726.673	3	[726.6774124, 1090.010729]	None	-	0	0	0	0	0	0	0	0	0	0	0	0	0.51057	51.057	0.51057	51.057	0	0
1732	>sp|P30041|PRDX6_HUMAN Peroxiredoxin-6 OS=Homo sapiens GN=PRDX6 PE=1 SV=3	10190	R.VVFVFGPDK.K	9	0	1	504.282	2	[504.2813831, 1008.57271]	None	-	0.00705527	0.705527	0	0	0.014324	1.4324	0	0	0.014324	1.4324	0	0	0.647352	64.7352	0.63808	63.808	7059.18	0
1733	>sp|P30041|PRDX6_HUMAN Peroxiredoxin-6 OS=Homo sapiens GN=PRDX6 PE=1 SV=3	10211	R.VVFVFGPDK.K	9	0	1	504.282	2	[504.2813831, 1008.57271]	None	-	0.00518488	0.518488	0	0	0.00906847	0.906847	0	0	0.00906847	0.906847	0	0	0.724617	72.4617	0.718046	71.8046	5722.12	0
1746	>sp|P26599|PTBP1_HUMAN Polypyrimidine tract-binding protein 1 OS=Homo sapiens GN=PTBP1 PE=1 SV=1	1008	K.LHGKPIR.I	7	0	1	410.762	2	[410.7604189, 821.5288271]	None	-	0	0	0	0	0	0	0	0	0	0	0	0	0.658931	65.8931	0.658931	65.8931	0	0
1747	>sp|P26599|PTBP1_HUMAN Polypyrimidine tract-binding protein 1 OS=Homo sapiens GN=PTBP1 PE=1 SV=1	1035	K.LHGKPIR.I	7	0	1	410.761	2	[410.7604189, 821.5288271]	None	-	0	0	0	0	0	0	0	0	0	0	0	0	0.648084	64.8084	0.648084	64.8084	0	0
1748	>sp|P26599|PTBP1_HUMAN Polypyrimidine tract-binding protein 1 OS=Homo sapiens GN=PTBP1 PE=1 SV=1	1059	K.LHGKPIR.I	7	0	1	410.761	2	[410.2113399, 821.5288239]	None	-	0	0	0	0	0	0	0	0	0	0	0	0	0.721436	72.1436	0.721436	72.1436	0	0
1749	>sp|P26599|PTBP1_HUMAN Polypyrimidine tract-binding protein 1 OS=Homo sapiens GN=PTBP1 PE=1 SV=1	1016	K.LHGKPIR.I	7	0	1	274.177	3	[274.177463, 411.265828]	None	-	0.002499	0.2499	0	0	0.00387729	0.387729	0	0	0.00387729	0.387729	0	0	0.83417	83.417	0.830936	83.0936	1133.73	0
1754	>sp|P26583|HMGB2_HUMAN High mobility group protein B2 OS=Homo sapiens GN=HMGB2 PE=1 SV=2	5209	K.SEHPGLSIGDTAK.K	13	0	1	437.889	3	[437.893955, 656.8363104]	None	-	0	0	0	0	0	0	0	0	0	0	0	0	0.849242	84.9242	0.849242	84.9242	0	0
1756	>sp|P26373|RL13_HUMAN 60S ribosomal protein L13 OS=Homo sapiens GN=RPL13 PE=1 SV=4	1366	R.VAGIHK.K	6	0	1	312.695	2	[312.6962702, 625.3930274]	None	-	0	0	0	0	0	0	0	0	0	0	0	0	0.680349	68.0349	0.680349	68.0349	0	0
1764	>sp|P25205|MCM3_HUMAN DNA replication licensing factor MCM3 OS=Homo sapiens GN=MCM3 PE=1 SV=3	2238	K.HDNLLHGTK.K	9	0	1	345.518	3	[345.2020807, 518.2791818]	None	-	0	0	0	0	0	0	0	0	0	0	0	0	0.828182	82.8182	0.828182	82.8182	0	0
1766	>sp|P23528|COF1_HUMAN Cofilin-1 OS=Homo sapiens GN=CFL1 PE=1 SV=3	6149	K.NIILEEGK.E	8	0	1	458.261	2	[459.2587744]	None	-	0	0	0	0	0	0	0	0	0	0	0	0	1	100	1	100	0	0
1767	>sp|P23528|COF1_HUMAN Cofilin-1 OS=Homo sapiens GN=CFL1 PE=1 SV=3	6161	K.NIILEEGK.E	8	0	1	458.261	2	[458.2619434, 916.520426]	None	-	0	0	0	0	0	0	0	0	0	0	0	0	0.655382	65.5382	0.655382	65.5382	0	0
1768	>sp|P23528|COF1_HUMAN Cofilin-1 OS=Homo sapiens GN=CFL1 PE=1 SV=3	2155	K.SSTPEEVK.K	8	0	1	438.719	2	[438.7214748, 877.4403654]	None	-	0	0	0	0	0	0	0	0	0	0	0	0	0.692001	69.2001	0.692001	69.2001	0	0
1769	>sp|P23528|COF1_HUMAN Cofilin-1 OS=Homo sapiens GN=CFL1 PE=1 SV=3	2170	K.SSTPEEVK.K	8	0	1	438.719	2	[438.7214748, 877.4403654]	None	-	0	0	0	0	0	0	0	0	0	0	0	0	0.691277	69.1277	0.691277	69.1277	0	0
1772	>sp|P23396|RS3_HUMAN 40S ribosomal protein S3 OS=Homo sapiens GN=RPS3 PE=1 SV=2	12132	K.IMLPWDPTGK.I	10	0	1	579.306	2	[579.3080326, 1158.609336]	None	-	0.0283973	2.83973	0	0	0.0540127	5.40127	0	0	0.0540127	5.40127	0	0	0.670346	67.0346	0.634138	63.4138	21596.6	0
1773	>sp|P23396|RS3_HUMAN 40S ribosomal protein S3 OS=Homo sapiens GN=RPS3 PE=1 SV=2	12154	K.IMLPWDPTGK.I	10	0	1	579.305	2	[579.3080326, 1158.609336]	None	-	0.0496095	4.96095	0	0	0.0926313	9.26313	0	0	0.0926313	9.26313	0	0	0.678831	67.8831	0.61595	61.595	39480.9	0
1774	>sp|P23246|SFPQ_HUMAN Splicing factor, proline- and glutamine-rich OS=Homo sapiens GN=SFPQ PE=1 SV=2	1715	K.QGPGPGGPK.G	9	0	1	397.712	2	[397.710029, 795.4236135]	None	-	0	0	0	0	0	0	0	0	0	0	0	0	0.60129	60.129	0.60129	60.129	0	0
1775	>sp|P23246|SFPQ_HUMAN Splicing factor, proline- and glutamine-rich OS=Homo sapiens GN=SFPQ PE=1 SV=2	3662	R.MEELHNQEMQK.R	11	0	1	472.88	3	[472.8831641, 709.3200237]	None	-	0	0	0	0	0	0	0	0	0	0	0	0	0.824093	82.4093	0.824093	82.4093	0	0
1776	>sp|P22626|ROA2_HUMAN Heterogeneous nuclear ribonucleoproteins A2/B1 OS=Homo sapiens GN=HNRNPA2B1 PE=1 SV=2	2003	K.PGAHVTVK.K	8	0	1	270.161	3	[270.16231, 405.2399684]	None	-	0	0	0	0	0	0	0	0	0	0	0	0	0.619616	61.9616	0.619616	61.9616	0	0
1777	>sp|P22626|ROA2_HUMAN Heterogeneous nuclear ribonucleoproteins A2/B1 OS=Homo sapiens GN=HNRNPA2B1 PE=1 SV=2	2021	K.PGAHVTVK.K	8	0	1	270.161	3	[270.16231, 405.2399684]	None	-	0	0	0	0	0	0	0	0	0	0	0	0	0.579046	57.9046	0.579046	57.9046	0	0
1778	>sp|P22626|ROA2_HUMAN Heterogeneous nuclear ribonucleoproteins A2/B1 OS=Homo sapiens GN=HNRNPA2B1 PE=1 SV=2	2039	K.PGAHVTVK.K	8	0	1	270.161	3	[270.16231, 405.2399684]	None	-	0	0	0.00273411	0.273411	0	0	0.00513896	0.513896	0	0	0.00513896	0.513896	0.692906	69.2906	0.689345	68.9345	0	1366.37
1779	>sp|P22626|ROA2_HUMAN Heterogeneous nuclear ribonucleoproteins A2/B1 OS=Homo sapiens GN=HNRNPA2B1 PE=1 SV=2	2006	K.PGAHVTVK.K	8	0	1	404.738	2	[404.7368817, 809.4789371]	None	-	0	0	0	0	0	0	0	0	0	0	0	0	0.575818	57.5818	0.575818	57.5818	0	0
1780	>sp|P22626|ROA2_HUMAN Heterogeneous nuclear ribonucleoproteins A2/B1 OS=Homo sapiens GN=HNRNPA2B1 PE=1 SV=2	2027	K.PGAHVTVK.K	8	0	1	404.738	2	[404.7368817, 809.4789371]	None	-	0	0	0	0	0	0	0	0	0	0	0	0	0.581394	58.1394	0.581394	58.1394	0	0
1793	>sp|P22392|NDKB_HUMAN Nucleoside diphosphate kinase B OS=Homo sapiens GN=NME2 PE=1 SV=1	846	R.ASEEHLK.Q	7	0	1	271.808	3	[271.8096709, 407.712084]	None	-	0	0	0	0	0	0	0	0	0	0	0	0	0.818662	81.8662	0.818662	81.8662	0	0
1794	>sp|P22392|NDKB_HUMAN Nucleoside diphosphate kinase B OS=Homo sapiens GN=NME2 PE=1 SV=1	3448	R.NIIHGSDSVK.S	10	0	1	357.193	3	[356.2315367, 535.7916185]	None	-	0	0	0	0	0	0	0	0	0	0	0	0	0.859967	85.9967	0.859967	85.9967	0	0
1795	>sp|P22392|NDKB_HUMAN Nucleoside diphosphate kinase B OS=Homo sapiens GN=NME2 PE=1 SV=1	3431	R.NIIHGSDSVK.S	10	0	1	535.286	2	[535.2860485, 1070.572497]	None	-	0	0	0	0	0	0	0	0	0	0	0	0	0.42681	42.681	0.42681	42.681	0	0
1796	>sp|P22234|PUR6_HUMAN Multifunctional protein ADE2 OS=Homo sapiens GN=PAICS PE=1 SV=3	446	K.NHLEGK.A	6	0	1	349.185	2	[349.1849332, 698.3753276]	None	-	0	0	0	0	0	0	0	0	0	0	0	0	0.603513	60.3513	0.603513	60.3513	0	0
1797	>sp|P22234|PUR6_HUMAN Multifunctional protein ADE2 OS=Homo sapiens GN=PAICS PE=1 SV=3	3829	K.VLLQSK.D	6	0	1	344.224	2	[344.2230028, 687.4399812]	None	-	0	0	0	0	0	0	0	0	0	0	0	0	0.88313	88.313	0.88313	88.313	0	0
1798	>sp|P22234|PUR6_HUMAN Multifunctional protein ADE2 OS=Homo sapiens GN=PAICS PE=1 SV=3	3846	K.VLLQSK.D	6	0	1	344.224	2	[344.2230028, 687.4399812]	None	-	0	0	0	0	0	0	0	0	0	0	0	0	0.880165	88.0165	0.880165	88.0165	0	0
1804	>sp|P19338|NUCL_HUMAN Nucleolin OS=Homo sapiens GN=NCL PE=1 SV=3	1294	K.TVTPAK.A	6	0	1	308.687	2	[308.6868787, 616.3667667]	None	-	0	0	0	0	0	0	0	0	0	0	0	0	0.822439	82.2439	0.822439	82.2439	0	0
1805	>sp|P19338|NUCL_HUMAN Nucleolin OS=Homo sapiens GN=NCL PE=1 SV=3	1302	K.TVTPAK.A	6	0	1	308.687	2	[308.6868787, 616.3667667]	None	-	0	0	0	0	0	0	0	0	0	0	0	0	0.794438	79.4438	0.794438	79.4438	0	0
1806	>sp|P19338|NUCL_HUMAN Nucleolin OS=Homo sapiens GN=NCL PE=1 SV=3	462	K.VPQNQNGK.S	8	0	1	442.734	2	[442.734244, 885.4610283]	None	-	0	0	0	0	0	0	0	0	0	0	0	0	0.692141	69.2141	0.692141	69.2141	0	0
1807	>sp|P19338|NUCL_HUMAN Nucleolin OS=Homo sapiens GN=NCL PE=1 SV=3	481	K.VPQNQNGK.S	8	0	1	442.733	2	[442.734244, 885.4751712]	None	-	0	0	0	0	0	0	0	0	0	0	0	0	0.701073	70.1073	0.701073	70.1073	0	0
1810	>sp|P18621|RL17_HUMAN 60S ribosomal protein L17 OS=Homo sapiens GN=RPL17 PE=1 SV=3	2382	K.NAESNAELK.G	9	0	1	488.241	2	[487.2961797, 489.276878, 976.4871336]	None	-	0	0	0	0	0	0	0	0	0	0	0	0	0.630114	63.0114	0.630114	63.0114	0	0
1815	>sp|P17096|HMGA1_HUMAN High mobility group protein HMG-I/HMG-Y OS=Homo sapiens GN=HMGA1 PE=1 SV=3	1977	K.SSQPLASK.Q	8	0	1	409.225	2	[409.223099, 818.4535368]	None	-	0	0	0	0	0	0	0	0	0	0	0	0	0.672969	67.2969	0.672969	67.2969	0	0
1816	>sp|P17096|HMGA1_HUMAN High mobility group protein HMG-I/HMG-Y OS=Homo sapiens GN=HMGA1 PE=1 SV=3	1997	K.SSQPLASK.Q	8	0	1	409.225	2	[409.7256726, 818.4535368]	None	-	0	0	0	0	0	0	0	0	0	0	0	0	0.732901	73.2901	0.732901	73.2901	0	0
1823	>sp|P16949|STMN1_HUMAN Stathmin OS=Homo sapiens GN=STMN1 PE=1 SV=3	2399	K.ESKDPADETEAD.-	12	0	1	653.768	2	[653.7659586, 1307.52568]	None	-	0	0	0	0	0	0	0	0	0	0	0	0	0.66489	66.489	0.66489	66.489	0	0
1824	>sp|P16949|STMN1_HUMAN Stathmin OS=Homo sapiens GN=STMN1 PE=1 SV=3	2416	K.ESKDPADETEAD.-	12	0	1	653.768	2	[653.7659586, 1307.52568]	None	-	0	0	0	0	0	0	0	0	0	0	0	0	0.650022	65.0022	0.650022	65.0022	0	0
1825	>sp|P16949|STMN1_HUMAN Stathmin OS=Homo sapiens GN=STMN1 PE=1 SV=3	2434	K.ESKDPADETEAD.-	12	0	1	653.768	2	[653.7659586, 1307.52568]	None	-	0	0	0	0	0	0	0	0	0	0	0	0	0.647947	64.7947	0.647947	64.7947	0	0
1827	>sp|P16949|STMN1_HUMAN Stathmin OS=Homo sapiens GN=STMN1 PE=1 SV=3	2525	K.SHEAEVLK.Q	8	0	1	304.831	3	[304.8312185, 457.24741]	None	-	0	0	0	0	0	0	0	0	0	0	0	0	0.886991	88.6991	0.886991	88.6991	0	0
1828	>sp|P16949|STMN1_HUMAN Stathmin OS=Homo sapiens GN=STMN1 PE=1 SV=3	2518	K.SHEAEVLK.Q	8	0	1	456.743	2	[456.7440015, 913.4898031]	None	-	0	0	0	0	0	0	0	0	0	0	0	0	0.471259	47.1259	0.471259	47.1259	0	0
1829	>sp|P16949|STMN1_HUMAN Stathmin OS=Homo sapiens GN=STMN1 PE=1 SV=3	2536	K.SHEAEVLK.Q	8	0	1	456.743	2	[456.7440015, 913.4898031]	None	-	0	0	0	0	0	0	0	0	0	0	0	0	0.526998	52.6998	0.526998	52.6998	0	0
1830	>sp|P15531|NDKA_HUMAN Nucleoside diphosphate kinase A OS=Homo sapiens GN=NME1 PE=1 SV=1	519	K.RFEQK.G	5	0	1	354.195	2	[354.1976486, 708.3880949]	None	-	0.0372358	3.72358	0	0	0.0575595	5.75595	0	0	0.0575595	5.75595	0	0	0.833391	83.3391	0.785421	78.5421	31660.7	0
1831	>sp|P15531|NDKA_HUMAN Nucleoside diphosphate kinase A OS=Homo sapiens GN=NME1 PE=1 SV=1	4435	R.NIIHGSDSVESAEK.E	14	0	1	495.911	3	[495.9137779, 743.8632536]	None	-	0	0	0	0	0	0	0	0	0	0	0	0	0.868396	86.8396	0.868396	86.8396	0	0
1832	>sp|P15531|NDKA_HUMAN Nucleoside diphosphate kinase A OS=Homo sapiens GN=NME1 PE=1 SV=1	7567	R.TFIAIKPDGVQR.G	12	0	1	448.926	3	[448.9287742, 673.388973]	None	-	0	0	0	0	0	0	0	0	0	0	0	0	0.887274	88.7274	0.887274	88.7274	0	0
1833	>sp|P15531|NDKA_HUMAN Nucleoside diphosphate kinase A OS=Homo sapiens GN=NME1 PE=1 SV=1	7589	R.TFIAIKPDGVQR.G	12	0	1	448.926	3	[448.9287742, 673.388973]	None	-	0	0	0	0	0	0	0	0	0	0	0	0	0.866125	86.6125	0.866125	86.6125	0	0
1834	>sp|P15531|NDKA_HUMAN Nucleoside diphosphate kinase A OS=Homo sapiens GN=NME1 PE=1 SV=1	7572	R.TFIAIKPDGVQR.G	12	0	1	672.886	2	[672.882856, 1345.777266]	None	-	0	0	0	0	0	0	0	0	0	0	0	0	0.499859	49.9859	0.499859	49.9859	0	0
1835	>sp|P14866|HNRPL_HUMAN Heterogeneous nuclear ribonucleoprotein L OS=Homo sapiens GN=HNRNPL PE=1 SV=2	388	K.RPSSVK.V	6	0	1	337.203	2	[336.9927537, 674.4126439]	None	-	0	0	0	0	0	0	0	0	0	0	0	0	0.871856	87.1856	0.871856	87.1856	0	0
1845	>sp|P13639|EF2_HUMAN Elongation factor 2 OS=Homo sapiens GN=EEF2 PE=1 SV=4	3740	K.NPADLPK.L	7	0	1	377.709	2	[377.7092892, 755.4195224]	None	-	0	0	0	0	0	0	0	0	0	0	0	0	0.73155	73.155	0.73155	73.155	0	0
1846	>sp|P13639|EF2_HUMAN Elongation factor 2 OS=Homo sapiens GN=EEF2 PE=1 SV=4	3760	K.NPADLPK.L	7	0	1	377.709	2	[377.7092892, 755.4195224]	None	-	0	0	0	0	0	0	0	0	0	0	0	0	0.76516	76.516	0.76516	76.516	0	0
1847	>sp|P13639|EF2_HUMAN Elongation factor 2 OS=Homo sapiens GN=EEF2 PE=1 SV=4	614	K.SATSPEGK.K	8	0	1	388.693	2	[388.6920169, 777.3851733]	None	-	0	0	0.0229736	2.29736	0	0	0.0394133	3.94133	0	0	0.0394133	3.94133	0.771887	77.1887	0.741465	74.1465	0	3256.48
1848	>sp|P13639|EF2_HUMAN Elongation factor 2 OS=Homo sapiens GN=EEF2 PE=1 SV=4	630	K.SATSPEGK.K	8	0	1	388.693	2	[388.6920169, 777.3851733]	None	-	0	0	0.0180147	1.80147	0	0	0.0323558	3.23558	0	0	0.0323558	3.23558	0.742024	74.2024	0.718016	71.8016	0	2146.67
1849	>sp|P13639|EF2_HUMAN Elongation factor 2 OS=Homo sapiens GN=EEF2 PE=1 SV=4	646	K.SATSPEGK.K	8	0	1	388.693	2	[388.0306208, 389.2396615, 777.3851707]	None	-	0	0	0	0	0	0	0	0	0	0	0	0	0.616643	61.6643	0.616643	61.6643	0	0
1852	>sp|P13639|EF2_HUMAN Elongation factor 2 OS=Homo sapiens GN=EEF2 PE=1 SV=4	11201	K.VFDAIMNFK.K	9	0	1	542.779	2	[542.7823566, 1085.562602]	None	-	0.0689414	6.89414	0.00245391	0.245391	0.112491	11.2491	0.00449126	0.449126	0.112042	11.2042	0.00398805	0.398805	0.768338	76.8338	0.679187	67.9187	140927	5016.16
1853	>sp|P13639|EF2_HUMAN Elongation factor 2 OS=Homo sapiens GN=EEF2 PE=1 SV=4	11225	K.VFDAIMNFK.K	9	0	1	542.779	2	[542.7823566, 1085.562602]	None	-	0.0341402	3.41402	0	0	0.0597951	5.97951	0	0	0.0597951	5.97951	0	0	0.741521	74.1521	0.697181	69.7181	29904.8	0
1854	>sp|P13639|EF2_HUMAN Elongation factor 2 OS=Homo sapiens GN=EEF2 PE=1 SV=4	4622	R.NMSVIAHVDHGK.S	12	0	1	436.556	3	[435.7133993, 654.8349598]	None	-	0	0	0.0251799	2.51799	0	0	0.0411547	4.11547	0	0	0.0411547	4.11547	0.740858	74.0858	0.710368	71.0368	0	7179.76
1855	>sp|P13073|COX41_HUMAN Cytochrome c oxidase subunit 4 isoform 1, mitochondrial OS=Homo sapiens GN=COX4I1 PE=1 SV=1	1032	R.AHESVVK.S	7	0	1	385.214	2	[385.2556892, 770.4284358]	None	-	0	0	0	0	0	0	0	0	0	0	0	0	0.599108	59.9108	0.599108	59.9108	0	0
1856	>sp|P12277|KCRB_HUMAN Creatine kinase B-type OS=Homo sapiens GN=CKB PE=1 SV=1	1871	R.AGVHIK.L	6	0	1	312.695	2	[312.6962666, 625.3930204]	None	-	0	0	0	0	0	0	0	0	0	0	0	0	0.796324	79.6324	0.796324	79.6324	0	0
1857	>sp|P12277|KCRB_HUMAN Creatine kinase B-type OS=Homo sapiens GN=CKB PE=1 SV=1	1878	R.AGVHIK.L	6	0	1	312.695	2	[312.6962666, 625.3930204]	None	-	0	0	0	0	0	0	0	0	0	0	0	0	0.772202	77.2202	0.772202	77.2202	0	0
1859	>sp|P11142|HSP7C_HUMAN Heat shock cognate 71 kDa protein OS=Homo sapiens GN=HSPA8 PE=1 SV=1	1159	K.ATVEDEK.L	7	0	1	396.193	2	[396.1945341, 792.3858637]	None	-	0.00555866	0.555866	0	0	0.00916671	0.916671	0	0	0.00916671	0.916671	0	0	0.829831	82.9831	0.822224	82.2224	4477.48	0
1860	>sp|P11142|HSP7C_HUMAN Heat shock cognate 71 kDa protein OS=Homo sapiens GN=HSPA8 PE=1 SV=1	1176	K.ATVEDEK.L	7	0	1	396.193	2	[396.1945341, 792.3858637]	None	-	0.00571298	0.571298	0	0	0.00964302	0.964302	0	0	0.00964302	0.964302	0	0	0.818159	81.8159	0.81027	81.027	8163.89	0
1861	>sp|P11142|HSP7C_HUMAN Heat shock cognate 71 kDa protein OS=Homo sapiens GN=HSPA8 PE=1 SV=1	1194	K.ATVEDEK.L	7	0	1	396.193	2	[396.1945341, 792.3858637]	None	-	0	0	0	0	0	0	0	0	0	0	0	0	0.818949	81.8949	0.818949	81.8949	0	0
1862	>sp|P11142|HSP7C_HUMAN Heat shock cognate 71 kDa protein OS=Homo sapiens GN=HSPA8 PE=1 SV=1	1561	K.EEFEHQQK.E	8	0	1	358.834	3	[358.8333271, 538.2498233]	None	-	0.00560692	0.560692	0	0	0.00744835	0.744835	0	0	0.00744835	0.744835	0	0	0.874854	87.4854	0.868337	86.8337	13999.8	0
1863	>sp|P11142|HSP7C_HUMAN Heat shock cognate 71 kDa protein OS=Homo sapiens GN=HSPA8 PE=1 SV=1	1579	K.EEFEHQQK.E	8	0	1	358.833	3	[359.242314, 538.2498233]	None	-	0	0	0.00452227	0.452227	0	0	0.00700023	0.700023	0	0	0.00700023	0.700023	0.870869	87.0869	0.864773	86.4773	0	2952.65
1864	>sp|P11142|HSP7C_HUMAN Heat shock cognate 71 kDa protein OS=Homo sapiens GN=HSPA8 PE=1 SV=1	1555	K.EEFEHQQK.E	8	0	1	537.746	2	[537.7474642, 1075.4968]	None	-	0	0	0	0	0	0	0	0	0	0	0	0	0.49986	49.986	0.49986	49.986	0	0
1865	>sp|P11142|HSP7C_HUMAN Heat shock cognate 71 kDa protein OS=Homo sapiens GN=HSPA8 PE=1 SV=1	1573	K.EEFEHQQK.E	8	0	1	537.747	2	[537.7474642, 1075.4968]	None	-	0	0	0	0	0	0	0	0	0	0	0	0	0.50851	50.851	0.50851	50.851	0	0
1867	>sp|P11142|HSP7C_HUMAN Heat shock cognate 71 kDa protein OS=Homo sapiens GN=HSPA8 PE=1 SV=1	3529	K.ITITNDK.G	7	0	1	402.727	2	[402.7295205, 805.4516139]	None	-	0	0	0.0208944	2.08944	0	0	0.034289	3.4289	0	0	0.034289	3.4289	0.839252	83.9252	0.810475	81.0475	0	37775.4
1868	>sp|P11142|HSP7C_HUMAN Heat shock cognate 71 kDa protein OS=Homo sapiens GN=HSPA8 PE=1 SV=1	3550	K.ITITNDK.G	7	0	1	402.727	2	[402.7295205, 805.4516139]	None	-	0	0	0.0185406	1.85406	0	0	0.0304824	3.04824	0	0	0.0304824	3.04824	0.849643	84.9643	0.823744	82.3744	0	78638.5
1869	>sp|P11142|HSP7C_HUMAN Heat shock cognate 71 kDa protein OS=Homo sapiens GN=HSPA8 PE=1 SV=1	3568	K.ITITNDK.G	7	0	1	402.726	2	[402.7251825, 805.4516139]	None	-	0	0	0.0129648	1.29648	0	0	0.0215043	2.15043	0	0	0.0215043	2.15043	0.801404	80.1404	0.78417	78.417	0	9291.79
1870	>sp|P11142|HSP7C_HUMAN Heat shock cognate 71 kDa protein OS=Homo sapiens GN=HSPA8 PE=1 SV=1	10254	K.LLQDFFNGK.E	9	0	1	541.288	2	[541.2921704, 1082.573893]	None	-	0	0	0	0	0	0	0	0	0	0	0	0	0.511539	51.1539	0.511539	51.1539	0	0
1871	>sp|P11142|HSP7C_HUMAN Heat shock cognate 71 kDa protein OS=Homo sapiens GN=HSPA8 PE=1 SV=1	10276	K.LLQDFFNGK.E	9	0	1	541.288	2	[541.2921704, 1082.573893]	None	-	0	0	0	0	0	0	0	0	0	0	0	0	0.51092	51.092	0.51092	51.092	0	0
1872	>sp|P11142|HSP7C_HUMAN Heat shock cognate 71 kDa protein OS=Homo sapiens GN=HSPA8 PE=1 SV=1	10295	K.LLQDFFNGK.E	9	0	1	541.288	2	[541.2921704, 1082.573893]	None	-	0.00511217	0.511217	0	0	0.012553	1.2553	0	0	0.012553	1.2553	0	0	0.529786	52.9786	0.523135	52.3135	2195.29	0
1873	>sp|P11142|HSP7C_HUMAN Heat shock cognate 71 kDa protein OS=Homo sapiens GN=HSPA8 PE=1 SV=1	2200	K.RNTTIPTK.Q	8	0	1	465.772	2	[465.772283, 931.5516685]	None	-	0	0	0	0	0	0	0	0	0	0	0	0	0.574767	57.4767	0.574767	57.4767	0	0
1874	>sp|P11142|HSP7C_HUMAN Heat shock cognate 71 kDa protein OS=Homo sapiens GN=HSPA8 PE=1 SV=1	2218	K.RNTTIPTK.Q	8	0	1	465.772	2	[465.772283, 931.5516685]	None	-	0	0	0	0	0	0	0	0	0	0	0	0	0.561633	56.1633	0.561633	56.1633	0	0
1875	>sp|P11142|HSP7C_HUMAN Heat shock cognate 71 kDa protein OS=Homo sapiens GN=HSPA8 PE=1 SV=1	2237	K.RNTTIPTK.Q	8	0	1	465.772	2	[465.2493482, 931.5516685]	None	-	0	0	0	0	0	0	0	0	0	0	0	0	0.681599	68.1599	0.681599	68.1599	0	0
1882	>sp|P11142|HSP7C_HUMAN Heat shock cognate 71 kDa protein OS=Homo sapiens GN=HSPA8 PE=1 SV=1	1734	R.MVQEAEK.Y	7	0	1	417.705	2	[417.7064672, 835.4158296]	None	-	0	0	0	0	0	0	0	0	0	0	0	0	0.692588	69.2588	0.692588	69.2588	0	0
1883	>sp|P11142|HSP7C_HUMAN Heat shock cognate 71 kDa protein OS=Homo sapiens GN=HSPA8 PE=1 SV=1	1751	R.MVQEAEK.Y	7	0	1	417.705	2	[417.7064672, 835.4158296]	None	-	0.00211893	0.211893	0	0	0.00410301	0.410301	0	0	0.00410301	0.410301	0	0	0.68426	68.426	0.681452	68.1452	3118.3	0
1884	>sp|P11142|HSP7C_HUMAN Heat shock cognate 71 kDa protein OS=Homo sapiens GN=HSPA8 PE=1 SV=1	2958	R.NTTIPTK.Q	7	0	1	387.722	2	[387.7230763, 775.445864]	None	-	0	0	0	0	0	0	0	0	0	0	0	0	0.76116	76.116	0.76116	76.116	0	0
1889	>sp|P0DMV9|HS71B_HUMAN Heat shock 70 kDa protein 1B OS=Homo sapiens GN=HSPA1B PE=1 SV=1	1842	K.RNSTIPTK.Q	8	0	1	458.764	2	[458.7679204, 917.5341309]	None	-	0	0	0	0	0	0	0	0	0	0	0	0	0.672598	67.2598	0.672598	67.2598	0	0
1890	>sp|P0DMV9|HS71B_HUMAN Heat shock 70 kDa protein 1B OS=Homo sapiens GN=HSPA1B PE=1 SV=1	3732	K.SAVEDEGLK.G	9	0	1	474.238	2	[474.238383, 948.4745057]	None	-	0	0	0	0	0	0	0	0	0	0	0	0	0.628492	62.8492	0.628492	62.8492	0	0
1891	>sp|P0DMV9|HS71B_HUMAN Heat shock 70 kDa protein 1B OS=Homo sapiens GN=HSPA1B PE=1 SV=1	3748	K.SAVEDEGLK.G	9	0	1	474.238	2	[474.238383, 948.4745057]	None	-	0	0	0	0	0	0	0	0	0	0	0	0	0.62514	62.514	0.62514	62.514	0	0
1892	>sp|P0DMV9|HS71B_HUMAN Heat shock 70 kDa protein 1B OS=Homo sapiens GN=HSPA1B PE=1 SV=1	4144	R.STLEPVEK.A	8	0	1	451.745	2	[451.7449873, 903.4951952]	None	-	0	0	0	0	0	0	0	0	0	0	0	0	0.682735	68.2735	0.682735	68.2735	0	0
1893	>sp|P0DMV9|HS71B_HUMAN Heat shock 70 kDa protein 1B OS=Homo sapiens GN=HSPA1B PE=1 SV=1	4162	R.STLEPVEK.A	8	0	1	451.745	2	[451.7449873, 903.4951952]	None	-	0	0	0	0	0	0	0	0	0	0	0	0	0.677616	67.7616	0.677616	67.7616	0	0
1906	>sp|P09651|ROA1_HUMAN Heterogeneous nuclear ribonucleoprotein A1 OS=Homo sapiens GN=HNRNPA1 PE=1 SV=5	7745	K.IFVGGIK.E	7	0	1	367.234	2	[367.2346299, 734.4680676]	None	-	0.00377507	0.377507	0	0	0.00668051	0.668051	0	0	0.00668051	0.668051	0	0	0.810707	81.0707	0.805291	80.5291	1712.74	0
1907	>sp|P09651|ROA1_HUMAN Heterogeneous nuclear ribonucleoprotein A1 OS=Homo sapiens GN=HNRNPA1 PE=1 SV=5	7200	K.IFVGGIK.E	7	0	1	367.234	2	[367.2346396, 734.4680868]	None	-	0	0	0	0	0	0	0	0	0	0	0	0	0.797522	79.7522	0.797522	79.7522	0	0
1908	>sp|P09651|ROA1_HUMAN Heterogeneous nuclear ribonucleoprotein A1 OS=Homo sapiens GN=HNRNPA1 PE=1 SV=5	7217	K.IFVGGIK.E	7	0	1	367.234	2	[367.2346396, 734.4680868]	None	-	0	0	0	0	0	0	0	0	0	0	0	0	0.804361	80.4361	0.804361	80.4361	0	0
1909	>sp|P09651|ROA1_HUMAN Heterogeneous nuclear ribonucleoprotein A1 OS=Homo sapiens GN=HNRNPA1 PE=1 SV=5	7235	K.IFVGGIK.E	7	0	1	367.234	2	[367.2346396, 734.4680868]	None	-	0	0	0	0	0	0	0	0	0	0	0	0	0.809189	80.9189	0.809189	80.9189	0	0
1910	>sp|P09651|ROA1_HUMAN Heterogeneous nuclear ribonucleoprotein A1 OS=Homo sapiens GN=HNRNPA1 PE=1 SV=5	7253	K.IFVGGIK.E	7	0	1	367.234	2	[367.2346396, 734.4680868]	None	-	0	0	0	0	0	0	0	0	0	0	0	0	0.807533	80.7533	0.807533	80.7533	0	0
1911	>sp|P09651|ROA1_HUMAN Heterogeneous nuclear ribonucleoprotein A1 OS=Homo sapiens GN=HNRNPA1 PE=1 SV=5	7705	K.IFVGGIK.E	7	0	1	367.234	2	[367.2346299, 734.4680676]	None	-	0	0	0	0	0	0	0	0	0	0	0	0	0.801137	80.1137	0.801137	80.1137	0	0
1912	>sp|P09651|ROA1_HUMAN Heterogeneous nuclear ribonucleoprotein A1 OS=Homo sapiens GN=HNRNPA1 PE=1 SV=5	7727	K.IFVGGIK.E	7	0	1	367.234	2	[367.2346299, 734.4680676]	None	-	0	0	0	0	0	0	0	0	0	0	0	0	0.816825	81.6825	0.816825	81.6825	0	0
1913	>sp|P09651|ROA1_HUMAN Heterogeneous nuclear ribonucleoprotein A1 OS=Homo sapiens GN=HNRNPA1 PE=1 SV=5	8003	K.IFVGGIK.E	7	0	1	367.234	2	[367.2346266, 734.4680609]	None	-	0.0343425	3.43425	0	0	0.0592801	5.92801	0	0	0.0592801	5.92801	0	0	0.826488	82.6488	0.777493	77.7493	8711.97	0
1914	>sp|P09651|ROA1_HUMAN Heterogeneous nuclear ribonucleoprotein A1 OS=Homo sapiens GN=HNRNPA1 PE=1 SV=5	3600	K.SESPKEPEQLR.K	11	0	1	650.33	2	[650.3340605, 1300.650076]	None	-	0	0	0	0	0	0	0	0	0	0	0	0	0.482944	48.2944	0.482944	48.2944	0	0
1915	>sp|P09651|ROA1_HUMAN Heterogeneous nuclear ribonucleoprotein A1 OS=Homo sapiens GN=HNRNPA1 PE=1 SV=5	3599	K.SESPKEPEQLR.K	11	0	1	433.889	3	[433.8933302, 650.8328574]	None	-	0.0198991	1.98991	0	0	0.0252885	2.52885	0	0	0.0252885	2.52885	0	0	0.891559	89.1559	0.869013	86.9013	46709.7	0
1916	>sp|P09651|ROA1_HUMAN Heterogeneous nuclear ribonucleoprotein A1 OS=Homo sapiens GN=HNRNPA1 PE=1 SV=5	3616	K.SESPKEPEQLR.K	11	0	1	433.89	3	[433.888479, 650.8328574]	None	-	0.0216046	2.16046	0	0	0.0281003	2.81003	0	0	0.0281003	2.81003	0	0	0.889942	88.9942	0.864934	86.4934	29287.4	0
1917	>sp|P09651|ROA1_HUMAN Heterogeneous nuclear ribonucleoprotein A1 OS=Homo sapiens GN=HNRNPA1 PE=1 SV=5	3496	R.EDSQRPGAHLTVK.K	13	0	1	479.92	3	[479.9210495, 719.880871]	None	-	0	0	0.0162425	1.62425	0	0	0.0233949	2.33949	0	0	0.0233949	2.33949	0.812194	81.2194	0.793192	79.3192	0	8154.13
1918	>sp|P09651|ROA1_HUMAN Heterogeneous nuclear ribonucleoprotein A1 OS=Homo sapiens GN=HNRNPA1 PE=1 SV=5	3450	R.EDSQRPGAHLTVK.K	13	0	1	479.92	3	[480.7573547, 719.880871]	None	-	0	0	0.0085748	0.85748	0	0	0.0105366	1.05366	0	0	0.0105366	1.05366	0.850552	85.0552	0.84159	84.159	0	5125.44
1919	>sp|P09651|ROA1_HUMAN Heterogeneous nuclear ribonucleoprotein A1 OS=Homo sapiens GN=HNRNPA1 PE=1 SV=5	3457	R.EDSQRPGAHLTVK.K	13	0	1	479.92	3	[479.9210495, 719.880871]	None	-	0	0	0.0113026	1.13026	0	0	0.0163195	1.63195	0	0	0.0163195	1.63195	0.788182	78.8182	0.77532	77.532	0	47016.6
1920	>sp|P09651|ROA1_HUMAN Heterogeneous nuclear ribonucleoprotein A1 OS=Homo sapiens GN=HNRNPA1 PE=1 SV=5	3478	R.EDSQRPGAHLTVK.K	13	0	1	479.92	3	[479.9210495, 719.880871]	None	-	0	0	0.00968323	0.968323	0	0	0.014972	1.4972	0	0	0.014972	1.4972	0.761515	76.1515	0.750114	75.0114	0	37482.5
1921	>sp|P09651|ROA1_HUMAN Heterogeneous nuclear ribonucleoprotein A1 OS=Homo sapiens GN=HNRNPA1 PE=1 SV=5	3462	R.EDSQRPGAHLTVK.K	13	0	1	360.192	4	[360.1944332, 480.2541797, 720.3891453]	None	-	0	0	0.0101219	1.01219	0	0	0.0145883	1.45883	0	0	0.0145883	1.45883	0.755094	75.5094	0.744079	74.4079	0	57112.5
1922	>sp|P09651|ROA1_HUMAN Heterogeneous nuclear ribonucleoprotein A1 OS=Homo sapiens GN=HNRNPA1 PE=1 SV=5	3484	R.EDSQRPGAHLTVK.K	13	0	1	360.192	4	[360.1907639, 480.2541797, 720.378767]	None	-	0	0	0.0101061	1.01061	0	0	0.0150247	1.50247	0	0	0.0150247	1.50247	0.743624	74.3624	0.732451	73.2451	0	20732.4
1923	>sp|P09651|ROA1_HUMAN Heterogeneous nuclear ribonucleoprotein A1 OS=Homo sapiens GN=HNRNPA1 PE=1 SV=5	3463	R.EDSQRPGAHLTVK.K	13	0	1	719.376	2	[719.3731343, 1438.764157]	None	-	0	0	0	0	0	0	0	0	0	0	0	0	0.444038	44.4038	0.444038	44.4038	0	0
1932	>sp|P09429|HMGB1_HUMAN High mobility group protein B1 OS=Homo sapiens GN=HMGB1 PE=1 SV=3	6692	K.GEHPGLSIGDVAK.K	13	0	1	640.335	2	[640.3380852, 1280.665271]	None	-	0	0	0	0	0	0	0	0	0	0	0	0	0.439798	43.9798	0.439798	43.9798	0	0
1936	>sp|P09012|SNRPA_HUMAN U1 small nuclear ribonucleoprotein A OS=Homo sapiens GN=SNRPA PE=1 SV=3	1117	K.SQETPATK.K	8	0	1	431.219	2	[431.0884371, 862.4427032]	None	-	0	0	0	0	0	0	0	0	0	0	0	0	0.74261	74.261	0.74261	74.261	0	0
1937	>sp|P08670|VIME_HUMAN Vimentin OS=Homo sapiens GN=VIM PE=1 SV=4	12347	K.ILLAELEQLK.G	10	0	1	585.361	2	[585.3649281, 1170.727175]	None	-	0.0359836	3.59836	0	0	0.0928074	9.28074	0	0	0.0928074	9.28074	0	0	0.508722	50.8722	0.461508	46.1508	29068.3	0
1938	>sp|P08670|VIME_HUMAN Vimentin OS=Homo sapiens GN=VIM PE=1 SV=4	12364	K.ILLAELEQLK.G	10	0	1	585.361	2	[585.3649281, 1170.727175]	None	-	0.0248246	2.48246	0	0	0.0633427	6.33427	0	0	0.0633427	6.33427	0	0	0.525252	52.5252	0.491981	49.1981	37953.3	0
1939	>sp|P08670|VIME_HUMAN Vimentin OS=Homo sapiens GN=VIM PE=1 SV=4	12384	K.ILLAELEQLK.G	10	0	1	585.361	2	[585.3649281, 1170.727175]	None	-	0.0439894	4.39894	0	0	0.108633	10.8633	0	0	0.108633	10.8633	0	0	0.53744	53.744	0.479056	47.9056	28149.1	0
1964	>sp|P08238|HS90B_HUMAN Heat shock protein HSP 90-beta OS=Homo sapiens GN=HSP90AB1 PE=1 SV=4	8887	K.SLTNDWEDHLAVK.H	13	0	1	764.375	2	[764.3805535, 1528.75174]	None	-	0	0	0	0	0	0	0	0	0	0	0	0	0.505764	50.5764	0.505764	50.5764	0	0
1965	>sp|P08238|HS90B_HUMAN Heat shock protein HSP 90-beta OS=Homo sapiens GN=HSP90AB1 PE=1 SV=4	8908	K.SLTNDWEDHLAVK.H	13	0	1	764.376	2	[764.3805535, 1528.75174]	None	-	0	0	0	0	0	0	0	0	0	0	0	0	0.455364	45.5364	0.455364	45.5364	0	0
1966	>sp|P08238|HS90B_HUMAN Heat shock protein HSP 90-beta OS=Homo sapiens GN=HSP90AB1 PE=1 SV=4	8885	K.SLTNDWEDHLAVK.H	13	0	1	509.92	3	[509.9203231, 764.8799105]	None	-	0	0	0	0	0	0	0	0	0	0	0	0	0.757602	75.7602	0.757602	75.7602	0	0
1967	>sp|P08238|HS90B_HUMAN Heat shock protein HSP 90-beta OS=Homo sapiens GN=HSP90AB1 PE=1 SV=4	8902	K.SLTNDWEDHLAVK.H	13	0	1	509.92	3	[509.9203231, 764.8799105]	None	-	0	0	0	0	0	0	0	0	0	0	0	0	0.762877	76.2877	0.762877	76.2877	0	0
1968	>sp|P08238|HS90B_HUMAN Heat shock protein HSP 90-beta OS=Homo sapiens GN=HSP90AB1 PE=1 SV=4	8920	K.SLTNDWEDHLAVK.H	13	0	1	509.92	3	[509.9203231, 764.8799105]	None	-	0	0	0	0	0	0	0	0	0	0	0	0	0.761188	76.1188	0.761188	76.1188	0	0
1969	>sp|P08238|HS90B_HUMAN Heat shock protein HSP 90-beta OS=Homo sapiens GN=HSP90AB1 PE=1 SV=4	4842	K.SLVSVTK.E	7	0	1	367.226	2	[367.2271158, 734.4574646]	None	-	0.0182041	1.82041	0	0	0.0303864	3.03864	0	0	0.0303864	3.03864	0	0	0.846112	84.6112	0.820401	82.0401	21592.4	0
1970	>sp|P08238|HS90B_HUMAN Heat shock protein HSP 90-beta OS=Homo sapiens GN=HSP90AB1 PE=1 SV=4	4858	K.SLVSVTK.E	7	0	1	367.226	2	[367.2271158, 734.4574646]	None	-	0.0164476	1.64476	0	0	0.0269667	2.69667	0	0	0.0269667	2.69667	0	0	0.854786	85.4786	0.831736	83.1736	21078	0
1971	>sp|P08238|HS90B_HUMAN Heat shock protein HSP 90-beta OS=Homo sapiens GN=HSP90AB1 PE=1 SV=4	4880	K.SLVSVTK.E	7	0	1	367.226	2	[367.2271158, 734.4574646]	None	-	0.0117346	1.17346	0	0	0.019994	1.9994	0	0	0.019994	1.9994	0	0	0.851453	85.1453	0.834429	83.4429	1725.19	0
1972	>sp|P08238|HS90B_HUMAN Heat shock protein HSP 90-beta OS=Homo sapiens GN=HSP90AB1 PE=1 SV=4	4688	K.TKPIWTR.N	7	0	1	301.18	3	[301.1819617, 451.7707519]	None	-	0	0	0	0	0	0	0	0	0	0	0	0	0.850623	85.0623	0.850623	85.0623	0	0
1973	>sp|P08238|HS90B_HUMAN Heat shock protein HSP 90-beta OS=Homo sapiens GN=HSP90AB1 PE=1 SV=4	4709	K.TKPIWTR.N	7	0	1	301.18	3	[301.1819617, 451.7707519]	None	-	0	0	0	0	0	0	0	0	0	0	0	0	0.843184	84.3184	0.843184	84.3184	0	0
1974	>sp|P08238|HS90B_HUMAN Heat shock protein HSP 90-beta OS=Homo sapiens GN=HSP90AB1 PE=1 SV=4	4727	K.TKPIWTR.N	7	0	1	301.18	3	[301.1819617, 451.7707519]	None	-	0	0	0	0	0	0	0	0	0	0	0	0	0.849861	84.9861	0.849861	84.9861	0	0
1975	>sp|P08238|HS90B_HUMAN Heat shock protein HSP 90-beta OS=Homo sapiens GN=HSP90AB1 PE=1 SV=4	4687	K.TKPIWTR.N	7	0	1	451.266	2	[451.2660669, 902.5338666]	None	-	0	0	0	0	0	0	0	0	0	0	0	0	0.46652	46.652	0.46652	46.652	0	0
1976	>sp|P08238|HS90B_HUMAN Heat shock protein HSP 90-beta OS=Homo sapiens GN=HSP90AB1 PE=1 SV=4	4708	K.TKPIWTR.N	7	0	1	451.266	2	[451.2660669, 902.5338666]	None	-	0	0	0	0	0	0	0	0	0	0	0	0	0.456944	45.6944	0.456944	45.6944	0	0
1977	>sp|P08238|HS90B_HUMAN Heat shock protein HSP 90-beta OS=Homo sapiens GN=HSP90AB1 PE=1 SV=4	5555	K.VILHLK.E	6	0	1	241.502	3	[241.50263, 362.254359]	None	-	0	0	0	0	0	0	0	0	0	0	0	0	0.754116	75.4116	0.754116	75.4116	0	0
1978	>sp|P08238|HS90B_HUMAN Heat shock protein HSP 90-beta OS=Homo sapiens GN=HSP90AB1 PE=1 SV=4	5573	K.VILHLK.E	6	0	1	241.502	3	[241.50263, 362.254359]	None	-	0	0	0	0	0	0	0	0	0	0	0	0	0.742768	74.2768	0.742768	74.2768	0	0
1979	>sp|P08238|HS90B_HUMAN Heat shock protein HSP 90-beta OS=Homo sapiens GN=HSP90AB1 PE=1 SV=4	5592	K.VILHLK.E	6	0	1	241.502	3	[241.5026283, 362.2543564]	None	-	0	0	0	0	0	0	0	0	0	0	0	0	0.729905	72.9905	0.729905	72.9905	0	0
1980	>sp|P08238|HS90B_HUMAN Heat shock protein HSP 90-beta OS=Homo sapiens GN=HSP90AB1 PE=1 SV=4	5554	K.VILHLK.E	6	0	1	361.75	2	[361.7515672, 723.5023069]	None	-	0	0	0	0	0	0	0	0	0	0	0	0	0.660034	66.0034	0.660034	66.0034	0	0
1981	>sp|P08238|HS90B_HUMAN Heat shock protein HSP 90-beta OS=Homo sapiens GN=HSP90AB1 PE=1 SV=4	5572	K.VILHLK.E	6	0	1	361.75	2	[361.7515672, 723.5023069]	None	-	0	0	0	0	0	0	0	0	0	0	0	0	0.657829	65.7829	0.657829	65.7829	0	0
1982	>sp|P08238|HS90B_HUMAN Heat shock protein HSP 90-beta OS=Homo sapiens GN=HSP90AB1 PE=1 SV=4	5591	K.VILHLK.E	6	0	1	361.75	2	[361.7515646, 723.5023016]	None	-	0	0	0.00362139	0.362139	0	0	0.00652767	0.652767	0	0	0.00652767	0.652767	0.692204	69.2204	0.687685	68.7685	0	2730.89
1997	>sp|P08238|HS90B_HUMAN Heat shock protein HSP 90-beta OS=Homo sapiens GN=HSP90AB1 PE=1 SV=4	2478	R.EMLQQSK.I	7	0	1	432.218	2	[432.2196591, 864.4446114]	None	-	0	0	0	0	0	0	0	0	0	0	0	0	0.791957	79.1957	0.791957	79.1957	0	0
1998	>sp|P08238|HS90B_HUMAN Heat shock protein HSP 90-beta OS=Homo sapiens GN=HSP90AB1 PE=1 SV=4	2494	R.EMLQQSK.I	7	0	1	432.218	2	[432.2196591, 864.4446114]	None	-	0	0	0	0	0	0	0	0	0	0	0	0	0.810158	81.0158	0.810158	81.0158	0	0
1999	>sp|P08238|HS90B_HUMAN Heat shock protein HSP 90-beta OS=Homo sapiens GN=HSP90AB1 PE=1 SV=4	2512	R.EMLQQSK.I	7	0	1	432.219	2	[432.2196591, 864.4991831]	None	-	0	0	0	0	0	0	0	0	0	0	0	0	0.757472	75.7472	0.757472	75.7472	0	0
2000	>sp|P08238|HS90B_HUMAN Heat shock protein HSP 90-beta OS=Homo sapiens GN=HSP90AB1 PE=1 SV=4	9770	R.RAPFDLFENK.K	10	0	1	412.884	3	[412.8865983, 619.3259319]	None	-	0.00311308	0.311308	0.0154121	1.54121	0.00386403	0.386403	0.0188422	1.88422	0.0037915	0.37915	0.0187707	1.87707	0.922963	92.2963	0.902138	90.2138	2342.57	11597.5
2001	>sp|P08238|HS90B_HUMAN Heat shock protein HSP 90-beta OS=Homo sapiens GN=HSP90AB1 PE=1 SV=4	9791	R.RAPFDLFENK.K	10	0	1	412.884	3	[412.8865983, 619.3259319]	None	-	0.00695477	0.695477	0.0127515	1.27515	0.00858239	0.858239	0.0156239	1.56239	0.00844943	0.844943	0.0154919	1.54919	0.919348	91.9348	0.897337	89.7337	3725.41	6830.49
2002	>sp|P08238|HS90B_HUMAN Heat shock protein HSP 90-beta OS=Homo sapiens GN=HSP90AB1 PE=1 SV=4	9802	R.RAPFDLFENK.K	10	0	1	618.822	2	[618.8215904, 1237.647728]	None	-	0	0	0	0	0	0	0	0	0	0	0	0	0.481383	48.1383	0.481383	48.1383	0	0
2003	>sp|P08238|HS90B_HUMAN Heat shock protein HSP 90-beta OS=Homo sapiens GN=HSP90AB1 PE=1 SV=4	9744	R.RAPFDLFENK.K	10	0	1	618.823	2	[618.8215904, 1237.647728]	None	-	0.00187724	0.187724	0	0	0.00531385	0.531385	0	0	0.00531385	0.531385	0	0	0.454904	45.4904	0.452486	45.2486	1175.77	0
2004	>sp|P08238|HS90B_HUMAN Heat shock protein HSP 90-beta OS=Homo sapiens GN=HSP90AB1 PE=1 SV=4	9767	R.RAPFDLFENK.K	10	0	1	618.823	2	[618.8215904, 1237.647728]	None	-	0	0	0	0	0	0	0	0	0	0	0	0	0.498332	49.8332	0.498332	49.8332	0	0
2005	>sp|P08238|HS90B_HUMAN Heat shock protein HSP 90-beta OS=Homo sapiens GN=HSP90AB1 PE=1 SV=4	9784	R.RAPFDLFENK.K	10	0	1	618.823	2	[618.8215904, 1237.647728]	None	-	0	0	0	0	0	0	0	0	0	0	0	0	0.513966	51.3966	0.513966	51.3966	0	0
2016	>sp|P07910|HNRPC_HUMAN Heterogeneous nuclear ribonucleoproteins C1/C2 OS=Homo sapiens GN=HNRNPC PE=1 SV=4	1250	K.SEEEQSSSSVK.K	11	0	1	598.768	2	[598.7649922, 1197.540195]	None	-	0	0	0	0	0	0	0	0	0	0	0	0	0.530729	53.0729	0.530729	53.0729	0	0
2017	>sp|P07910|HNRPC_HUMAN Heterogeneous nuclear ribonucleoproteins C1/C2 OS=Homo sapiens GN=HNRNPC PE=1 SV=4	1268	K.SEEEQSSSSVK.K	11	0	1	598.768	2	[598.7649922, 1197.540195]	None	-	0	0	0	0	0	0	0	0	0	0	0	0	0.533409	53.3409	0.533409	53.3409	0	0
2018	>sp|P07910|HNRPC_HUMAN Heterogeneous nuclear ribonucleoproteins C1/C2 OS=Homo sapiens GN=HNRNPC PE=1 SV=4	1085	K.SGFNSK.S	6	0	1	320.159	2	[320.1582009, 639.3131118]	None	-	0	0	0	0	0	0	0	0	0	0	0	0	0.932865	93.2865	0.932865	93.2865	0	0
2019	>sp|P07910|HNRPC_HUMAN Heterogeneous nuclear ribonucleoproteins C1/C2 OS=Homo sapiens GN=HNRNPC PE=1 SV=4	1102	K.SGFNSK.S	6	0	1	320.159	2	[320.1582009, 639.3131118]	None	-	0.00467186	0.467186	0	0	0.00694827	0.694827	0	0	0.00694827	0.694827	0	0	0.936195	93.6195	0.92969	92.969	1345.02	0
2020	>sp|P07910|HNRPC_HUMAN Heterogeneous nuclear ribonucleoproteins C1/C2 OS=Homo sapiens GN=HNRNPC PE=1 SV=4	12191	R.VFIGNLNTLVVK.K	12	0	1	658.901	2	[658.9011392, 1317.812814]	None	-	0.00849954	0.849954	0	0	0.0218238	2.18238	0	0	0.0218238	2.18238	0	0	0.507498	50.7498	0.496423	49.6423	19840	0
2021	>sp|P07910|HNRPC_HUMAN Heterogeneous nuclear ribonucleoproteins C1/C2 OS=Homo sapiens GN=HNRNPC PE=1 SV=4	12214	R.VFIGNLNTLVVK.K	12	0	1	658.901	2	[658.9011392, 1317.812814]	None	-	0.00939469	0.939469	0	0	0.0249844	2.49844	0	0	0.0249844	2.49844	0	0	0.500334	50.0334	0.487834	48.7834	23118.8	0
2022	>sp|P07910|HNRPC_HUMAN Heterogeneous nuclear ribonucleoproteins C1/C2 OS=Homo sapiens GN=HNRNPC PE=1 SV=4	12234	R.VFIGNLNTLVVK.K	12	0	1	658.901	2	[658.9011318, 1317.8128]	None	-	0.0638638	6.38638	0	0	0.162676	16.2676	0	0	0.162676	16.2676	0	0	0.51396	51.396	0.430351	43.0351	18487.5	0
2025	>sp|P07900|HS90A_HUMAN Heat shock protein HSP 90-alpha OS=Homo sapiens GN=HSP90AA1 PE=1 SV=5	4781	K.TLVSVTK.E	7	0	1	374.234	2	[374.2345445, 748.4690381]	None	-	0.00861553	0.861553	0	0	0.0146858	1.46858	0	0	0.0146858	1.46858	0	0	0.846438	84.6438	0.834007	83.4007	8689.49	0
2026	>sp|P07900|HS90A_HUMAN Heat shock protein HSP 90-alpha OS=Homo sapiens GN=HSP90AA1 PE=1 SV=5	4800	K.TLVSVTK.E	7	0	1	374.234	2	[374.2345445, 748.4690381]	None	-	0.010216	1.0216	0	0	0.0166106	1.66106	0	0	0.0166106	1.66106	0	0	0.859387	85.9387	0.845112	84.5112	3697.6	0
2030	>sp|P07737|PROF1_HUMAN Profilin-1 OS=Homo sapiens GN=PFN1 PE=1 SV=2	3844	K.EGVHGGLINK.K	10	0	1	512.283	2	[512.2834316, 1024.560581]	None	-	0	0	0	0	0	0	0	0	0	0	0	0	0.508885	50.8885	0.508885	50.8885	0	0
2031	>sp|P07737|PROF1_HUMAN Profilin-1 OS=Homo sapiens GN=PFN1 PE=1 SV=2	3862	K.EGVHGGLINK.K	10	0	1	512.283	2	[512.2834316, 1024.560581]	None	-	0	0	0	0	0	0	0	0	0	0	0	0	0.521021	52.1021	0.521021	52.1021	0	0
2032	>sp|P07737|PROF1_HUMAN Profilin-1 OS=Homo sapiens GN=PFN1 PE=1 SV=2	3845	K.EGVHGGLINK.K	10	0	1	341.858	3	[341.8596375, 512.7879214]	None	-	0	0	0	0	0	0	0	0	0	0	0	0	0.858648	85.8648	0.858648	85.8648	0	0
2033	>sp|P07737|PROF1_HUMAN Profilin-1 OS=Homo sapiens GN=PFN1 PE=1 SV=2	3863	K.EGVHGGLINK.K	10	0	1	341.858	3	[341.8596375, 512.7879214]	None	-	0	0	0	0	0	0	0	0	0	0	0	0	0.850362	85.0362	0.850362	85.0362	0	0
2034	>sp|P07737|PROF1_HUMAN Profilin-1 OS=Homo sapiens GN=PFN1 PE=1 SV=2	10369	K.TLVLLMGK.E	8	0	1	437.775	2	[437.7758406, 875.5458303]	None	-	0.016228	1.6228	0	0	0.0302416	3.02416	0	0	0.0302416	3.02416	0	0	0.731841	73.1841	0.709709	70.9709	13338.6	0
2035	>sp|P07737|PROF1_HUMAN Profilin-1 OS=Homo sapiens GN=PFN1 PE=1 SV=2	10390	K.TLVLLMGK.E	8	0	1	437.776	2	[437.7758406, 875.5458303]	None	-	0.0137726	1.37726	0	0	0.0255844	2.55844	0	0	0.0255844	2.55844	0	0	0.723585	72.3585	0.705072	70.5072	6445.09	0
2058	>sp|P07195|LDHB_HUMAN L-lactate dehydrogenase B chain OS=Homo sapiens GN=LDHB PE=1 SV=2	11896	K.FIIPQIVK.Y	8	0	1	479.311	2	[479.3119881, 958.6208363]	None	-	0.0116301	1.16301	0	0	0.0254087	2.54087	0	0	0.0254087	2.54087	0	0	0.587689	58.7689	0.572757	57.2757	9740.15	0
2059	>sp|P07195|LDHB_HUMAN L-lactate dehydrogenase B chain OS=Homo sapiens GN=LDHB PE=1 SV=2	11918	K.FIIPQIVK.Y	8	0	1	479.311	2	[479.3119881, 958.6208363]	None	-	0.0249679	2.49679	0	0	0.0542818	5.42818	0	0	0.0542818	5.42818	0	0	0.597898	59.7898	0.565443	56.5443	10799.7	0
2060	>sp|P06753|TPM3_HUMAN Tropomyosin alpha-3 chain OS=Homo sapiens GN=TPM3 PE=1 SV=2	1029	K.HIAEEADRK.Y	9	0	1	356.853	3	[357.2514615, 535.2794292]	None	-	0	0	0	0	0	0	0	0	0	0	0	0	0.868672	86.8672	0.868672	86.8672	0	0
2061	>sp|P06753|TPM3_HUMAN Tropomyosin alpha-3 chain OS=Homo sapiens GN=TPM3 PE=1 SV=2	3864	R.LATALQK.L	7	0	1	372.735	2	[372.7352144, 745.4666582]	None	-	0	0	0	0	0	0	0	0	0	0	0	0	0.818981	81.8981	0.818981	81.8981	0	0
2062	>sp|P06753|TPM3_HUMAN Tropomyosin alpha-3 chain OS=Homo sapiens GN=TPM3 PE=1 SV=2	3880	R.LATALQK.L	7	0	1	372.734	2	[372.7352144, 745.4666582]	None	-	0	0	0	0	0	0	0	0	0	0	0	0	0.827808	82.7808	0.827808	82.7808	0	0
2067	>sp|P06748|NPM_HUMAN Nucleophosmin OS=Homo sapiens GN=NPM1 PE=1 SV=2	808	K.DSKPSSTPR.S	9	0	1	487.749	2	[488.2850383, 975.505181]	None	-	0	0	0	0	0	0	0	0	0	0	0	0	0.555493	55.5493	0.555493	55.5493	0	0
2068	>sp|P06748|NPM_HUMAN Nucleophosmin OS=Homo sapiens GN=NPM1 PE=1 SV=2	826	K.DSKPSSTPR.S	9	0	1	487.749	2	[487.7526557, 975.505181]	None	-	0.00245211	0.245211	0	0	0.00566518	0.566518	0	0	0.00566518	0.566518	0	0	0.562231	56.2231	0.559046	55.9046	1978.75	0
2073	>sp|P06748|NPM_HUMAN Nucleophosmin OS=Homo sapiens GN=NPM1 PE=1 SV=2	1877	K.GGSLPK.V	6	0	1	279.666	2	[279.665876, 559.3333868]	None	-	0	0	0	0	0	0	0	0	0	0	0	0	0.846371	84.6371	0.846371	84.6371	0	0
2074	>sp|P06748|NPM_HUMAN Nucleophosmin OS=Homo sapiens GN=NPM1 PE=1 SV=2	1895	K.GGSLPK.V	6	0	1	279.666	2	[279.665876, 559.3333868]	None	-	0	0	0	0	0	0	0	0	0	0	0	0	0.860742	86.0742	0.860742	86.0742	0	0
2075	>sp|P06748|NPM_HUMAN Nucleophosmin OS=Homo sapiens GN=NPM1 PE=1 SV=2	4096	K.GPSSVEDIK.A	9	0	1	466.24	2	[466.2420358, 932.4832631]	None	-	0	0	0	0	0	0	0	0	0	0	0	0	0.604173	60.4173	0.604173	60.4173	0	0
2076	>sp|P06748|NPM_HUMAN Nucleophosmin OS=Homo sapiens GN=NPM1 PE=1 SV=2	4114	K.GPSSVEDIK.A	9	0	1	466.24	2	[466.2420358, 932.4832631]	None	-	0	0	0	0	0	0	0	0	0	0	0	0	0.603359	60.3359	0.603359	60.3359	0	0
2077	>sp|P06748|NPM_HUMAN Nucleophosmin OS=Homo sapiens GN=NPM1 PE=1 SV=2	4133	K.GPSSVEDIK.A	9	0	1	466.24	2	[466.2420329, 932.4832572]	None	-	0	0	0	0	0	0	0	0	0	0	0	0	0.630342	63.0342	0.630342	63.0342	0	0
2078	>sp|P06748|NPM_HUMAN Nucleophosmin OS=Homo sapiens GN=NPM1 PE=1 SV=2	1687	K.GQESFK.K	6	0	1	348.172	2	[348.1714438, 696.3489259]	None	-	0	0	0	0	0	0	0	0	0	0	0	0	0.837431	83.7431	0.837431	83.7431	0	0
2079	>sp|P06748|NPM_HUMAN Nucleophosmin OS=Homo sapiens GN=NPM1 PE=1 SV=2	1703	K.GQESFK.K	6	0	1	348.172	2	[348.1714438, 696.3489259]	None	-	0	0	0.0084528	0.84528	0	0	0.0140912	1.40912	0	0	0.0140912	1.40912	0.848153	84.8153	0.836201	83.6201	0	12665.4
2080	>sp|P06748|NPM_HUMAN Nucleophosmin OS=Homo sapiens GN=NPM1 PE=1 SV=2	3180	K.MQASIEK.G	7	0	1	403.708	2	[403.7073787, 807.4183988]	None	-	0	0	0	0	0	0	0	0	0	0	0	0	0.876757	87.6757	0.876757	87.6757	0	0
2081	>sp|P06748|NPM_HUMAN Nucleophosmin OS=Homo sapiens GN=NPM1 PE=1 SV=2	3196	K.MQASIEK.G	7	0	1	403.707	2	[403.7073787, 807.4183988]	None	-	0	0	0	0	0	0	0	0	0	0	0	0	0.895283	89.5283	0.895283	89.5283	0	0
2085	>sp|P06748|NPM_HUMAN Nucleophosmin OS=Homo sapiens GN=NPM1 PE=1 SV=2	3772	R.TVSLGAGAK.D	9	0	1	402.235	2	[402.2354277, 804.4709147]	None	-	0	0	0	0	0	0	0	0	0	0	0	0	0.77364	77.364	0.77364	77.364	0	0
2086	>sp|P06748|NPM_HUMAN Nucleophosmin OS=Homo sapiens GN=NPM1 PE=1 SV=2	3790	R.TVSLGAGAK.D	9	0	1	402.235	2	[402.2354277, 804.4709147]	None	-	0	0	0	0	0	0	0	0	0	0	0	0	0.7761	77.61	0.7761	77.61	0	0
2087	>sp|P06748|NPM_HUMAN Nucleophosmin OS=Homo sapiens GN=NPM1 PE=1 SV=2	3808	R.TVSLGAGAK.D	9	0	1	402.235	2	[402.2354277, 804.4709147]	None	-	0	0	0	0	0	0	0	0	0	0	0	0	0.80706	80.706	0.80706	80.706	0	0
2091	>sp|P06733|ENOA_HUMAN Alpha-enolase OS=Homo sapiens GN=ENO1 PE=1 SV=2	1322	K.AVEHINK.T	7	0	1	270.82	3	[270.8213672, 406.2313847]	None	-	0	0	0	0	0	0	0	0	0	0	0	0	0.8149	81.49	0.8149	81.49	0	0
2092	>sp|P06733|ENOA_HUMAN Alpha-enolase OS=Homo sapiens GN=ENO1 PE=1 SV=2	1340	K.AVEHINK.T	7	0	1	270.821	3	[270.8213672, 406.2313847]	None	-	0	0	0	0	0	0	0	0	0	0	0	0	0.808319	80.8319	0.808319	80.8319	0	0
2093	>sp|P06733|ENOA_HUMAN Alpha-enolase OS=Homo sapiens GN=ENO1 PE=1 SV=2	1318	K.AVEHINK.T	7	0	1	405.727	2	[405.7264512, 811.4605008]	None	-	0	0	0	0	0	0	0	0	0	0	0	0	0.634658	63.4658	0.634658	63.4658	0	0
2094	>sp|P06733|ENOA_HUMAN Alpha-enolase OS=Homo sapiens GN=ENO1 PE=1 SV=2	1334	K.AVEHINK.T	7	0	1	405.727	2	[405.7264512, 811.4605008]	None	-	0	0	0	0	0	0	0	0	0	0	0	0	0.642164	64.2164	0.642164	64.2164	0	0
2095	>sp|P06733|ENOA_HUMAN Alpha-enolase OS=Homo sapiens GN=ENO1 PE=1 SV=2	1352	K.AVEHINK.T	7	0	1	405.727	2	[405.7264512, 811.4605008]	None	-	0	0	0	0	0	0	0	0	0	0	0	0	0.659957	65.9957	0.659957	65.9957	0	0
2096	>sp|P06733|ENOA_HUMAN Alpha-enolase OS=Homo sapiens GN=ENO1 PE=1 SV=2	8515	K.EGLELLK.T	7	0	1	401.24	2	[401.2412749, 802.4781494]	None	-	0	0	0	0	0	0	0	0	0	0	0	0	0.789028	78.9028	0.789028	78.9028	0	0
2097	>sp|P06733|ENOA_HUMAN Alpha-enolase OS=Homo sapiens GN=ENO1 PE=1 SV=2	8455	K.EGLELLK.T	7	0	1	401.24	2	[401.2412749, 802.4781494]	None	-	0	0	0	0	0	0	0	0	0	0	0	0	0.785164	78.5164	0.785164	78.5164	0	0
2098	>sp|P06733|ENOA_HUMAN Alpha-enolase OS=Homo sapiens GN=ENO1 PE=1 SV=2	8476	K.EGLELLK.T	7	0	1	401.24	2	[401.2412749, 802.4781494]	None	-	0	0	0	0	0	0	0	0	0	0	0	0	0.780037	78.0037	0.780037	78.0037	0	0
2099	>sp|P06733|ENOA_HUMAN Alpha-enolase OS=Homo sapiens GN=ENO1 PE=1 SV=2	8494	K.EGLELLK.T	7	0	1	401.24	2	[401.2412749, 802.4781494]	None	-	0	0	0	0	0	0	0	0	0	0	0	0	0.786182	78.6182	0.786182	78.6182	0	0
2100	>sp|P06733|ENOA_HUMAN Alpha-enolase OS=Homo sapiens GN=ENO1 PE=1 SV=2	11051	K.FTASAGIQVVGDDLTVTNPK.R	20	0	1	678.357	3	[678.6912627, 1018.04321]	None	-	0.0119856	1.19856	0	0	0.0175825	1.75825	0	0	0.0175825	1.75825	0	0	0.809139	80.9139	0.794913	79.4913	25114.9	0
2101	>sp|P06733|ENOA_HUMAN Alpha-enolase OS=Homo sapiens GN=ENO1 PE=1 SV=2	11076	K.FTASAGIQVVGDDLTVTNPK.R	20	0	1	678.357	3	[678.6912627, 1017.537773]	None	-	0.00705605	0.705605	0	0	0.0111667	1.11667	0	0	0.0111667	1.11667	0	0	0.77522	77.522	0.766563	76.6563	10750	0
2108	>sp|P06733|ENOA_HUMAN Alpha-enolase OS=Homo sapiens GN=ENO1 PE=1 SV=2	3395	K.LNVTEQEK.I	8	0	1	480.753	2	[480.7516967, 961.5112461]	None	-	0	0	0	0	0	0	0	0	0	0	0	0	0.69964	69.964	0.69964	69.964	0	0
2109	>sp|P06733|ENOA_HUMAN Alpha-enolase OS=Homo sapiens GN=ENO1 PE=1 SV=2	3412	K.LNVTEQEK.I	8	0	1	480.753	2	[480.7516967, 961.5112461]	None	-	0	0	0	0	0	0	0	0	0	0	0	0	0.714746	71.4746	0.714746	71.4746	0	0
2110	>sp|P06733|ENOA_HUMAN Alpha-enolase OS=Homo sapiens GN=ENO1 PE=1 SV=2	3430	K.LNVTEQEK.I	8	0	1	480.754	2	[480.7573547, 961.5112461]	None	-	0	0	0	0	0	0	0	0	0	0	0	0	0.72008	72.008	0.72008	72.008	0	0
2115	>sp|P06733|ENOA_HUMAN Alpha-enolase OS=Homo sapiens GN=ENO1 PE=1 SV=2	6665	K.TIAPALVSK.K	9	0	1	450.282	2	[450.2848398, 900.557733]	None	-	0	0	0	0	0	0	0	0	0	0	0	0	0.650525	65.0525	0.650525	65.0525	0	0
2116	>sp|P06733|ENOA_HUMAN Alpha-enolase OS=Homo sapiens GN=ENO1 PE=1 SV=2	6682	K.TIAPALVSK.K	9	0	1	450.282	2	[450.2848398, 900.557733]	None	-	0	0	0	0	0	0	0	0	0	0	0	0	0.660823	66.0823	0.660823	66.0823	0	0
2117	>sp|P06733|ENOA_HUMAN Alpha-enolase OS=Homo sapiens GN=ENO1 PE=1 SV=2	6701	K.TIAPALVSK.K	9	0	1	450.282	2	[450.2848398, 900.5722392]	None	-	0	0	0	0	0	0	0	0	0	0	0	0	0.653872	65.3872	0.653872	65.3872	0	0
2127	>sp|P06733|ENOA_HUMAN Alpha-enolase OS=Homo sapiens GN=ENO1 PE=1 SV=2	13374	R.HIADLAGNSEVILPVPAFNVINGGSHAGNK.L	30	0	1	753.648	4	[753.4060901, 1005.194128]	None	-	0.0293179	2.93179	0	0	0.0437594	4.37594	0	0	0.0437594	4.37594	0	0	0.786887	78.6887	0.752453	75.2453	79673.4	0
2128	>sp|P06733|ENOA_HUMAN Alpha-enolase OS=Homo sapiens GN=ENO1 PE=1 SV=2	13384	R.HIADLAGNSEVILPVPAFNVINGGSHAGNK.L	30	0	1	753.649	4	[753.905841, 1005.194128]	None	-	0.0532269	5.32269	0	0	0.0778783	7.78783	0	0	0.0778783	7.78783	0	0	0.772008	77.2008	0.711885	71.1885	83875.2	0
2137	>sp|P06454|PTMA_HUMAN Prothymosin alpha OS=Homo sapiens GN=PTMA PE=1 SV=2	2761	K.KEVVEEAENGR.D	11	0	1	420.546	3	[420.5481847, 630.3160593, 1260.633169]	None	-	0	0	0	0	0	0	0	0	0	0	0	0	0.927851	92.7851	0.927851	92.7851	0	0
2138	>sp|P06454|PTMA_HUMAN Prothymosin alpha OS=Homo sapiens GN=PTMA PE=1 SV=2	2782	K.KEVVEEAENGR.D	11	0	1	420.546	3	[420.5481847, 630.3160593, 1260.633169]	None	-	0	0	0	0	0	0	0	0	0	0	0	0	0.927943	92.7943	0.927943	92.7943	0	0
2143	>sp|P05388|RLA0_HUMAN 60S acidic ribosomal protein P0 OS=Homo sapiens GN=RPLP0 PE=1 SV=1	3643	R.GHLENNPALEK.L	11	0	1	407.879	3	[407.8800294, 611.8170355]	None	-	0	0	0.050402	5.0402	0	0	0.0702944	7.02944	0	0	0.0702944	7.02944	0.831112	83.1112	0.77269	77.269	0	42328.8
2144	>sp|P05388|RLA0_HUMAN 60S acidic ribosomal protein P0 OS=Homo sapiens GN=RPLP0 PE=1 SV=1	3638	R.GHLENNPALEK.L	11	0	1	611.315	2	[611.3137235, 1222.641484]	None	-	0	0	0	0	0	0	0	0	0	0	0	0	0.32617	32.617	0.32617	32.617	0	0
2145	>sp|P05388|RLA0_HUMAN 60S acidic ribosomal protein P0 OS=Homo sapiens GN=RPLP0 PE=1 SV=1	3659	R.GHLENNPALEK.L	11	0	1	611.315	2	[611.3218365, 1222.641484]	None	-	0	0	0	0	0	0	0	0	0	0	0	0	0.381851	38.1851	0.381851	38.1851	0	0
2146	>sp|P05387|RLA2_HUMAN 60S acidic ribosomal protein P2 OS=Homo sapiens GN=RPLP2 PE=1 SV=1	4214	K.VISELNGK.N	8	0	1	430.248	2	[430.2488803, 860.501849]	None	-	0	0	0	0	0	0	0	0	0	0	0	0	0.781474	78.1474	0.781474	78.1474	0	0
2147	>sp|P05387|RLA2_HUMAN 60S acidic ribosomal protein P2 OS=Homo sapiens GN=RPLP2 PE=1 SV=1	4234	K.VISELNGK.N	8	0	1	430.248	2	[430.2488803, 860.501849]	None	-	0	0	0	0	0	0	0	0	0	0	0	0	0.765772	76.5772	0.765772	76.5772	0	0
2148	>sp|P05204|HMGN2_HUMAN Non-histone chromosomal protein HMG-17 OS=Homo sapiens GN=HMGN2 PE=1 SV=3	1449	K.EGNNPAENGDAK.T	12	0	1	608.266	2	[608.2667022, 1216.537354]	None	-	0	0	0	0	0	0	0	0	0	0	0	0	0.572887	57.2887	0.572887	57.2887	0	0
2149	>sp|P05204|HMGN2_HUMAN Non-histone chromosomal protein HMG-17 OS=Homo sapiens GN=HMGN2 PE=1 SV=3	1465	K.EGNNPAENGDAK.T	12	0	1	608.265	2	[608.2666998, 1216.537349]	None	-	0	0	0	0	0	0	0	0	0	0	0	0	0.546164	54.6164	0.546164	54.6164	0	0
2150	>sp|P05204|HMGN2_HUMAN Non-histone chromosomal protein HMG-17 OS=Homo sapiens GN=HMGN2 PE=1 SV=3	1484	K.EGNNPAENGDAK.T	12	0	1	608.266	2	[608.2666998, 1216.537349]	None	-	0	0	0.00637319	0.637319	0	0	0.0146687	1.46687	0	0	0.0146687	1.46687	0.569096	56.9096	0.560749	56.0749	0	946.63
2153	>sp|P04406|G3P_HUMAN Glyceraldehyde-3-phosphate dehydrogenase OS=Homo sapiens GN=GAPDH PE=1 SV=3	1078	K.AGAHLQGGAK.R	10	0	1	303.835	3	[303.8366657, 455.7553548]	None	-	0	0	0.00810016	0.810016	0	0	0.0112778	1.12778	0	0	0.0112778	1.12778	0.842429	84.2429	0.832928	83.2928	0	24047.2
2154	>sp|P04406|G3P_HUMAN Glyceraldehyde-3-phosphate dehydrogenase OS=Homo sapiens GN=GAPDH PE=1 SV=3	1096	K.AGAHLQGGAK.R	10	0	1	303.835	3	[303.8366657, 455.7553548]	None	-	0	0	0.00474357	0.474357	0	0	0.0069877	0.69877	0	0	0.0069877	0.69877	0.836779	83.6779	0.830932	83.0932	0	7190.68
2155	>sp|P04406|G3P_HUMAN Glyceraldehyde-3-phosphate dehydrogenase OS=Homo sapiens GN=GAPDH PE=1 SV=3	1069	K.AGAHLQGGAK.R	10	0	1	455.249	2	[455.2491938, 910.503608]	None	-	0	0	0	0	0	0	0	0	0	0	0	0	0.663487	66.3487	0.663487	66.3487	0	0
2156	>sp|P04406|G3P_HUMAN Glyceraldehyde-3-phosphate dehydrogenase OS=Homo sapiens GN=GAPDH PE=1 SV=3	1090	K.AGAHLQGGAK.R	10	0	1	455.249	2	[455.2491938, 910.503608]	None	-	0	0	0	0	0	0	0	0	0	0	0	0	0.673871	67.3871	0.673871	67.3871	0	0
2157	>sp|P04406|G3P_HUMAN Glyceraldehyde-3-phosphate dehydrogenase OS=Homo sapiens GN=GAPDH PE=1 SV=3	1266	K.FHGTVK.A	6	0	1	344.693	2	[344.6931394, 689.3887499]	None	-	0	0	0	0	0	0	0	0	0	0	0	0	0.602867	60.2867	0.602867	60.2867	0	0
2158	>sp|P04406|G3P_HUMAN Glyceraldehyde-3-phosphate dehydrogenase OS=Homo sapiens GN=GAPDH PE=1 SV=3	1286	K.FHGTVK.A	6	0	1	344.693	2	[344.6931394, 689.3887499]	None	-	0	0	0	0	0	0	0	0	0	0	0	0	0.610206	61.0206	0.610206	61.0206	0	0
2159	>sp|P04406|G3P_HUMAN Glyceraldehyde-3-phosphate dehydrogenase OS=Homo sapiens GN=GAPDH PE=1 SV=3	1276	K.FHGTVK.A	6	0	1	230.131	3	[230.1318536, 344.6931394, 689.3887499]	None	-	0	0	0	0	0	0	0	0	0	0	0	0	0.747266	74.7266	0.747266	74.7266	0	0
2163	>sp|P04406|G3P_HUMAN Glyceraldehyde-3-phosphate dehydrogenase OS=Homo sapiens GN=GAPDH PE=1 SV=3	2731	K.QASEGPLK.G	8	0	1	415.23	2	[416.2621932, 830.4609755]	None	-	0	0	0	0	0	0	0	0	0	0	0	0	0.708738	70.8738	0.708738	70.8738	0	0
2164	>sp|P04406|G3P_HUMAN Glyceraldehyde-3-phosphate dehydrogenase OS=Homo sapiens GN=GAPDH PE=1 SV=3	2747	K.QASEGPLK.G	8	0	1	415.225	2	[415.2247752, 830.4481299]	None	-	0	0	0	0	0	0	0	0	0	0	0	0	0.767732	76.7732	0.767732	76.7732	0	0
2165	>sp|P04406|G3P_HUMAN Glyceraldehyde-3-phosphate dehydrogenase OS=Homo sapiens GN=GAPDH PE=1 SV=3	2764	K.QASEGPLK.G	8	0	1	415.224	2	[415.2247752, 830.4481299]	None	-	0	0	0	0	0	0	0	0	0	0	0	0	0.763531	76.3531	0.763531	76.3531	0	0
2166	>sp|P04406|G3P_HUMAN Glyceraldehyde-3-phosphate dehydrogenase OS=Homo sapiens GN=GAPDH PE=1 SV=3	1195	K.TVDGPSGK.L	8	0	1	380.695	2	[380.6978371, 761.3948436]	None	-	0	0	0	0	0	0	0	0	0	0	0	0	0.83108	83.108	0.83108	83.108	0	0
2167	>sp|P04406|G3P_HUMAN Glyceraldehyde-3-phosphate dehydrogenase OS=Homo sapiens GN=GAPDH PE=1 SV=3	1212	K.TVDGPSGK.L	8	0	1	380.696	2	[380.6978371, 761.3948436]	None	-	0	0	0	0	0	0	0	0	0	0	0	0	0.819296	81.9296	0.819296	81.9296	0	0
2168	>sp|P04406|G3P_HUMAN Glyceraldehyde-3-phosphate dehydrogenase OS=Homo sapiens GN=GAPDH PE=1 SV=3	1230	K.TVDGPSGK.L	8	0	1	380.696	2	[380.6978371, 761.3948436]	None	-	0	0	0	0	0	0	0	0	0	0	0	0	0.828163	82.8163	0.828163	82.8163	0	0
2172	>sp|P04406|G3P_HUMAN Glyceraldehyde-3-phosphate dehydrogenase OS=Homo sapiens GN=GAPDH PE=1 SV=3	6030	K.VIPELNGK.L	8	0	1	435.258	2	[435.2597218, 870.5198861]	None	-	0	0	0	0	0	0	0	0	0	0	0	0	0.747696	74.7696	0.747696	74.7696	0	0
2173	>sp|P04406|G3P_HUMAN Glyceraldehyde-3-phosphate dehydrogenase OS=Homo sapiens GN=GAPDH PE=1 SV=3	6052	K.VIPELNGK.L	8	0	1	435.258	2	[435.2597218, 870.5198861]	None	-	0	0	0	0	0	0	0	0	0	0	0	0	0.754814	75.4814	0.754814	75.4814	0	0
2174	>sp|P04406|G3P_HUMAN Glyceraldehyde-3-phosphate dehydrogenase OS=Homo sapiens GN=GAPDH PE=1 SV=3	6072	K.VIPELNGK.L	8	0	1	435.258	2	[435.2597218, 870.5198861]	None	-	0	0	0	0	0	0	0	0	0	0	0	0	0.732246	73.2246	0.732246	73.2246	0	0
2179	>sp|P04406|G3P_HUMAN Glyceraldehyde-3-phosphate dehydrogenase OS=Homo sapiens GN=GAPDH PE=1 SV=3	1581	R.AAFNSGK.V	7	0	1	347.68	2	[347.680277, 695.3636469]	None	-	0	0	0	0	0	0	0	0	0	0	0	0	0.894112	89.4112	0.894112	89.4112	0	0
2180	>sp|P04406|G3P_HUMAN Glyceraldehyde-3-phosphate dehydrogenase OS=Homo sapiens GN=GAPDH PE=1 SV=3	1597	R.AAFNSGK.V	7	0	1	347.68	2	[347.680277, 695.3636469]	None	-	0	0	0	0	0	0	0	0	0	0	0	0	0.896703	89.6703	0.896703	89.6703	0	0
2181	>sp|P04406|G3P_HUMAN Glyceraldehyde-3-phosphate dehydrogenase OS=Homo sapiens GN=GAPDH PE=1 SV=3	1616	R.AAFNSGK.V	7	0	1	347.68	2	[347.2283472, 694.3608122]	None	-	0	0	0	0	0	0	0	0	0	0	0	0	0.857777	85.7777	0.857777	85.7777	0	0
2182	>sp|P04406|G3P_HUMAN Glyceraldehyde-3-phosphate dehydrogenase OS=Homo sapiens GN=GAPDH PE=1 SV=3	9001	R.GALQNIIPASTGAAK.A	15	0	1	471.268	3	[471.2699477, 706.9025787]	None	-	0	0	0.00290241	0.290241	0	0	0.00367084	0.367084	0	0	0.00367084	0.367084	0.886386	88.6386	0.883132	88.3132	0	2385.39
2183	>sp|P04406|G3P_HUMAN Glyceraldehyde-3-phosphate dehydrogenase OS=Homo sapiens GN=GAPDH PE=1 SV=3	8978	R.GALQNIIPASTGAAK.A	15	0	1	706.399	2	[706.3984304, 1412.786508]	None	-	0	0	0	0	0	0	0	0	0	0	0	0	0.446773	44.6773	0.446773	44.6773	0	0
2184	>sp|P04406|G3P_HUMAN Glyceraldehyde-3-phosphate dehydrogenase OS=Homo sapiens GN=GAPDH PE=1 SV=3	8998	R.GALQNIIPASTGAAK.A	15	0	1	706.399	2	[706.3984304, 1412.786508]	None	-	0	0	0	0	0	0	0	0	0	0	0	0	0.44357	44.357	0.44357	44.357	0	0
2185	>sp|P04406|G3P_HUMAN Glyceraldehyde-3-phosphate dehydrogenase OS=Homo sapiens GN=GAPDH PE=1 SV=3	9016	R.GALQNIIPASTGAAK.A	15	0	1	706.399	2	[706.3984304, 1412.786508]	None	-	0	0	0	0	0	0	0	0	0	0	0	0	0.443581	44.3581	0.443581	44.3581	0	0
2188	>sp|P04083|ANXA1_HUMAN Annexin A1 OS=Homo sapiens GN=ANXA1 PE=1 SV=2	854	K.LHQAMK.G	6	0	1	364.2	2	[364.201461, 728.4053533]	None	-	0	0	0	0	0	0	0	0	0	0	0	0	0.534617	53.4617	0.534617	53.4617	0	0
2189	>sp|P04083|ANXA1_HUMAN Annexin A1 OS=Homo sapiens GN=ANXA1 PE=1 SV=2	870	K.LHQAMK.G	6	0	1	364.2	2	[364.201461, 728.4053533]	None	-	0	0	0	0	0	0	0	0	0	0	0	0	0.596256	59.6256	0.596256	59.6256	0	0
2190	>sp|P04083|ANXA1_HUMAN Annexin A1 OS=Homo sapiens GN=ANXA1 PE=1 SV=2	501	K.RDLAK.D	5	0	1	301.685	2	[301.6848202, 602.3594078]	None	-	0	0	0	0	0	0	0	0	0	0	0	0	0.898909	89.8909	0.898909	89.8909	0	0
2198	>sp|P04075|ALDOA_HUMAN Fructose-bisphosphate aldolase A OS=Homo sapiens GN=ALDOA PE=1 SV=2	3272	K.KELSDIAHR.I	9	0	1	356.865	3	[356.8675626, 535.2993468]	None	-	0	0	0.0195836	1.95836	0	0	0.0275691	2.75691	0	0	0.0275691	2.75691	0.818815	81.8815	0.796241	79.6241	0	41454.2
2199	>sp|P04075|ALDOA_HUMAN Fructose-bisphosphate aldolase A OS=Homo sapiens GN=ALDOA PE=1 SV=2	3292	K.KELSDIAHR.I	9	0	1	356.865	3	[356.863944, 535.2993468]	None	-	0	0	0.0161431	1.61431	0	0	0.0236392	2.36392	0	0	0.0236392	2.36392	0.823511	82.3511	0.804044	80.4044	0	21638
2200	>sp|P04075|ALDOA_HUMAN Fructose-bisphosphate aldolase A OS=Homo sapiens GN=ALDOA PE=1 SV=2	2578	R.IVAPGK.G	6	0	1	292.692	2	[292.6936351, 585.3879569]	None	-	0	0	0	0	0	0	0	0	0	0	0	0	0.660262	66.0262	0.660262	66.0262	0	0
2201	>sp|P04075|ALDOA_HUMAN Fructose-bisphosphate aldolase A OS=Homo sapiens GN=ALDOA PE=1 SV=2	2596	R.IVAPGK.G	6	0	1	292.692	2	[292.6936351, 585.3879569]	None	-	0	0	0	0	0	0	0	0	0	0	0	0	0.676134	67.6134	0.676134	67.6134	0	0
2202	>sp|P02786|TFR1_HUMAN Transferrin receptor protein 1 OS=Homo sapiens GN=TFRC PE=1 SV=2	2987	R.QVDGDNSHVEMK.L	12	0	1	453.539	3	[453.5386695, 680.3077439]	None	-	0.030649	3.0649	0	0	0.0392764	3.92764	0	0	0.0392764	3.92764	0	0	0.882494	88.2494	0.847832	84.7832	14562.3	0
2204	>sp|P02008|HBAZ_HUMAN Hemoglobin subunit zeta OS=Homo sapiens GN=HBZ PE=1 SV=2	12220	K.FLSVVSSVLTEK.Y	12	0	1	654.875	2	[654.8797304, 1309.761317]	None	-	0.0186872	1.86872	0	0	0.0435428	4.35428	0	0	0.0435428	4.35428	0	0	0.575381	57.5381	0.550327	55.0327	11657.5	0
2205	>sp|P02008|HBAZ_HUMAN Hemoglobin subunit zeta OS=Homo sapiens GN=HBZ PE=1 SV=2	12239	K.FLSVVSSVLTEK.Y	12	0	1	654.875	2	[654.8797231, 1309.761302]	None	-	0.05223	5.223	0	0	0.109986	10.9986	0	0	0.109986	10.9986	0	0	0.61305	61.305	0.545623	54.5623	19853.9	0
2210	>sp|P00558|PGK1_HUMAN Phosphoglycerate kinase 1 OS=Homo sapiens GN=PGK1 PE=1 SV=3	10244	K.IQLINNMLDK.V	10	0	1	601.335	2	[601.336862, 1202.67243]	None	-	0.000996231	0.0996231	0	0	0.00224187	0.224187	0	0	0.00224187	0.224187	0	0	0.555084	55.5084	0.553839	55.3839	1247.79	0
2211	>sp|P00558|PGK1_HUMAN Phosphoglycerate kinase 1 OS=Homo sapiens GN=PGK1 PE=1 SV=3	10264	K.IQLINNMLDK.V	10	0	1	601.335	2	[601.336862, 1202.67243]	None	-	0.0064646	0.64646	0	0	0.0141193	1.41193	0	0	0.0141193	1.41193	0	0	0.580566	58.0566	0.572369	57.2369	12048.3	0
2212	>sp|P00558|PGK1_HUMAN Phosphoglycerate kinase 1 OS=Homo sapiens GN=PGK1 PE=1 SV=3	3679	K.LTLDK.L	5	0	1	295.181	2	[295.1821834, 589.3535878]	None	-	0	0	0.0924106	9.24106	0	0	0.171873	17.1873	0	0	0.171873	17.1873	0.853335	85.3335	0.706669	70.6669	0	30279.6
2213	>sp|P00558|PGK1_HUMAN Phosphoglycerate kinase 1 OS=Homo sapiens GN=PGK1 PE=1 SV=3	3150	R.FHVEEEGK.G	8	0	1	325.491	3	[325.4911691, 488.2386847]	None	-	0	0	0.00402836	0.402836	0	0	0.00549424	0.549424	0	0	0.00549424	0.549424	0.872451	87.2451	0.867657	86.7657	0	2228.8
2214	>sp|P00558|PGK1_HUMAN Phosphoglycerate kinase 1 OS=Homo sapiens GN=PGK1 PE=1 SV=3	3160	R.FHVEEEGK.G	8	0	1	487.733	2	[487.2961708, 975.4724241]	None	-	0	0	0	0	0	0	0	0	0	0	0	0	0.709576	70.9576	0.709576	70.9576	0	0
2215	>sp|P00441|SODC_HUMAN Superoxide dismutase [Cu-Zn] OS=Homo sapiens GN=SOD1 PE=1 SV=2	4676	R.HVGDLGNVTADK.D	12	0	1	613.312	2	[613.3143824, 1226.644062]	None	-	0	0	0	0	0	0	0	0	0	0	0	0	0.487181	48.7181	0.487181	48.7181	0	0
2218	>sp|P00338|LDHA_HUMAN L-lactate dehydrogenase A chain OS=Homo sapiens GN=LDHA PE=1 SV=2	549	K.EEQTPQNK.I	8	0	1	487.233	2	[487.2326902, 974.4593659]	None	-	0	0	0.00256496	0.256496	0	0	0.00471574	0.471574	0	0	0.00471574	0.471574	0.704948	70.4948	0.701623	70.1623	0	1018.49
2219	>sp|P00338|LDHA_HUMAN L-lactate dehydrogenase A chain OS=Homo sapiens GN=LDHA PE=1 SV=2	565	K.EEQTPQNK.I	8	0	1	487.233	2	[487.2326902, 974.4593659]	None	-	0	0	0	0	0	0	0	0	0	0	0	0	0.713827	71.3827	0.713827	71.3827	0	0
2220	>sp|P00338|LDHA_HUMAN L-lactate dehydrogenase A chain OS=Homo sapiens GN=LDHA PE=1 SV=2	582	K.EEQTPQNK.I	8	0	1	487.233	2	[486.2700629, 974.4756939]	None	-	0	0	0	0	0	0	0	0	0	0	0	0	0.707249	70.7249	0.707249	70.7249	0	0
2221	>sp|P00338|LDHA_HUMAN L-lactate dehydrogenase A chain OS=Homo sapiens GN=LDHA PE=1 SV=2	10781	K.FIIPNVVK.Y	8	0	1	465.295	2	[465.2976822, 930.5906527]	None	-	0.0198105	1.98105	0	0	0.0384553	3.84553	0	0	0.0384553	3.84553	0	0	0.661668	66.1668	0.636223	63.6223	16297.4	0
2222	>sp|P00338|LDHA_HUMAN L-lactate dehydrogenase A chain OS=Homo sapiens GN=LDHA PE=1 SV=2	10799	K.FIIPNVVK.Y	8	0	1	465.295	2	[465.2976822, 930.5906527]	None	-	0.0148109	1.48109	0	0	0.0281043	2.81043	0	0	0.0281043	2.81043	0	0	0.665152	66.5152	0.646458	64.6458	12985.9	0
2226	>sp|P00338|LDHA_HUMAN L-lactate dehydrogenase A chain OS=Homo sapiens GN=LDHA PE=1 SV=2	4500	K.TLHPDLGTDK.D	10	0	1	366.193	3	[366.1943198, 549.2886936]	None	-	0.00193348	0.193348	0	0	0.00301805	0.301805	0	0	0.00301805	0.301805	0	0	0.720098	72.0098	0.717924	71.7924	1659.2	0
2231	>sp|P00338|LDHA_HUMAN L-lactate dehydrogenase A chain OS=Homo sapiens GN=LDHA PE=1 SV=2	4852	R.VHPVSTMIK.G	9	0	1	506.287	2	[506.2871644, 1012.57348]	None	-	0	0	0	0	0	0	0	0	0	0	0	0	0.310527	31.0527	0.310527	31.0527	0	0
2232	>sp|P00338|LDHA_HUMAN L-lactate dehydrogenase A chain OS=Homo sapiens GN=LDHA PE=1 SV=2	4872	R.VHPVSTMIK.G	9	0	1	506.286	2	[506.2871644, 1012.57348]	None	-	0.00277791	0.277791	0	0	0.0113052	1.13052	0	0	0.0113052	1.13052	0	0	0.323045	32.3045	0.319393	31.9393	2006.6	0
2233	>sp|P00338|LDHA_HUMAN L-lactate dehydrogenase A chain OS=Homo sapiens GN=LDHA PE=1 SV=2	4848	R.VHPVSTMIK.G	9	0	1	337.86	3	[337.8610607, 506.7889442]	None	-	0	0	0	0	0	0	0	0	0	0	0	0	0.815778	81.5778	0.815778	81.5778	0	0
2234	>sp|P00338|LDHA_HUMAN L-lactate dehydrogenase A chain OS=Homo sapiens GN=LDHA PE=1 SV=2	4873	R.VHPVSTMIK.G	9	0	1	337.86	3	[337.8610607, 506.7889442]	None	-	0	0	0	0	0	0	0	0	0	0	0	0	0.809842	80.9842	0.809842	80.9842	0	0
2235	>sp|O43707|ACTN4_HUMAN Alpha-actinin-4 OS=Homo sapiens GN=ACTN4 PE=1 SV=2	2941	K.RDHALLEEQSK.Q	11	0	1	442.565	3	[441.7458216, 443.2396849, 663.8495941]	None	-	0	0	0	0	0	0	0	0	0	0	0	0	0.752236	75.2236	0.752236	75.2236	0	0
2236	>sp|O43390|HNRPR_HUMAN Heterogeneous nuclear ribonucleoprotein R OS=Homo sapiens GN=HNRNPR PE=1 SV=1	10345	K.ENILEEFSK.V	9	0	1	554.78	2	[554.781384, 1109.567507]	None	-	0.00833029	0.833029	0	0	0.0227543	2.27543	0	0	0.0227543	2.27543	0	0	0.478476	47.8476	0.467588	46.7588	3875.91	0
2237	>sp|O14979|HNRDL_HUMAN Heterogeneous nuclear ribonucleoprotein D-like OS=Homo sapiens GN=HNRNPDL PE=1 SV=3	5111	K.VLELK.E	5	0	1	301.2	2	[301.2015976, 601.3923983]	None	-	0	0	0	0	0	0	0	0	0	0	0	0	0.802253	80.2253	0.802253	80.2253	0	0
2238	>sp|O00299|CLIC1_HUMAN Chloride intracellular channel protein 1 OS=Homo sapiens GN=CLIC1 PE=1 SV=4	472	R.RTETVQK.L	7	0	1	431.243	2	[431.2422208, 862.4834989]	None	-	0	0	0	0	0	0	0	0	0	0	0	0	0.682361	68.2361	0.682361	68.2361	0	0
2239	>sp|O00299|CLIC1_HUMAN Chloride intracellular channel protein 1 OS=Homo sapiens GN=CLIC1 PE=1 SV=4	713	R.TETVQK.L	6	0	1	353.193	2	[353.1943444, 706.3885404]	None	-	0	0	0	0	0	0	0	0	0	0	0	0	0.899804	89.9804	0.899804	89.9804	0	0
2240	>sp|O00299|CLIC1_HUMAN Chloride intracellular channel protein 1 OS=Homo sapiens GN=CLIC1 PE=1 SV=4	727	R.TETVQK.L	6	0	1	353.193	2	[353.1943444, 706.3885404]	None	-	0	0	0	0	0	0	0	0	0	0	0	0	0.901282	90.1282	0.901282	90.1282	0	0
2241	>sp|O00299|CLIC1_HUMAN Chloride intracellular channel protein 1 OS=Homo sapiens GN=CLIC1 PE=1 SV=4	742	R.TETVQK.L	6	0	1	353.193	2	[353.1159739, 704.3573051, 706.3784632]	None	-	0	0	0	0	0	0	0	0	0	0	0	0	0.77323	77.323	0.77323	77.323	0	0
1279	>sp|Q9Y3U8|RL36_HUMAN 60S ribosomal protein L36 OS=Homo sapiens GN=RPL36 PE=1 SV=3	1611	R.VGTHIR.A	6	0	0	341.703	2	[341.7036419, 683.4042126]	None	-	0	0	0	0	0	0	0	0	0	0	0	0	0.511732	51.1732	0.511732	51.1732	0	0
1323	>sp|Q96KK5|H2A1H_HUMAN Histone H2A type 1-H OS=Homo sapiens GN=HIST1H2AH PE=1 SV=3	6142	R.HLQLAIR.N	7	0	0	425.767	2	[425.7670209, 851.5352653]	None	-	0	0	0	0	0	0	0	0	0	0	0	0	0.374088	37.4088	0.374088	37.4088	0	0
1324	>sp|Q96KK5|H2A1H_HUMAN Histone H2A type 1-H OS=Homo sapiens GN=HIST1H2AH PE=1 SV=3	6160	R.HLQLAIR.N	7	0	0	425.767	2	[425.7670209, 851.5352653]	None	-	0	0	0	0	0	0	0	0	0	0	0	0	0.357349	35.7349	0.357349	35.7349	0	0
1325	>sp|Q96KK5|H2A1H_HUMAN Histone H2A type 1-H OS=Homo sapiens GN=HIST1H2AH PE=1 SV=3	6178	R.HLQLAIR.N	7	0	0	425.767	2	[425.7670209, 851.5352653]	None	-	0	0	0	0	0	0	0	0	0	0	0	0	0.372806	37.2806	0.372806	37.2806	0	0
1342	>sp|Q93079|H2B1H_HUMAN Histone H2B type 1-H OS=Homo sapiens GN=HIST1H2BH PE=1 SV=3	822	K.RSTITSR.E	7	0	0	410.736	2	[410.7380787, 821.4782763]	None	-	0	0	0	0	0	0	0	0	0	0	0	0	0.641914	64.1914	0.641914	64.1914	0	0
1343	>sp|Q93079|H2B1H_HUMAN Histone H2B type 1-H OS=Homo sapiens GN=HIST1H2BH PE=1 SV=3	838	K.RSTITSR.E	7	0	0	410.736	2	[410.7380787, 821.4782763]	None	-	0	0	0	0	0	0	0	0	0	0	0	0	0.648068	64.8068	0.648068	64.8068	0	0
1344	>sp|Q93079|H2B1H_HUMAN Histone H2B type 1-H OS=Homo sapiens GN=HIST1H2BH PE=1 SV=3	852	K.RSTITSR.E	7	0	0	410.736	2	[410.7380772, 821.4782732]	None	-	0	0	0	0	0	0	0	0	0	0	0	0	0.647272	64.7272	0.647272	64.7272	0	0
1346	>sp|Q93079|H2B1H_HUMAN Histone H2B type 1-H OS=Homo sapiens GN=HIST1H2BH PE=1 SV=3	3455	R.EIQTAVR.L	7	0	0	408.732	2	[408.7347422, 817.4615262]	None	-	0	0	0	0	0	0	0	0	0	0	0	0	0.629601	62.9601	0.629601	62.9601	0	0
1347	>sp|Q93079|H2B1H_HUMAN Histone H2B type 1-H OS=Homo sapiens GN=HIST1H2BH PE=1 SV=3	3400	R.EIQTAVR.L	7	0	0	408.732	2	[408.7347422, 817.4740717]	None	-	0	0	0	0	0	0	0	0	0	0	0	0	0.597315	59.7315	0.597315	59.7315	0	0
1348	>sp|Q93079|H2B1H_HUMAN Histone H2B type 1-H OS=Homo sapiens GN=HIST1H2BH PE=1 SV=3	3418	R.EIQTAVR.L	7	0	0	408.732	2	[408.7347422, 817.4615262]	None	-	0	0	0	0	0	0	0	0	0	0	0	0	0.594281	59.4281	0.594281	59.4281	0	0
1349	>sp|Q93079|H2B1H_HUMAN Histone H2B type 1-H OS=Homo sapiens GN=HIST1H2BH PE=1 SV=3	3436	R.EIQTAVR.L	7	0	0	408.732	2	[408.7347422, 817.4615262]	None	-	0	0	0	0	0	0	0	0	0	0	0	0	0.595451	59.5451	0.595451	59.5451	0	0
1350	>sp|Q93079|H2B1H_HUMAN Histone H2B type 1-H OS=Homo sapiens GN=HIST1H2BH PE=1 SV=3	1331	R.IAGEASR.L	7	0	0	352.19	2	[352.1917463, 704.3873995]	None	-	0	0	0	0	0	0	0	0	0	0	0	0	0.734536	73.4536	0.734536	73.4536	0	0
1351	>sp|Q93079|H2B1H_HUMAN Histone H2B type 1-H OS=Homo sapiens GN=HIST1H2BH PE=1 SV=3	1274	R.IAGEASR.L	7	0	0	352.19	2	[352.1917463, 704.3773651]	None	-	0	0	0.00225461	0.225461	0	0	0.00389166	0.389166	0	0	0.00389166	0.389166	0.74088	74.088	0.737997	73.7997	0	6136.27
1352	>sp|Q93079|H2B1H_HUMAN Histone H2B type 1-H OS=Homo sapiens GN=HIST1H2BH PE=1 SV=3	1292	R.IAGEASR.L	7	0	0	352.19	2	[352.1917463, 704.3773651]	None	-	0	0	0	0	0	0	0	0	0	0	0	0	0.73871	73.871	0.73871	73.871	0	0
1353	>sp|Q93079|H2B1H_HUMAN Histone H2B type 1-H OS=Homo sapiens GN=HIST1H2BH PE=1 SV=3	1310	R.IAGEASR.L	7	0	0	352.19	2	[352.1917463, 704.3873995]	None	-	0	0	0	0	0	0	0	0	0	0	0	0	0.764098	76.4098	0.764098	76.4098	0	0
1369	>sp|Q93079|H2B1H_HUMAN Histone H2B type 1-H OS=Homo sapiens GN=HIST1H2BH PE=1 SV=3	1353	R.STITSR.E	6	0	0	332.685	2	[332.6845603, 665.3670634]	None	-	0	0	0.00315471	0.315471	0	0	0.00483069	0.483069	0	0	0.00483069	0.483069	0.849524	84.9524	0.845421	84.5421	0	7792.53
1370	>sp|Q93079|H2B1H_HUMAN Histone H2B type 1-H OS=Homo sapiens GN=HIST1H2BH PE=1 SV=3	1370	R.STITSR.E	6	0	0	332.685	2	[332.6845603, 665.3670634]	None	-	0	0	0	0	0	0	0	0	0	0	0	0	0.8604	86.04	0.8604	86.04	0	0
1371	>sp|Q93079|H2B1H_HUMAN Histone H2B type 1-H OS=Homo sapiens GN=HIST1H2BH PE=1 SV=3	1388	R.STITSR.E	6	0	0	332.685	2	[332.6845603, 665.3670634]	None	-	0	0	0	0	0	0	0	0	0	0	0	0	0.865643	86.5643	0.865643	86.5643	0	0
1374	>sp|Q8NC51|PAIRB_HUMAN Plasminogen activator inhibitor 1 RNA-binding protein OS=Homo sapiens GN=SERBP1 PE=1 SV=2	4975	K.SEEAHAEDSVMDHHFR.K	16	0	0	474.954	4	[474.9542734, 633.2738499, 949.902875]	None	-	0	0	0	0	0	0	0	0	0	0	0	0	0.664664	66.4664	0.664664	66.4664	0	0
1375	>sp|Q8NC51|PAIRB_HUMAN Plasminogen activator inhibitor 1 RNA-binding protein OS=Homo sapiens GN=SERBP1 PE=1 SV=2	5000	K.SEEAHAEDSVMDHHFR.K	16	0	0	474.954	4	[475.7386336, 633.6075873, 949.902875]	None	-	0	0	0	0	0	0	0	0	0	0	0	0	0.71418	71.418	0.71418	71.418	0	0
1387	>sp|Q15233|NONO_HUMAN Non-POU domain-containing octamer-binding protein OS=Homo sapiens GN=NONO PE=1 SV=4	4211	R.HEHQVMLMR.Q	9	0	0	394.195	3	[394.1956787, 591.2936421, 1179.636634]	None	-	0.00642175	0.642175	0.248168	24.8168	0.0160543	1.60543	0.386706	38.6706	0.00990753	0.990753	0.382875	38.2875	0.718391	71.8391	0.43622	43.622	2899.66	112057
1393	>sp|Q14103|HNRPD_HUMAN Heterogeneous nuclear ribonucleoprotein D0 OS=Homo sapiens GN=HNRNPD PE=1 SV=1	788	K.NEEDEGHSNSSPR.H	13	0	0	486.534	3	[487.3019695, 729.8002401]	None	-	0	0	0	0	0	0	0	0	0	0	0	0	0.857509	85.7509	0.857509	85.7509	0	0
1406	>sp|Q14103|HNRPD_HUMAN Heterogeneous nuclear ribonucleoprotein D0 OS=Homo sapiens GN=HNRNPD PE=1 SV=1	443	R.HSEAATAQR.E	9	0	0	485.739	2	[485.7409714, 971.4782417]	None	-	0	0	0	0	0	0	0	0	0	0	0	0	0.428016	42.8016	0.428016	42.8016	0	0
1411	>sp|Q09028|RBBP4_HUMAN Histone-binding protein RBBP4 OS=Homo sapiens GN=RBBP4 PE=1 SV=3	1511	K.INHEGEVNR.A	9	0	0	534.265	2	[534.2638175, 1068.526054]	None	-	0.53651	53.651	0	0	2.88592	288.592	0	0	2.88592	288.592	0	0	0.401102	40.1102	-0.756444	-75.6444	173339	0
1412	>sp|Q09028|RBBP4_HUMAN Histone-binding protein RBBP4 OS=Homo sapiens GN=RBBP4 PE=1 SV=3	1519	K.INHEGEVNR.A	9	0	0	356.513	3	[356.5132154, 534.7679395]	None	-	0	0	0	0	0	0	0	0	0	0	0	0	0.889642	88.9642	0.889642	88.9642	0	0
1415	>sp|Q07666|KHDR1_HUMAN KH domain-containing, RNA-binding, signal transduction-associated protein 1 OS=Homo sapiens GN=KHDRBS1 PE=1 SV=1	3848	R.SGSMDPSGAHPSVR.Q	14	0	0	462.214	3	[462.215551, 693.3209114]	None	-	0	0	0	0	0	0	0	0	0	0	0	0	0.754289	75.4289	0.754289	75.4289	0	0
1473	>sp|P68104|EF1A1_HUMAN Elongation factor 1-alpha 1 OS=Homo sapiens GN=EEF1A1 PE=1 SV=1	3322	R.FAVR.D	4	0	0	246.65	2	[246.6499409, 492.2940849]	None	-	0	0	0	0	0	0	0	0	0	0	0	0	0.735093	73.5093	0.735093	73.5093	0	0
1488	>sp|P63261|ACTG_HUMAN Actin, cytoplasmic 2 OS=Homo sapiens GN=ACTG1 PE=1 SV=1	4169	K.AGFAGDDAPR.A	10	0	0	488.728	2	[488.7312505, 977.4541515]	None	-	0	0	0	0	0	0	0	0	0	0	0	0	0.649082	64.9082	0.649082	64.9082	0	0
1489	>sp|P63261|ACTG_HUMAN Actin, cytoplasmic 2 OS=Homo sapiens GN=ACTG1 PE=1 SV=1	4115	K.AGFAGDDAPR.A	10	0	0	488.728	2	[488.7312536, 977.4541577]	None	-	0	0	0	0	0	0	0	0	0	0	0	0	0.628042	62.8042	0.628042	62.8042	0	0
1490	>sp|P63261|ACTG_HUMAN Actin, cytoplasmic 2 OS=Homo sapiens GN=ACTG1 PE=1 SV=1	4132	K.AGFAGDDAPR.A	10	0	0	488.728	2	[488.7312505, 977.4541515]	None	-	0	0	0	0	0	0	0	0	0	0	0	0	0.628465	62.8465	0.628465	62.8465	0	0
1491	>sp|P63261|ACTG_HUMAN Actin, cytoplasmic 2 OS=Homo sapiens GN=ACTG1 PE=1 SV=1	4150	K.AGFAGDDAPR.A	10	0	0	488.728	2	[488.7312505, 977.4541515]	None	-	0	0	0	0	0	0	0	0	0	0	0	0	0.645035	64.5035	0.645035	64.5035	0	0
1517	>sp|P63261|ACTG_HUMAN Actin, cytoplasmic 2 OS=Homo sapiens GN=ACTG1 PE=1 SV=1	9508	R.AVFPSIVGR.P	9	0	0	473.28	2	[473.2807242, 946.5643452]	None	-	0.0272125	2.72125	0	0	0.0715563	7.15563	0	0	0.0715563	7.15563	0	0	0.491867	49.1867	0.456671	45.6671	24892.2	0
1518	>sp|P63261|ACTG_HUMAN Actin, cytoplasmic 2 OS=Homo sapiens GN=ACTG1 PE=1 SV=1	9451	R.AVFPSIVGR.P	9	0	0	473.279	2	[473.2807242, 946.5643452]	None	-	0.000581978	0.0581978	0	0	0.00157873	0.157873	0	0	0.00157873	0.157873	0	0	0.460127	46.0127	0.459401	45.9401	1284.67	0
1519	>sp|P63261|ACTG_HUMAN Actin, cytoplasmic 2 OS=Homo sapiens GN=ACTG1 PE=1 SV=1	9472	R.AVFPSIVGR.P	9	0	0	473.28	2	[473.2807242, 946.5643452]	None	-	0	0	0	0	0	0	0	0	0	0	0	0	0.456596	45.6596	0.456596	45.6596	0	0
1520	>sp|P63261|ACTG_HUMAN Actin, cytoplasmic 2 OS=Homo sapiens GN=ACTG1 PE=1 SV=1	9490	R.AVFPSIVGR.P	9	0	0	473.28	2	[473.2807242, 946.5643452]	None	-	0.00606739	0.606739	0	0	0.0171397	1.71397	0	0	0.0171397	1.71397	0	0	0.456645	45.6645	0.448818	44.8818	31948.1	0
1549	>sp|P62979|RS27A_HUMAN Ubiquitin-40S ribosomal protein S27a OS=Homo sapiens GN=RPS27A PE=1 SV=2	7884	K.ESTLHLVLR.L	9	0	0	356.545	3	[356.5456677, 534.8209431]	None	-	0	0	0	0	0	0	0	0	0	0	0	0	0.825158	82.5158	0.825158	82.5158	0	0
1550	>sp|P62979|RS27A_HUMAN Ubiquitin-40S ribosomal protein S27a OS=Homo sapiens GN=RPS27A PE=1 SV=2	7900	K.ESTLHLVLR.L	9	0	0	356.545	3	[356.5456677, 534.8209431]	None	-	0	0	0	0	0	0	0	0	0	0	0	0	0.835891	83.5891	0.835891	83.5891	0	0
1551	>sp|P62979|RS27A_HUMAN Ubiquitin-40S ribosomal protein S27a OS=Homo sapiens GN=RPS27A PE=1 SV=2	7918	K.ESTLHLVLR.L	9	0	0	356.545	3	[356.5456645, 534.8209383]	None	-	0	0	0	0	0	0	0	0	0	0	0	0	0.841355	84.1355	0.841355	84.1355	0	0
1552	>sp|P62979|RS27A_HUMAN Ubiquitin-40S ribosomal protein S27a OS=Homo sapiens GN=RPS27A PE=1 SV=2	7883	K.ESTLHLVLR.L	9	0	0	534.314	2	[534.3167461, 1068.638346]	None	-	0	0	0	0	0	0	0	0	0	0	0	0	0.499525	49.9525	0.499525	49.9525	0	0
1553	>sp|P62979|RS27A_HUMAN Ubiquitin-40S ribosomal protein S27a OS=Homo sapiens GN=RPS27A PE=1 SV=2	7901	K.ESTLHLVLR.L	9	0	0	534.314	2	[534.3167461, 1068.638346]	None	-	0	0	0	0	0	0	0	0	0	0	0	0	0.48804	48.804	0.48804	48.804	0	0
1554	>sp|P62979|RS27A_HUMAN Ubiquitin-40S ribosomal protein S27a OS=Homo sapiens GN=RPS27A PE=1 SV=2	7919	K.ESTLHLVLR.L	9	0	0	534.314	2	[534.3167413, 1068.638336]	None	-	0	0	0	0	0	0	0	0	0	0	0	0	0.526096	52.6096	0.526096	52.6096	0	0
1567	>sp|P62937|PPIA_HUMAN Peptidyl-prolyl cis-trans isomerase A OS=Homo sapiens GN=PPIA PE=1 SV=2	2344	K.TAENFR.A	6	0	0	369.182	2	[369.1840214, 738.3619645]	None	-	0	0	0	0	0	0	0	0	0	0	0	0	0.817226	81.7226	0.817226	81.7226	0	0
1568	>sp|P62937|PPIA_HUMAN Peptidyl-prolyl cis-trans isomerase A OS=Homo sapiens GN=PPIA PE=1 SV=2	2362	K.TAENFR.A	6	0	0	369.183	2	[369.1840214, 738.3619645]	None	-	0	0	0	0	0	0	0	0	0	0	0	0	0.815808	81.5808	0.815808	81.5808	0	0
1569	>sp|P62937|PPIA_HUMAN Peptidyl-prolyl cis-trans isomerase A OS=Homo sapiens GN=PPIA PE=1 SV=2	2380	K.TAENFR.A	6	0	0	369.183	2	[369.1840214, 738.3619645]	None	-	0	0	0	0	0	0	0	0	0	0	0	0	0.824629	82.4629	0.824629	82.4629	0	0
1575	>sp|P62937|PPIA_HUMAN Peptidyl-prolyl cis-trans isomerase A OS=Homo sapiens GN=PPIA PE=1 SV=2	966	R.FGSR.N	4	0	0	233.624	2	[233.6247164, 466.2420685]	None	-	0	0	0	0	0	0	0	0	0	0	0	0	0.72604	72.604	0.72604	72.604	0	0
1576	>sp|P62937|PPIA_HUMAN Peptidyl-prolyl cis-trans isomerase A OS=Homo sapiens GN=PPIA PE=1 SV=2	980	R.FGSR.N	4	0	0	233.624	2	[233.6247164, 466.2420685]	None	-	0	0	0	0	0	0	0	0	0	0	0	0	0.729443	72.9443	0.729443	72.9443	0	0
1577	>sp|P62937|PPIA_HUMAN Peptidyl-prolyl cis-trans isomerase A OS=Homo sapiens GN=PPIA PE=1 SV=2	995	R.FGSR.N	4	0	0	233.624	2	[233.6247164, 466.2420685]	None	-	0	0	0	0	0	0	0	0	0	0	0	0	0.737984	73.7984	0.737984	73.7984	0	0
1582	>sp|P62861|RS30_HUMAN 40S ribosomal protein S30 OS=Homo sapiens GN=FAU PE=1 SV=1	1317	K.VHGSLAR.A	7	0	0	370.213	2	[370.2142184, 740.4232112]	None	-	0	0	0	0	0	0	0	0	0	0	0	0	0.578696	57.8696	0.578696	57.8696	0	0
1584	>sp|P62854|RS26_HUMAN 40S ribosomal protein S26 OS=Homo sapiens GN=RPS26 PE=1 SV=3	2050	R.GHVQPIR.C	7	0	0	403.735	2	[403.7378692, 807.4676829]	None	-	0	0	0	0	0	0	0	0	0	0	0	0	0.353784	35.3784	0.353784	35.3784	0	0
1585	>sp|P62854|RS26_HUMAN 40S ribosomal protein S26 OS=Homo sapiens GN=RPS26 PE=1 SV=3	2069	R.GHVQPIR.C	7	0	0	403.735	2	[403.7378673, 807.4676791]	None	-	0	0	0	0	0	0	0	0	0	0	0	0	0.369126	36.9126	0.369126	36.9126	0	0
1591	>sp|P62826|RAN_HUMAN GTP-binding nuclear protein Ran OS=Homo sapiens GN=RAN PE=1 SV=3	3986	K.NVPNWHR.D	7	0	0	461.736	2	[461.7358674, 923.4703131]	None	-	0	0	0	0	0	0	0	0	0	0	0	0	0.324881	32.4881	0.324881	32.4881	0	0
1592	>sp|P62826|RAN_HUMAN GTP-binding nuclear protein Ran OS=Homo sapiens GN=RAN PE=1 SV=3	3968	K.NVPNWHR.D	7	0	0	308.162	3	[308.1606226, 462.242219]	None	-	0	0	0	0	0	0	0	0	0	0	0	0	0.841448	84.1448	0.841448	84.1448	0	0
1593	>sp|P62826|RAN_HUMAN GTP-binding nuclear protein Ran OS=Homo sapiens GN=RAN PE=1 SV=3	12373	K.PFLWLAR.K	7	0	0	451.766	2	[451.7654518, 903.5386256]	None	-	0.0289562	2.89562	0.00171437	0.171437	0.0864833	8.64833	0.00557379	0.557379	0.0860427	8.60427	0.00509421	0.509421	0.414375	41.4375	0.37661	37.661	43438.8	2571.82
1594	>sp|P62826|RAN_HUMAN GTP-binding nuclear protein Ran OS=Homo sapiens GN=RAN PE=1 SV=3	12394	K.PFLWLAR.K	7	0	0	451.766	2	[451.7654518, 903.5386256]	None	-	0.0139068	1.39068	0	0	0.045221	4.5221	0	0	0.045221	4.5221	0	0	0.384859	38.4859	0.367455	36.7455	29439.4	0
1595	>sp|P62826|RAN_HUMAN GTP-binding nuclear protein Ran OS=Homo sapiens GN=RAN PE=1 SV=3	12420	K.PFLWLAR.K	7	0	0	451.766	2	[451.7654518, 903.5386256]	None	-	0.0649133	6.49133	0.00674541	0.674541	0.165381	16.5381	0.0201753	2.01753	0.162586	16.2586	0.016895	1.6895	0.477836	47.7836	0.392073	39.2073	35981.1	3738.95
1596	>sp|P62826|RAN_HUMAN GTP-binding nuclear protein Ran OS=Homo sapiens GN=RAN PE=1 SV=3	4321	K.SIVFHR.K	6	0	0	253.482	3	[253.4817022, 380.2237935]	None	-	0	0	0	0	0	0	0	0	0	0	0	0	0.769455	76.9455	0.769455	76.9455	0	0
1597	>sp|P62826|RAN_HUMAN GTP-binding nuclear protein Ran OS=Homo sapiens GN=RAN PE=1 SV=3	4326	K.SIVFHR.K	6	0	0	379.719	2	[379.7228587, 759.4363649]	None	-	0	0	0	0	0	0	0	0	0	0	0	0	0.557162	55.7162	0.557162	55.7162	0	0
1602	>sp|P62701|RS4X_HUMAN 40S ribosomal protein S4, X isoform OS=Homo sapiens GN=RPS4X PE=1 SV=2	2251	K.TGENFR.L	6	0	0	362.175	2	[361.2203728, 724.3492249]	None	-	0	0	0	0	0	0	0	0	0	0	0	0	0.835959	83.5959	0.835959	83.5959	0	0
1609	>sp|P62277|RS13_HUMAN 40S ribosomal protein S13 OS=Homo sapiens GN=RPS13 PE=1 SV=2	2281	R.DSHGVAQVR.F	9	0	0	323.502	3	[323.501954, 485.2528865]	None	-	0	0	0	0	0	0	0	0	0	0	0	0	0.893254	89.3254	0.893254	89.3254	0	0
1610	>sp|P62277|RS13_HUMAN 40S ribosomal protein S13 OS=Homo sapiens GN=RPS13 PE=1 SV=2	2272	R.DSHGVAQVR.F	9	0	0	484.749	2	[484.7483678, 969.4983844]	None	-	0	0	0	0	0	0	0	0	0	0	0	0	0.394427	39.4427	0.394427	39.4427	0	0
1611	>sp|P62241|RS8_HUMAN 40S ribosomal protein S8 OS=Homo sapiens GN=RPS8 PE=1 SV=2	1147	R.IHTVR.V	5	0	0	313.193	2	[314.0959169, 626.3847954]	None	-	0	0	0	0	0	0	0	0	0	0	0	0	0.632279	63.2279	0.632279	63.2279	0	0
1627	>sp|P61313|RL15_HUMAN 60S ribosomal protein L15 OS=Homo sapiens GN=RPL15 PE=1 SV=2	1722	K.FHHTIGGSR.R	9	0	0	337.842	3	[337.8444208, 506.7644898]	None	-	0	0	0.00275818	0.275818	0	0	0.00388332	0.388332	0	0	0.00388332	0.388332	0.803313	80.3313	0.800194	80.0194	0	1684.4
1628	>sp|P61313|RL15_HUMAN 60S ribosomal protein L15 OS=Homo sapiens GN=RPL15 PE=1 SV=2	1742	K.FHHTIGGSR.R	9	0	0	337.842	3	[337.8444208, 506.7644898]	None	-	0	0	0	0	0	0	0	0	0	0	0	0	0.831135	83.1135	0.831135	83.1135	0	0
1630	>sp|P61313|RL15_HUMAN 60S ribosomal protein L15 OS=Homo sapiens GN=RPL15 PE=1 SV=2	3565	R.NTLQLHR.Y	7	0	0	441.251	2	[441.2528546, 882.4984373]	None	-	0	0	0	0	0	0	0	0	0	0	0	0	0.276687	27.6687	0.276687	27.6687	0	0
1633	>sp|P60842|IF4A1_HUMAN Eukaryotic initiation factor 4A-I OS=Homo sapiens GN=EIF4A1 PE=1 SV=1	11155	R.VLITTDLLAR.G	10	0	0	557.845	2	[557.8450762, 1115.683099]	None	-	0.00954036	0.954036	0	0	0.0288674	2.88674	0	0	0.0288674	2.88674	0	0	0.450712	45.0712	0.437701	43.7701	11307.9	0
1634	>sp|P60842|IF4A1_HUMAN Eukaryotic initiation factor 4A-I OS=Homo sapiens GN=EIF4A1 PE=1 SV=1	11178	R.VLITTDLLAR.G	10	0	0	557.846	2	[557.8450762, 1115.683099]	None	-	0.0275074	2.75074	0	0	0.0707603	7.07603	0	0	0.0707603	7.07603	0	0	0.50196	50.196	0.466441	46.6441	16702.3	0
1640	>sp|P54725|RD23A_HUMAN UV excision repair protein RAD23 homolog A OS=Homo sapiens GN=RAD23A PE=1 SV=1	4098	R.VVAALR.A	6	0	0	314.711	2	[314.7123214, 629.4251]	None	-	0	0	0	0	0	0	0	0	0	0	0	0	0.803475	80.3475	0.803475	80.3475	0	0
1644	>sp|P52597|HNRPF_HUMAN Heterogeneous nuclear ribonucleoprotein F OS=Homo sapiens GN=HNRNPF PE=1 SV=3	1040	K.SSQEEVR.S	7	0	0	417.702	2	[418.2293519, 835.4028823]	None	-	0	0	0	0	0	0	0	0	0	0	0	0	0.762505	76.2505	0.762505	76.2505	0	0
1645	>sp|P52597|HNRPF_HUMAN Heterogeneous nuclear ribonucleoprotein F OS=Homo sapiens GN=HNRNPF PE=1 SV=3	1061	K.SSQEEVR.S	7	0	0	417.702	2	[417.70189, 835.402879]	None	-	0	0	0	0	0	0	0	0	0	0	0	0	0.75309	75.309	0.75309	75.309	0	0
1660	>sp|P49368|TCPG_HUMAN T-complex protein 1 subunit gamma OS=Homo sapiens GN=CCT3 PE=1 SV=4	1171	K.DVTHPR.M	6	0	0	362.691	2	[362.6914952, 725.3863008]	None	-	0	0	0	0	0	0	0	0	0	0	0	0	0.356752	35.6752	0.356752	35.6752	0	0
1661	>sp|P49368|TCPG_HUMAN T-complex protein 1 subunit gamma OS=Homo sapiens GN=CCT3 PE=1 SV=4	1188	K.DVTHPR.M	6	0	0	362.691	2	[362.6914952, 725.3863008]	None	-	0	0	0	0	0	0	0	0	0	0	0	0	0.433099	43.3099	0.433099	43.3099	0	0
1667	>sp|P46777|RL5_HUMAN 60S ribosomal protein L5 OS=Homo sapiens GN=RPL5 PE=1 SV=3	698	K.AHAAIR.E	6	0	0	319.69	2	[319.6913329, 639.3825356]	None	-	0	0	0	0	0	0	0	0	0	0	0	0	0.543759	54.3759	0.543759	54.3759	0	0
1668	>sp|P46777|RL5_HUMAN 60S ribosomal protein L5 OS=Homo sapiens GN=RPL5 PE=1 SV=3	715	K.AHAAIR.E	6	0	0	319.69	2	[319.6913329, 639.3825356]	None	-	0.00281158	0.281158	0	0	0.00727129	0.727129	0	0	0.00727129	0.727129	0	0	0.523798	52.3798	0.519989	51.9989	1381.42	0
1669	>sp|P46777|RL5_HUMAN 60S ribosomal protein L5 OS=Homo sapiens GN=RPL5 PE=1 SV=3	3584	K.EFNAEVHR.K	8	0	0	334.498	3	[334.4996236, 501.7503]	None	-	0	0	0.00165073	0.165073	0	0	0.00220426	0.220426	0	0	0.00220426	0.220426	0.877031	87.7031	0.875098	87.5098	0	1459.39
1670	>sp|P46777|RL5_HUMAN 60S ribosomal protein L5 OS=Homo sapiens GN=RPL5 PE=1 SV=3	3588	K.EFNAEVHR.K	8	0	0	501.244	2	[500.8405992, 1002.497173]	None	-	0	0	0	0	0	0	0	0	0	0	0	0	0.552898	55.2898	0.552898	55.2898	0	0
1677	>sp|P40429|RL13A_HUMAN 60S ribosomal protein L13a OS=Homo sapiens GN=RPL13A PE=1 SV=2	1436	K.RGQAALDR.L	8	0	0	443.747	2	[443.7460284, 887.5010968]	None	-	0	0	0	0	0	0	0	0	0	0	0	0	0.582848	58.2848	0.582848	58.2848	0	0
1681	>sp|P39023|RL3_HUMAN 60S ribosomal protein L3 OS=Homo sapiens GN=RPL3 PE=1 SV=2	2555	R.VIAHTQMR.L	8	0	0	319.176	3	[319.1764941, 478.766264]	None	-	0	0	0	0	0	0	0	0	0	0	0	0	0.821917	82.1917	0.821917	82.1917	0	0
1686	>sp|P38159|RBMX_HUMAN RNA-binding motif protein, X chromosome OS=Homo sapiens GN=RBMX PE=1 SV=3	457	K.RGPPPR.S	6	0	0	340.204	2	[340.2032539, 680.4125579]	None	-	0	0	0	0	0	0	0	0	0	0	0	0	0.598016	59.8016	0.598016	59.8016	0	0
1687	>sp|P38159|RBMX_HUMAN RNA-binding motif protein, X chromosome OS=Homo sapiens GN=RBMX PE=1 SV=3	490	K.RGPPPR.S	6	0	0	340.204	2	[340.2032539, 680.4125579]	None	-	0	0	0	0	0	0	0	0	0	0	0	0	0.600307	60.0307	0.600307	60.0307	0	0
1692	>sp|P38159|RBMX_HUMAN RNA-binding motif protein, X chromosome OS=Homo sapiens GN=RBMX PE=1 SV=3	2696	R.REPLPSR.R	7	0	0	427.746	2	[427.7449831, 855.4971218]	None	-	0	0	0	0	0	0	0	0	0	0	0	0	0.639916	63.9916	0.639916	63.9916	0	0
1693	>sp|P38159|RBMX_HUMAN RNA-binding motif protein, X chromosome OS=Homo sapiens GN=RBMX PE=1 SV=3	2228	R.RGPPPPPR.S	8	0	0	437.256	2	[438.2729641, 874.51796]	None	-	0	0	0	0	0	0	0	0	0	0	0	0	0.487313	48.7313	0.487313	48.7313	0	0
1694	>sp|P37802|TAGL2_HUMAN Transgelin-2 OS=Homo sapiens GN=TAGLN2 PE=1 SV=3	2179	K.DVGRPQPGR.E	9	0	0	327.846	3	[327.8458321, 491.766855]	None	-	0	0	0	0	0	0	0	0	0	0	0	0	0.847411	84.7411	0.847411	84.7411	0	0
1695	>sp|P37802|TAGL2_HUMAN Transgelin-2 OS=Homo sapiens GN=TAGLN2 PE=1 SV=3	2201	K.DVGRPQPGR.E	9	0	0	327.845	3	[327.8458321, 491.766855]	None	-	0	0	0	0	0	0	0	0	0	0	0	0	0.848155	84.8155	0.848155	84.8155	0	0
1696	>sp|P37802|TAGL2_HUMAN Transgelin-2 OS=Homo sapiens GN=TAGLN2 PE=1 SV=3	2195	K.DVGRPQPGR.E	9	0	0	491.265	2	[491.263835, 982.5260095]	None	-	0	0	0	0	0	0	0	0	0	0	0	0	0.593882	59.3882	0.593882	59.3882	0	0
1699	>sp|P36578|RL4_HUMAN 60S ribosomal protein L4 OS=Homo sapiens GN=RPL4 PE=1 SV=5	2520	K.LAPGGHVGR.F	9	0	0	288.5	3	[288.2035396, 432.7507033]	None	-	0	0	0	0	0	0	0	0	0	0	0	0	0.774855	77.4855	0.774855	77.4855	0	0
1705	>sp|P33316|DUT_HUMAN Deoxyuridine 5'-triphosphate nucleotidohydrolase, mitochondrial OS=Homo sapiens GN=DUT PE=1 SV=4	2652	R.LSEHATAPTR.G	10	0	0	541.783	2	[541.78612, 1083.569076]	None	-	0	0	0	0	0	0	0	0	0	0	0	0	0.436806	43.6806	0.436806	43.6806	0	0
1706	>sp|P33316|DUT_HUMAN Deoxyuridine 5'-triphosphate nucleotidohydrolase, mitochondrial OS=Homo sapiens GN=DUT PE=1 SV=4	2644	R.LSEHATAPTR.G	10	0	0	361.525	3	[361.526421, 542.2873718]	None	-	0.0985334	9.85334	0	0	0.138113	13.8113	0	0	0.138113	13.8113	0	0	0.813116	81.3116	0.700814	70.0814	90618	0
1707	>sp|P33316|DUT_HUMAN Deoxyuridine 5'-triphosphate nucleotidohydrolase, mitochondrial OS=Homo sapiens GN=DUT PE=1 SV=4	2663	R.LSEHATAPTR.G	10	0	0	361.525	3	[361.526421, 542.2873718]	None	-	0.114745	11.4745	0	0	0.163953	16.3953	0	0	0.163953	16.3953	0	0	0.828037	82.8037	0.692277	69.2277	28179.7	0
1713	>sp|P31946|1433B_HUMAN 14-3-3 protein beta/alpha OS=Homo sapiens GN=YWHAB PE=1 SV=3	3574	K.EMQPTHPIR.L	9	0	0	370.191	3	[370.1912599, 555.286882]	None	-	0.0141337	1.41337	0	0	0.0209412	2.09412	0	0	0.0209412	2.09412	0	0	0.748593	74.8593	0.732916	73.2916	20970.3	0
1714	>sp|P31946|1433B_HUMAN 14-3-3 protein beta/alpha OS=Homo sapiens GN=YWHAB PE=1 SV=3	3594	K.EMQPTHPIR.L	9	0	0	370.191	3	[370.742407, 555.286882]	None	-	0.00913982	0.913982	0	0	0.0141684	1.41684	0	0	0.0141684	1.41684	0	0	0.837081	83.7081	0.825221	82.5221	4922.87	0
1722	>sp|P31943|HNRH1_HUMAN Heterogeneous nuclear ribonucleoprotein H OS=Homo sapiens GN=HNRNPH1 PE=1 SV=4	379	K.ANMQHR.Y	6	0	0	378.682	2	[378.6844289, 757.362474]	None	-	0.00350094	0.350094	0	0	0.00962155	0.962155	0	0	0.00962155	0.962155	0	0	0.489638	48.9638	0.484927	48.4927	1031.74	0
1723	>sp|P31943|HNRH1_HUMAN Heterogeneous nuclear ribonucleoprotein H OS=Homo sapiens GN=HNRNPH1 PE=1 SV=4	393	K.ANMQHR.Y	6	0	0	378.682	2	[378.6844289, 757.362474]	None	-	0	0	0	0	0	0	0	0	0	0	0	0	0.508561	50.8561	0.508561	50.8561	0	0
1724	>sp|P31943|HNRH1_HUMAN Heterogeneous nuclear ribonucleoprotein H OS=Homo sapiens GN=HNRNPH1 PE=1 SV=4	4924	K.HTGPNSPDTANDGFVR.L	16	0	0	562.26	3	[562.2630988, 843.3914193]	None	-	0	0	0	0	0	0	0	0	0	0	0	0	0.826523	82.6523	0.826523	82.6523	0	0
1728	>sp|P30086|PEBP1_HUMAN Phosphatidylethanolamine-binding protein 1 OS=Homo sapiens GN=PEBP1 PE=1 SV=3	797	K.GTGLHR.Y	6	0	0	320.68	2	[320.6815737, 641.3570155]	None	-	0	0	0	0	0	0	0	0	0	0	0	0	0.620899	62.0899	0.620899	62.0899	0	0
1729	>sp|P30041|PRDX6_HUMAN Peroxiredoxin-6 OS=Homo sapiens GN=PRDX6 PE=1 SV=3	11792	K.LPFPIIDDR.N	9	0	0	543.303	2	[543.3053651, 1086.600018]	None	-	0.027148	2.7148	0	0	0.0710724	7.10724	0	0	0.0710724	7.10724	0	0	0.484476	48.4476	0.450043	45.0043	36438.1	0
1730	>sp|P30041|PRDX6_HUMAN Peroxiredoxin-6 OS=Homo sapiens GN=PRDX6 PE=1 SV=3	11813	K.LPFPIIDDR.N	9	0	0	543.303	2	[543.3053651, 1086.600018]	None	-	0.0141776	1.41776	0	0	0.0390869	3.90869	0	0	0.0390869	3.90869	0	0	0.470965	47.0965	0.452557	45.2557	27701.6	0
1731	>sp|P30041|PRDX6_HUMAN Peroxiredoxin-6 OS=Homo sapiens GN=PRDX6 PE=1 SV=3	11832	K.LPFPIIDDR.N	9	0	0	543.303	2	[543.3053651, 1086.600018]	None	-	0.0715651	7.15651	0	0	0.159906	15.9906	0	0	0.159906	15.9906	0	0	0.547359	54.7359	0.459833	45.9833	39288.9	0
1736	>sp|P29401|TKT_HUMAN Transketolase OS=Homo sapiens GN=TKT PE=1 SV=3	461	K.LGHASDR.I	7	0	0	378.194	2	[378.8229074, 756.3900886]	None	-	0	0	0	0	0	0	0	0	0	0	0	0	0.698753	69.8753	0.698753	69.8753	0	0
1740	>sp|P27635|RL10_HUMAN 60S ribosomal protein L10 OS=Homo sapiens GN=RPL10 PE=1 SV=4	1155	K.PQGTVAR.V	7	0	0	364.706	2	[364.70563, 729.4088403]	None	-	0	0	0	0	0	0	0	0	0	0	0	0	0.720524	72.0524	0.720524	72.0524	0	0
1741	>sp|P27635|RL10_HUMAN 60S ribosomal protein L10 OS=Homo sapiens GN=RPL10 PE=1 SV=4	1172	K.PQGTVAR.V	7	0	0	364.707	2	[364.70563, 729.4088403]	None	-	0.0380848	3.80848	0	0	0.0526831	5.26831	0	0	0.0526831	5.26831	0	0	0.822112	82.2112	0.7788	77.88	6163.57	0
1750	>sp|P26599|PTBP1_HUMAN Polypyrimidine tract-binding protein 1 OS=Homo sapiens GN=PTBP1 PE=1 SV=1	1915	R.SAGVPSR.V	7	0	0	337.185	2	[337.1854195, 674.3750228]	None	-	0	0	0	0	0	0	0	0	0	0	0	0	0.634373	63.4373	0.634373	63.4373	0	0
1755	>sp|P26373|RL13_HUMAN 60S ribosomal protein L13 OS=Homo sapiens GN=RPL13 PE=1 SV=4	10250	K.LILFPR.K	6	0	0	379.75	2	[379.750573, 759.503592]	None	-	0.0194662	1.94662	0	0	0.0417715	4.17715	0	0	0.0417715	4.17715	0	0	0.609118	60.9118	0.583674	58.3674	9995.05	0
1757	>sp|P26038|MOES_HUMAN Moesin OS=Homo sapiens GN=MSN PE=1 SV=3	5170	K.TANDMIHAENMR.L	12	0	0	468.212	3	[468.2152383, 702.3147584]	None	-	0.0174362	1.74362	0	0	0.0229963	2.29963	0	0	0.0229963	2.29963	0	0	0.86331	86.331	0.843457	84.3457	17149.7	0
1758	>sp|P26038|MOES_HUMAN Moesin OS=Homo sapiens GN=MSN PE=1 SV=3	5192	K.TANDMIHAENMR.L	12	0	0	468.212	3	[468.2098002, 702.3147584]	None	-	0.0112728	1.12728	0	0	0.0138559	1.38559	0	0	0.0138559	1.38559	0	0	0.909919	90.9919	0.897311	89.7311	1909.4	0
1760	>sp|P25398|RS12_HUMAN 40S ribosomal protein S12 OS=Homo sapiens GN=RPS12 PE=1 SV=3	5726	K.TALIHDGLAR.G	10	0	0	356.205	3	[356.2062503, 534.3101606]	None	-	0	0	0	0	0	0	0	0	0	0	0	0	0.854461	85.4461	0.854461	85.4461	0	0
1761	>sp|P25398|RS12_HUMAN 40S ribosomal protein S12 OS=Homo sapiens GN=RPS12 PE=1 SV=3	5747	K.TALIHDGLAR.G	10	0	0	356.205	3	[356.2062503, 534.3101606]	None	-	0	0	0	0	0	0	0	0	0	0	0	0	0.848695	84.8695	0.848695	84.8695	0	0
1762	>sp|P25398|RS12_HUMAN 40S ribosomal protein S12 OS=Homo sapiens GN=RPS12 PE=1 SV=3	5729	K.TALIHDGLAR.G	10	0	0	533.804	2	[533.8066855, 1067.607867]	None	-	0.254191	25.4191	0	0	0.856693	85.6693	0	0	0.856693	85.6693	0	0	0.39784	39.784	0.0570133	5.70133	135984	0
1763	>sp|P25398|RS12_HUMAN 40S ribosomal protein S12 OS=Homo sapiens GN=RPS12 PE=1 SV=3	5749	K.TALIHDGLAR.G	10	0	0	533.805	2	[532.768863, 534.3035313, 1065.551348, 1067.607867]	None	-	0.0960007	9.60007	0	0	0.210105	21.0105	0	0	0.210105	21.0105	0	0	0.515958	51.5958	0.407552	40.7552	23266.9	0
1781	>sp|P22626|ROA2_HUMAN Heterogeneous nuclear ribonucleoproteins A2/B1 OS=Homo sapiens GN=HNRNPA2B1 PE=1 SV=2	1507	K.SGNFGGSR.N	8	0	0	391.183	2	[391.1842459, 782.3651168]	None	-	0	0	0	0	0	0	0	0	0	0	0	0	0.655686	65.5686	0.655686	65.5686	0	0
1782	>sp|P22626|ROA2_HUMAN Heterogeneous nuclear ribonucleoproteins A2/B1 OS=Homo sapiens GN=HNRNPA2B1 PE=1 SV=2	1525	K.SGNFGGSR.N	8	0	0	391.183	2	[391.1842459, 782.3651168]	None	-	0	0	0	0	0	0	0	0	0	0	0	0	0.695949	69.5949	0.695949	69.5949	0	0
1788	>sp|P22626|ROA2_HUMAN Heterogeneous nuclear ribonucleoproteins A2/B1 OS=Homo sapiens GN=HNRNPA2B1 PE=1 SV=2	1225	R.PHSIDGR.V	7	0	0	261.137	3	[260.644242, 391.2008613]	None	-	0	0	0	0	0	0	0	0	0	0	0	0	0.786686	78.6686	0.786686	78.6686	0	0
1789	>sp|P22626|ROA2_HUMAN Heterogeneous nuclear ribonucleoproteins A2/B1 OS=Homo sapiens GN=HNRNPA2B1 PE=1 SV=2	1244	R.PHSIDGR.V	7	0	0	261.137	3	[261.1373313, 391.7038808]	None	-	0	0	0	0	0	0	0	0	0	0	0	0	0.836765	83.6765	0.836765	83.6765	0	0
1790	>sp|P22626|ROA2_HUMAN Heterogeneous nuclear ribonucleoproteins A2/B1 OS=Homo sapiens GN=HNRNPA2B1 PE=1 SV=2	1231	R.PHSIDGR.V	7	0	0	391.201	2	[391.2008613, 782.4003627]	None	-	0	0	0	0	0	0	0	0	0	0	0	0	0.450958	45.0958	0.450958	45.0958	0	0
1791	>sp|P22626|ROA2_HUMAN Heterogeneous nuclear ribonucleoproteins A2/B1 OS=Homo sapiens GN=HNRNPA2B1 PE=1 SV=2	1246	R.PHSIDGR.V	7	0	0	391.201	2	[391.2008613, 782.4003627]	None	-	0	0	0	0	0	0	0	0	0	0	0	0	0.461895	46.1895	0.461895	46.1895	0	0
1802	>sp|P19338|NUCL_HUMAN Nucleolin OS=Homo sapiens GN=NCL PE=1 SV=3	748	K.REIEGR.A	6	0	0	380.209	2	[380.2118856, 760.414692]	None	-	0	0	0	0	0	0	0	0	0	0	0	0	0.727455	72.7455	0.727455	72.7455	0	0
1803	>sp|P19338|NUCL_HUMAN Nucleolin OS=Homo sapiens GN=NCL PE=1 SV=3	762	K.REIEGR.A	6	0	0	380.209	2	[380.2079062, 760.414692]	None	-	0	0	0	0	0	0	0	0	0	0	0	0	0.747285	74.7285	0.747285	74.7285	0	0
1808	>sp|P18669|PGAM1_HUMAN Phosphoglycerate mutase 1 OS=Homo sapiens GN=PGAM1 PE=1 SV=2	621	K.RGGQALR.D	7	0	0	379.226	2	[379.2269088, 758.4488371]	None	-	0	0	0	0	0	0	0	0	0	0	0	0	0.772232	77.2232	0.772232	77.2232	0	0
1809	>sp|P18669|PGAM1_HUMAN Phosphoglycerate mutase 1 OS=Homo sapiens GN=PGAM1 PE=1 SV=2	635	K.RGGQALR.D	7	0	0	379.226	2	[379.2269075, 758.4488346]	None	-	0	0	0	0	0	0	0	0	0	0	0	0	0.761346	76.1346	0.761346	76.1346	0	0
1811	>sp|P18124|RL7_HUMAN 60S ribosomal protein L7 OS=Homo sapiens GN=RPL7 PE=1 SV=1	4441	K.TTHFVEGGDAGNREDQINR.L	19	0	0	529.751	4	[529.7847652, 706.3380962]	None	-	0	0	0	0	0	0	0	0	0	0	0	0	0.926479	92.6479	0.926479	92.6479	0	0
1813	>sp|P18077|RL35A_HUMAN 60S ribosomal protein L35a OS=Homo sapiens GN=RPL35A PE=1 SV=2	1055	R.AHGNSGMVR.A	9	0	0	464.725	2	[464.7273028, 929.4491927]	None	-	0.00577978	0.577978	0	0	0.0146617	1.46617	0	0	0.0146617	1.46617	0	0	0.523288	52.3288	0.515615	51.5615	1486.98	0
1814	>sp|P17987|TCPA_HUMAN T-complex protein 1 subunit alpha OS=Homo sapiens GN=TCP1 PE=1 SV=1	3793	R.AFHNEAQVNPER.K	12	0	0	471.229	3	[706.842192]	None	-	0	0	0.020378	2.0378	0	0	0.0237535	2.37535	0	0	0.0237535	2.37535	0.857895	85.7895	0.837517	83.7517	0	17684.7
1817	>sp|P17096|HMGA1_HUMAN High mobility group protein HMG-I/HMG-Y OS=Homo sapiens GN=HMGA1 PE=1 SV=3	1092	K.TTTTPGR.K	7	0	0	367.196	2	[367.1969325, 734.3934319]	None	-	0	0	0	0	0	0	0	0	0	0	0	0	0.680842	68.0842	0.680842	68.0842	0	0
1818	>sp|P17096|HMGA1_HUMAN High mobility group protein HMG-I/HMG-Y OS=Homo sapiens GN=HMGA1 PE=1 SV=3	1108	K.TTTTPGR.K	7	0	0	367.196	2	[367.1969325, 734.3934319]	None	-	0	0	0.00299032	0.299032	0	0	0.00572514	0.572514	0	0	0.00572514	0.572514	0.695839	69.5839	0.691856	69.1856	0	1134.98
1826	>sp|P16949|STMN1_HUMAN Stathmin OS=Homo sapiens GN=STMN1 PE=1 SV=3	1848	K.HIEEVR.K	6	0	0	391.712	2	[391.7121985, 783.4233393]	None	-	0	0	0	0	0	0	0	0	0	0	0	0	0.552278	55.2278	0.552278	55.2278	0	0
1837	>sp|P14678|RSMB_HUMAN Small nuclear ribonucleoprotein-associated proteins B and B' OS=Homo sapiens GN=SNRPB PE=1 SV=2	12840	R.VLGLVLLR.G	8	0	0	441.811	2	[441.8104416, 883.6249337]	None	-	0.035461	3.5461	0	0	0.077782	7.7782	0	0	0.077782	7.7782	0	0	0.580842	58.0842	0.535663	53.5663	17959	0
1838	>sp|P14618|KPYM_HUMAN Pyruvate kinase PKM OS=Homo sapiens GN=PKM PE=1 SV=4	1425	K.ASDVHEVR.K	8	0	0	456.731	2	[456.7335332, 913.4601858]	None	-	0	0	0	0	0	0	0	0	0	0	0	0	0.494249	49.4249	0.494249	49.4249	0	0
1850	>sp|P13639|EF2_HUMAN Elongation factor 2 OS=Homo sapiens GN=EEF2 PE=1 SV=4	5298	K.TGTITTFEHAHNMR.V	14	0	0	539.26	3	[539.2633251, 808.8858137]	None	-	0	0	0	0	0	0	0	0	0	0	0	0	0.719527	71.9527	0.719527	71.9527	0	0
1851	>sp|P13639|EF2_HUMAN Elongation factor 2 OS=Homo sapiens GN=EEF2 PE=1 SV=4	5293	K.TGTITTFEHAHNMR.V	14	0	0	404.697	4	[404.6975131, 539.5995699, 809.3923375]	None	-	0.0502907	5.02907	0	0	0.0757691	7.57691	0	0	0.0757691	7.57691	0	0	0.741685	74.1685	0.685489	68.5489	33002	0
1866	>sp|P11142|HSP7C_HUMAN Heat shock cognate 71 kDa protein OS=Homo sapiens GN=HSPA8 PE=1 SV=1	10079	K.FELTGIPPAPR.G	11	0	0	599.335	2	[599.3393307, 1198.675103]	None	-	0.00902826	0.902826	0	0	0.020969	2.0969	0	0	0.020969	2.0969	0	0	0.561543	56.1543	0.549768	54.9768	1926.85	0
1876	>sp|P11142|HSP7C_HUMAN Heat shock cognate 71 kDa protein OS=Homo sapiens GN=HSPA8 PE=1 SV=1	7619	K.SQIHDIVLVGGSTR.I	14	0	0	494.607	3	[494.6062772, 741.9177137]	None	-	0	0	0	0	0	0	0	0	0	0	0	0	0.82563	82.563	0.82563	82.563	0	0
1877	>sp|P11142|HSP7C_HUMAN Heat shock cognate 71 kDa protein OS=Homo sapiens GN=HSPA8 PE=1 SV=1	7636	K.SQIHDIVLVGGSTR.I	14	0	0	494.608	3	[494.6062772, 741.9177137]	None	-	0	0	0	0	0	0	0	0	0	0	0	0	0.829724	82.9724	0.829724	82.9724	0	0
1878	>sp|P11142|HSP7C_HUMAN Heat shock cognate 71 kDa protein OS=Homo sapiens GN=HSPA8 PE=1 SV=1	7655	K.SQIHDIVLVGGSTR.I	14	0	0	494.608	3	[494.6062772, 741.9068667]	None	-	0	0	0	0	0	0	0	0	0	0	0	0	0.815606	81.5606	0.815606	81.5606	0	0
1879	>sp|P11142|HSP7C_HUMAN Heat shock cognate 71 kDa protein OS=Homo sapiens GN=HSPA8 PE=1 SV=1	5116	K.STAGDTHLGGEDFDNR.M	16	0	0	564.58	3	[564.5817377, 846.8729505]	None	-	0	0	0	0	0	0	0	0	0	0	0	0	0.84091	84.091	0.84091	84.091	0	0
1880	>sp|P11142|HSP7C_HUMAN Heat shock cognate 71 kDa protein OS=Homo sapiens GN=HSPA8 PE=1 SV=1	5134	K.STAGDTHLGGEDFDNR.M	16	0	0	564.58	3	[564.5817377, 846.8729505]	None	-	0	0	0	0	0	0	0	0	0	0	0	0	0.833372	83.3372	0.833372	83.3372	0	0
1881	>sp|P11142|HSP7C_HUMAN Heat shock cognate 71 kDa protein OS=Homo sapiens GN=HSPA8 PE=1 SV=1	5152	K.STAGDTHLGGEDFDNR.M	16	0	0	564.58	3	[564.5817377, 846.8729505]	None	-	0	0	0	0	0	0	0	0	0	0	0	0	0.830951	83.0951	0.830951	83.0951	0	0
1885	>sp|P10599|THIO_HUMAN Thioredoxin OS=Homo sapiens GN=TXN PE=1 SV=3	11328	K.LEATINELV.-	9	0	0	501.28	2	[501.2799243, 1002.565017]	None	-	0.0495152	4.95152	0	0	0.0946936	9.46936	0	0	0.0946936	9.46936	0	0	0.693114	69.3114	0.62748	62.748	18211	0
1888	>sp|P0DN79|CBSL_HUMAN Cystathionine beta-synthase-like protein OS=Homo sapiens GN=CBSL PE=1 SV=1	2274	R.ISLR.M	4	0	0	244.663	2	[244.6638808, 488.3197733]	None	-	0	0	0	0	0	0	0	0	0	0	0	0	0.782372	78.2372	0.782372	78.2372	0	0
1897	>sp|P09651|ROA1_HUMAN Heterogeneous nuclear ribonucleoprotein A1 OS=Homo sapiens GN=HNRNPA1 PE=1 SV=5	1367	K.EDTEEHHLR.D	9	0	0	292.136	4	[292.1380542, 389.5159772, 584.2720254]	None	-	0	0	0	0	0	0	0	0	0	0	0	0	0.815842	81.5842	0.815842	81.5842	0	0
1898	>sp|P09651|ROA1_HUMAN Heterogeneous nuclear ribonucleoprotein A1 OS=Homo sapiens GN=HNRNPA1 PE=1 SV=5	1390	K.EDTEEHHLR.D	9	0	0	292.136	4	[292.930314, 389.5159772, 582.3588436, 584.2720254]	None	-	0	0	0	0	0	0	0	0	0	0	0	0	0.825576	82.5576	0.825576	82.5576	0	0
1899	>sp|P09651|ROA1_HUMAN Heterogeneous nuclear ribonucleoprotein A1 OS=Homo sapiens GN=HNRNPA1 PE=1 SV=5	1355	K.EDTEEHHLR.D	9	0	0	583.265	2	[583.2651082, 1166.524739]	None	-	0	0	0	0	0	0	0	0	0	0	0	0	0.312483	31.2483	0.312483	31.2483	0	0
1900	>sp|P09651|ROA1_HUMAN Heterogeneous nuclear ribonucleoprotein A1 OS=Homo sapiens GN=HNRNPA1 PE=1 SV=5	1377	K.EDTEEHHLR.D	9	0	0	583.265	2	[583.2651082, 1166.524739]	None	-	0	0	0	0	0	0	0	0	0	0	0	0	0.325961	32.5961	0.325961	32.5961	0	0
1901	>sp|P09651|ROA1_HUMAN Heterogeneous nuclear ribonucleoprotein A1 OS=Homo sapiens GN=HNRNPA1 PE=1 SV=5	1396	K.EDTEEHHLR.D	9	0	0	583.265	2	[583.2651082, 1166.524739]	None	-	0	0	0	0	0	0	0	0	0	0	0	0	0.439595	43.9595	0.439595	43.9595	0	0
1902	>sp|P09651|ROA1_HUMAN Heterogeneous nuclear ribonucleoprotein A1 OS=Homo sapiens GN=HNRNPA1 PE=1 SV=5	1354	K.EDTEEHHLR.D	9	0	0	389.179	3	[389.1819555, 583.7720266]	None	-	0	0	0	0	0	0	0	0	0	0	0	0	0.756306	75.6306	0.756306	75.6306	0	0
1903	>sp|P09651|ROA1_HUMAN Heterogeneous nuclear ribonucleoprotein A1 OS=Homo sapiens GN=HNRNPA1 PE=1 SV=5	1376	K.EDTEEHHLR.D	9	0	0	389.179	3	[389.1819555, 583.7720266]	None	-	0	0	0	0	0	0	0	0	0	0	0	0	0.76079	76.079	0.76079	76.079	0	0
1904	>sp|P09651|ROA1_HUMAN Heterogeneous nuclear ribonucleoprotein A1 OS=Homo sapiens GN=HNRNPA1 PE=1 SV=5	1394	K.EDTEEHHLR.D	9	0	0	389.179	3	[389.1778345, 583.7720266]	None	-	0	0	0.00271433	0.271433	0	0	0.00410942	0.410942	0	0	0.00410942	0.410942	0.749585	74.9585	0.746505	74.6505	0	1542.76
1905	>sp|P09651|ROA1_HUMAN Heterogeneous nuclear ribonucleoprotein A1 OS=Homo sapiens GN=HNRNPA1 PE=1 SV=5	1543	K.GGNFGGR.S	7	0	0	332.662	2	[332.6617605, 665.321001]	None	-	0.0297672	2.97672	0.0149227	1.49227	0.048256	4.8256	0.024788	2.4788	0.0471162	4.71162	0.02362	2.362	0.825684	82.5684	0.767278	76.7278	28090.3	14082.1
1941	>sp|P08670|VIME_HUMAN Vimentin OS=Homo sapiens GN=VIM PE=1 SV=4	1445	R.NNDALR.Q	6	0	0	351.68	2	[351.6814292, 703.3649881]	None	-	0	0	0	0	0	0	0	0	0	0	0	0	0.783463	78.3463	0.783463	78.3463	0	0
1949	>sp|P08238|HS90B_HUMAN Heat shock protein HSP 90-beta OS=Homo sapiens GN=HSP90AB1 PE=1 SV=4	8599	K.HFSVEGQLEFR.A	11	0	0	450.226	3	[450.2283929, 675.3441284]	None	-	0	0	0	0	0	0	0	0	0	0	0	0	0.883095	88.3095	0.883095	88.3095	0	0
1950	>sp|P08238|HS90B_HUMAN Heat shock protein HSP 90-beta OS=Homo sapiens GN=HSP90AB1 PE=1 SV=4	8694	K.HLEINPDHPIVETLR.Q	15	0	0	594.988	3	[595.3272521, 892.4889124]	None	-	0	0	0	0	0	0	0	0	0	0	0	0	0.701865	70.1865	0.701865	70.1865	0	0
1951	>sp|P08238|HS90B_HUMAN Heat shock protein HSP 90-beta OS=Homo sapiens GN=HSP90AB1 PE=1 SV=4	8714	K.HLEINPDHPIVETLR.Q	15	0	0	446.493	4	[446.1236728, 595.3272521, 892.9900263]	None	-	0	0	0.0310691	3.10691	0	0	0.0534796	5.34796	0	0	0.0534796	5.34796	0.662809	66.2809	0.627362	62.7362	0	10086.2
1959	>sp|P08238|HS90B_HUMAN Heat shock protein HSP 90-beta OS=Homo sapiens GN=HSP90AB1 PE=1 SV=4	3248	K.LGIHEDSTNR.R	10	0	0	571.284	2	[571.2871088, 1142.563414]	None	-	0	0	0	0	0	0	0	0	0	0	0	0	0.417136	41.7136	0.417136	41.7136	0	0
1960	>sp|P08238|HS90B_HUMAN Heat shock protein HSP 90-beta OS=Homo sapiens GN=HSP90AB1 PE=1 SV=4	3268	K.LGIHEDSTNR.R	10	0	0	571.284	2	[571.2871088, 1142.563414]	None	-	0	0	0	0	0	0	0	0	0	0	0	0	0.422536	42.2536	0.422536	42.2536	0	0
1961	>sp|P08238|HS90B_HUMAN Heat shock protein HSP 90-beta OS=Homo sapiens GN=HSP90AB1 PE=1 SV=4	3245	K.LGIHEDSTNR.R	10	0	0	381.192	3	[381.1926969, 571.785828]	None	-	0.00357308	0.357308	0	0	0.0045485	0.45485	0	0	0.0045485	0.45485	0	0	0.899261	89.9261	0.895171	89.5171	16706.5	0
1962	>sp|P08238|HS90B_HUMAN Heat shock protein HSP 90-beta OS=Homo sapiens GN=HSP90AB1 PE=1 SV=4	3262	K.LGIHEDSTNR.R	10	0	0	381.192	3	[381.1926969, 571.785828]	None	-	0.00357124	0.357124	0	0	0.00477673	0.477673	0	0	0.00477673	0.477673	0	0	0.884805	88.4805	0.880579	88.0579	32195.9	0
1963	>sp|P08238|HS90B_HUMAN Heat shock protein HSP 90-beta OS=Homo sapiens GN=HSP90AB1 PE=1 SV=4	3280	K.LGIHEDSTNR.R	10	0	0	381.192	3	[381.1926969, 571.785828]	None	-	0.00378253	0.378253	0	0	0.00504254	0.504254	0	0	0.00504254	0.504254	0	0	0.8857	88.57	0.881234	88.1234	4138.64	0
1983	>sp|P08238|HS90B_HUMAN Heat shock protein HSP 90-beta OS=Homo sapiens GN=HSP90AB1 PE=1 SV=4	2381	K.VTISNR.L	6	0	0	345.201	2	[345.202079, 690.4002882]	None	-	0.00179629	0.179629	0.00157544	0.157544	0.00279354	0.279354	0.00245091	0.245091	0.00278671	0.278671	0.00244408	0.244408	0.849136	84.9136	0.844695	84.4695	2986.49	2619.3
1984	>sp|P08238|HS90B_HUMAN Heat shock protein HSP 90-beta OS=Homo sapiens GN=HSP90AB1 PE=1 SV=4	2398	K.VTISNR.L	6	0	0	345.201	2	[345.2261788, 690.4002882]	None	-	0	0	0	0	0	0	0	0	0	0	0	0	0.839342	83.9342	0.839342	83.9342	0	0
1985	>sp|P08238|HS90B_HUMAN Heat shock protein HSP 90-beta OS=Homo sapiens GN=HSP90AB1 PE=1 SV=4	2417	K.VTISNR.L	6	0	0	345.201	2	[345.2261788, 690.4002882]	None	-	0	0	0	0	0	0	0	0	0	0	0	0	0.862499	86.2499	0.862499	86.2499	0	0
1989	>sp|P08238|HS90B_HUMAN Heat shock protein HSP 90-beta OS=Homo sapiens GN=HSP90AB1 PE=1 SV=4	2092	R.ADHGEPIGR.G	9	0	0	476.236	2	[476.234764, 952.4695993]	None	-	0	0	0	0	0	0	0	0	0	0	0	0	0.423017	42.3017	0.423017	42.3017	0	0
1990	>sp|P08238|HS90B_HUMAN Heat shock protein HSP 90-beta OS=Homo sapiens GN=HSP90AB1 PE=1 SV=4	2110	R.ADHGEPIGR.G	9	0	0	476.236	2	[476.234764, 952.4695993]	None	-	0	0	0	0	0	0	0	0	0	0	0	0	0.464011	46.4011	0.464011	46.4011	0	0
1991	>sp|P08238|HS90B_HUMAN Heat shock protein HSP 90-beta OS=Homo sapiens GN=HSP90AB1 PE=1 SV=4	2088	R.ADHGEPIGR.G	9	0	0	317.826	3	[317.8279344, 476.7428083]	None	-	0	0	0	0	0	0	0	0	0	0	0	0	0.854982	85.4982	0.854982	85.4982	0	0
1992	>sp|P08238|HS90B_HUMAN Heat shock protein HSP 90-beta OS=Homo sapiens GN=HSP90AB1 PE=1 SV=4	2104	R.ADHGEPIGR.G	9	0	0	317.826	3	[317.8279344, 476.7428083]	None	-	0	0	0	0	0	0	0	0	0	0	0	0	0.833163	83.3163	0.833163	83.3163	0	0
1993	>sp|P08238|HS90B_HUMAN Heat shock protein HSP 90-beta OS=Homo sapiens GN=HSP90AB1 PE=1 SV=4	11128	R.ALLFIPR.R	7	0	0	415.269	2	[415.2700626, 830.5377914]	None	-	0.0695178	6.95178	0	0	0.12637	12.637	0	0	0.12637	12.637	0	0	0.692972	69.2972	0.605401	60.5401	30297.3	0
1994	>sp|P08238|HS90B_HUMAN Heat shock protein HSP 90-beta OS=Homo sapiens GN=HSP90AB1 PE=1 SV=4	11072	R.ALLFIPR.R	7	0	0	415.269	2	[415.2700626, 830.5377914]	None	-	0.0183195	1.83195	0	0	0.035979	3.5979	0	0	0.035979	3.5979	0	0	0.639611	63.9611	0.616598	61.6598	28065.2	0
1995	>sp|P08238|HS90B_HUMAN Heat shock protein HSP 90-beta OS=Homo sapiens GN=HSP90AB1 PE=1 SV=4	11092	R.ALLFIPR.R	7	0	0	415.268	2	[415.2700626, 830.5377914]	None	-	0.00545961	0.545961	0	0	0.0106863	1.06863	0	0	0.0106863	1.06863	0	0	0.641123	64.1123	0.634272	63.4272	19070.4	0
1996	>sp|P08238|HS90B_HUMAN Heat shock protein HSP 90-beta OS=Homo sapiens GN=HSP90AB1 PE=1 SV=4	11110	R.ALLFIPR.R	7	0	0	415.269	2	[415.2700626, 830.5377914]	None	-	0.0143189	1.43189	0	0	0.0283681	2.83681	0	0	0.0283681	2.83681	0	0	0.64195	64.195	0.623739	62.3739	28132.5	0
2023	>sp|P07900|HS90A_HUMAN Heat shock protein HSP 90-alpha OS=Homo sapiens GN=HSP90AA1 PE=1 SV=5	5774	K.DQVANSAFVER.L	11	0	0	618.305	2	[618.3097162, 1236.620254]	None	-	0.000596387	0.0596387	0	0	0.00173348	0.173348	0	0	0.00173348	0.173348	0	0	0.45335	45.335	0.452564	45.2564	1109.1	0
2024	>sp|P07900|HS90A_HUMAN Heat shock protein HSP 90-alpha OS=Homo sapiens GN=HSP90AA1 PE=1 SV=5	9491	K.HLEINPDHSIIETLR.Q	15	0	0	596.32	3	[596.3186555, 894.4815079]	None	-	0.00224729	0.224729	0	0	0.00352329	0.352329	0	0	0.00352329	0.352329	0	0	0.769951	76.9951	0.767238	76.7238	1530.32	0
2027	>sp|P07900|HS90A_HUMAN Heat shock protein HSP 90-alpha OS=Homo sapiens GN=HSP90AA1 PE=1 SV=5	10135	R.ALLFVPR.R	7	0	0	408.261	2	[408.2604497, 816.5212259]	None	-	0.00728923	0.728923	0	0	0.014055	1.4055	0	0	0.014055	1.4055	0	0	0.647445	64.7445	0.638345	63.8345	6569.19	0
2028	>sp|P07900|HS90A_HUMAN Heat shock protein HSP 90-alpha OS=Homo sapiens GN=HSP90AA1 PE=1 SV=5	10156	R.ALLFVPR.R	7	0	0	408.261	2	[408.2604497, 816.5212259]	None	-	0.00275155	0.275155	0	0	0.00530203	0.530203	0	0	0.00530203	0.530203	0	0	0.643589	64.3589	0.640176	64.0176	4134.68	0
2029	>sp|P07900|HS90A_HUMAN Heat shock protein HSP 90-alpha OS=Homo sapiens GN=HSP90AA1 PE=1 SV=5	10175	R.ALLFVPR.R	7	0	0	408.261	2	[408.2604497, 816.5212259]	None	-	0.00984031	0.984031	0	0	0.0188567	1.88567	0	0	0.0188567	1.88567	0	0	0.652712	65.2712	0.640404	64.0404	3652.82	0
2042	>sp|P07437|TBB5_HUMAN Tubulin beta chain OS=Homo sapiens GN=TUBB PE=1 SV=2	11425	K.LAVNMVPFPR.L	10	0	0	572.322	2	[572.3217618, 1144.638884]	None	-	0.0415692	4.15692	0	0	0.106499	10.6499	0	0	0.106499	10.6499	0	0	0.516774	51.6774	0.461738	46.1738	10577.5	0
2043	>sp|P07437|TBB5_HUMAN Tubulin beta chain OS=Homo sapiens GN=TUBB PE=1 SV=2	11364	K.LAVNMVPFPR.L	10	0	0	572.321	2	[572.3217618, 1144.638884]	None	-	0.00267091	0.267091	0	0	0.0074839	0.74839	0	0	0.0074839	0.74839	0	0	0.471239	47.1239	0.467712	46.7712	5888.64	0
2044	>sp|P07437|TBB5_HUMAN Tubulin beta chain OS=Homo sapiens GN=TUBB PE=1 SV=2	11386	K.LAVNMVPFPR.L	10	0	0	572.321	2	[572.3217618, 1144.638884]	None	-	0	0	0	0	0	0	0	0	0	0	0	0	0.481719	48.1719	0.481719	48.1719	0	0
2045	>sp|P07437|TBB5_HUMAN Tubulin beta chain OS=Homo sapiens GN=TUBB PE=1 SV=2	11404	K.LAVNMVPFPR.L	10	0	0	572.321	2	[572.3217618, 1144.638884]	None	-	0.00370562	0.370562	0	0	0.0104909	1.04909	0	0	0.0104909	1.04909	0	0	0.480095	48.0095	0.475058	47.5058	7034.88	0
2082	>sp|P06748|NPM_HUMAN Nucleophosmin OS=Homo sapiens GN=NPM1 PE=1 SV=2	4847	K.VDNDENEHQLSLR.T	13	0	0	523.582	3	[523.5824342, 785.3689421]	None	-	0	0	0.0105853	1.05853	0	0	0.0143823	1.43823	0	0	0.0143823	1.43823	0.839975	83.9975	0.827894	82.7894	0	80708.8
2083	>sp|P06748|NPM_HUMAN Nucleophosmin OS=Homo sapiens GN=NPM1 PE=1 SV=2	4870	K.VDNDENEHQLSLR.T	13	0	0	523.582	3	[523.5824342, 785.3689421]	None	-	0	0	0.0133639	1.33639	0	0	0.0188679	1.88679	0	0	0.0188679	1.88679	0.828839	82.8839	0.813201	81.3201	0	164781
2084	>sp|P06748|NPM_HUMAN Nucleophosmin OS=Homo sapiens GN=NPM1 PE=1 SV=2	4888	K.VDNDENEHQLSLR.T	13	0	0	523.582	3	[523.5824342, 785.3689421]	None	-	0	0	0.00869013	0.869013	0	0	0.0126637	1.26637	0	0	0.0126637	1.26637	0.825879	82.5879	0.81542	81.542	0	14587.3
2104	>sp|P06733|ENOA_HUMAN Alpha-enolase OS=Homo sapiens GN=ENO1 PE=1 SV=2	7934	K.LAQANGWGVMVSHR.S	14	0	0	509.261	3	[509.7905732, 763.8930464]	None	-	0	0	0	0	0	0	0	0	0	0	0	0	0.875447	87.5447	0.875447	87.5447	0	0
2105	>sp|P06733|ENOA_HUMAN Alpha-enolase OS=Homo sapiens GN=ENO1 PE=1 SV=2	7878	K.LAQANGWGVMVSHR.S	14	0	0	509.262	3	[509.2658277, 763.8930533]	None	-	0	0	0	0	0	0	0	0	0	0	0	0	0.770639	77.0639	0.770639	77.0639	0	0
2106	>sp|P06733|ENOA_HUMAN Alpha-enolase OS=Homo sapiens GN=ENO1 PE=1 SV=2	7894	K.LAQANGWGVMVSHR.S	14	0	0	509.261	3	[509.259659, 763.8930533]	None	-	0	0	0	0	0	0	0	0	0	0	0	0	0.737442	73.7442	0.737442	73.7442	0	0
2107	>sp|P06733|ENOA_HUMAN Alpha-enolase OS=Homo sapiens GN=ENO1 PE=1 SV=2	7912	K.LAQANGWGVMVSHR.S	14	0	0	509.262	3	[509.2596544, 763.8930464]	None	-	0	0	0	0	0	0	0	0	0	0	0	0	0.745738	74.5738	0.745738	74.5738	0	0
2111	>sp|P06733|ENOA_HUMAN Alpha-enolase OS=Homo sapiens GN=ENO1 PE=1 SV=2	907	K.SPDDPSR.Y	7	0	0	387.175	2	[387.1745536, 774.3459541]	None	-	0	0	0.00269662	0.269662	0	0	0.00525588	0.525588	0	0	0.00525588	0.525588	0.671644	67.1644	0.668114	66.8114	0	2784.71
2112	>sp|P06733|ENOA_HUMAN Alpha-enolase OS=Homo sapiens GN=ENO1 PE=1 SV=2	861	K.SPDDPSR.Y	7	0	0	387.175	2	[387.1745536, 774.3459541]	None	-	0	0	0	0	0	0	0	0	0	0	0	0	0.67849	67.849	0.67849	67.849	0	0
2113	>sp|P06733|ENOA_HUMAN Alpha-enolase OS=Homo sapiens GN=ENO1 PE=1 SV=2	873	K.SPDDPSR.Y	7	0	0	387.175	2	[387.1745536, 774.3459541]	None	-	0	0	0.00279022	0.279022	0	0	0.00529842	0.529842	0	0	0.00529842	0.529842	0.67655	67.655	0.672966	67.2966	0	1778.31
2114	>sp|P06733|ENOA_HUMAN Alpha-enolase OS=Homo sapiens GN=ENO1 PE=1 SV=2	891	K.SPDDPSR.Y	7	0	0	387.175	2	[387.1745536, 774.3459541]	None	-	0	0	0	0	0	0	0	0	0	0	0	0	0.679187	67.9187	0.679187	67.9187	0	0
2118	>sp|P06733|ENOA_HUMAN Alpha-enolase OS=Homo sapiens GN=ENO1 PE=1 SV=2	14415	K.VVIGMDVAASEFFR.S	14	0	0	770.895	2	[770.8988728, 1541.796114]	None	-	0.0120978	1.20978	0	0	0.0327156	3.27156	0	0	0.0327156	3.27156	0	0	0.469876	46.9876	0.454504	45.4504	291723	0
2119	>sp|P06733|ENOA_HUMAN Alpha-enolase OS=Homo sapiens GN=ENO1 PE=1 SV=2	17626	K.VVIGMDVAASEFFR.S	14	0	0	770.896	2	[770.8987492, 1541.795867]	None	-	0.00424167	0.424167	0	0	0.0118167	1.18167	0	0	0.0118167	1.18167	0	0	0.459917	45.9917	0.454483	45.4483	1656.44	0
2124	>sp|P06733|ENOA_HUMAN Alpha-enolase OS=Homo sapiens GN=ENO1 PE=1 SV=2	4601	R.EIFDSR.G	6	0	0	383.69	2	[383.6896646, 767.3841766]	None	-	0	0	0	0	0	0	0	0	0	0	0	0	0.863343	86.3343	0.863343	86.3343	0	0
2125	>sp|P06733|ENOA_HUMAN Alpha-enolase OS=Homo sapiens GN=ENO1 PE=1 SV=2	4619	R.EIFDSR.G	6	0	0	383.69	2	[383.6896646, 767.3841766]	None	-	0	0	0	0	0	0	0	0	0	0	0	0	0.863269	86.3269	0.863269	86.3269	0	0
2126	>sp|P06733|ENOA_HUMAN Alpha-enolase OS=Homo sapiens GN=ENO1 PE=1 SV=2	4636	R.EIFDSR.G	6	0	0	383.69	2	[383.6896646, 767.3841766]	None	-	0	0	0	0	0	0	0	0	0	0	0	0	0.878484	87.8484	0.878484	87.8484	0	0
2162	>sp|P04406|G3P_HUMAN Glyceraldehyde-3-phosphate dehydrogenase OS=Homo sapiens GN=GAPDH PE=1 SV=3	13244	K.LVINGNPITIFQER.D	14	0	0	538.639	3	[538.6385634, 807.9602028]	None	-	0.0262953	2.62953	0.00167544	0.167544	0.0332535	3.32535	0.00218688	0.218688	0.0331832	3.31832	0.00211432	0.211432	0.914544	91.4544	0.882263	88.2263	80203.3	5110.26
2169	>sp|P04406|G3P_HUMAN Glyceraldehyde-3-phosphate dehydrogenase OS=Homo sapiens GN=GAPDH PE=1 SV=3	5345	K.VGVNGFGR.I	8	0	0	403.219	2	[403.2201554, 806.4463542]	None	-	0.0536647	5.36647	0	0	0.102363	10.2363	0	0	0.102363	10.2363	0	0	0.670444	67.0444	0.601815	60.1815	112799	0
2170	>sp|P04406|G3P_HUMAN Glyceraldehyde-3-phosphate dehydrogenase OS=Homo sapiens GN=GAPDH PE=1 SV=3	5362	K.VGVNGFGR.I	8	0	0	403.22	2	[403.2201554, 806.4463542]	None	-	0.0668138	6.68138	0	0	0.129189	12.9189	0	0	0.129189	12.9189	0	0	0.676714	67.6714	0.58929	58.929	196244	0
2171	>sp|P04406|G3P_HUMAN Glyceraldehyde-3-phosphate dehydrogenase OS=Homo sapiens GN=GAPDH PE=1 SV=3	5381	K.VGVNGFGR.I	8	0	0	403.219	2	[403.2201525, 806.4463484]	None	-	0.0631856	6.31856	0	0	0.118415	11.8415	0	0	0.118415	11.8415	0	0	0.711695	71.1695	0.62742	62.742	25900.4	0
2186	>sp|P04406|G3P_HUMAN Glyceraldehyde-3-phosphate dehydrogenase OS=Homo sapiens GN=GAPDH PE=1 SV=3	1453	R.LVTR.A	4	0	0	244.663	2	[244.6638859, 488.3197834]	None	-	0	0	0	0	0	0	0	0	0	0	0	0	0.773065	77.3065	0.773065	77.3065	0	0
2187	>sp|P04406|G3P_HUMAN Glyceraldehyde-3-phosphate dehydrogenase OS=Homo sapiens GN=GAPDH PE=1 SV=3	1471	R.LVTR.A	4	0	0	244.663	2	[244.6638849, 488.3197815]	None	-	0	0	0	0	0	0	0	0	0	0	0	0	0.78343	78.343	0.78343	78.343	0	0
2193	>sp|P04075|ALDOA_HUMAN Fructose-bisphosphate aldolase A OS=Homo sapiens GN=ALDOA PE=1 SV=2	3941	K.ELSDIAHR.I	8	0	0	470.746	2	[470.7487843, 941.4891085]	None	-	0	0	0	0	0	0	0	0	0	0	0	0	0.460677	46.0677	0.460677	46.0677	0	0
2194	>sp|P04075|ALDOA_HUMAN Fructose-bisphosphate aldolase A OS=Homo sapiens GN=ALDOA PE=1 SV=2	3961	K.ELSDIAHR.I	8	0	0	470.746	2	[470.7487843, 941.4891085]	None	-	0	0	0	0	0	0	0	0	0	0	0	0	0.432364	43.2364	0.432364	43.2364	0	0
2195	>sp|P04075|ALDOA_HUMAN Fructose-bisphosphate aldolase A OS=Homo sapiens GN=ALDOA PE=1 SV=2	3946	K.ELSDIAHR.I	8	0	0	314.166	3	[314.1676194, 471.248073]	None	-	0	0	0	0	0	0	0	0	0	0	0	0	0.868654	86.8654	0.868654	86.8654	0	0
2196	>sp|P04075|ALDOA_HUMAN Fructose-bisphosphate aldolase A OS=Homo sapiens GN=ALDOA PE=1 SV=2	9996	K.FSHEEIAMATVTALR.R	15	0	0	559.288	3	[559.2906283, 838.9389876]	None	-	0.00373084	0.373084	0	0	0.00530472	0.530472	0	0	0.00530472	0.530472	0	0	0.7935	79.35	0.789291	78.9291	8655.28	0
2197	>sp|P04075|ALDOA_HUMAN Fructose-bisphosphate aldolase A OS=Homo sapiens GN=ALDOA PE=1 SV=2	10020	K.FSHEEIAMATVTALR.R	15	0	0	559.288	3	[559.2906283, 838.9389876]	None	-	0.00599157	0.599157	0	0	0.00848542	0.848542	0	0	0.00848542	0.848542	0	0	0.793312	79.3312	0.786581	78.6581	10489.6	0
2223	>sp|P00338|LDHA_HUMAN L-lactate dehydrogenase A chain OS=Homo sapiens GN=LDHA PE=1 SV=2	7706	K.LVIITAGAR.Q	9	0	0	457.295	2	[457.2945676, 914.5872833]	None	-	0	0	0	0	0	0	0	0	0	0	0	0	0.52512	52.512	0.52512	52.512	0	0
2224	>sp|P00338|LDHA_HUMAN L-lactate dehydrogenase A chain OS=Homo sapiens GN=LDHA PE=1 SV=2	7726	K.LVIITAGAR.Q	9	0	0	457.296	2	[457.2945676, 914.5872833]	None	-	0	0	0	0	0	0	0	0	0	0	0	0	0.532673	53.2673	0.532673	53.2673	0	0
2225	>sp|P00338|LDHA_HUMAN L-lactate dehydrogenase A chain OS=Homo sapiens GN=LDHA PE=1 SV=2	7744	K.LVIITAGAR.Q	9	0	0	457.295	2	[457.2945676, 914.5872833]	None	-	0	0	0	0	0	0	0	0	0	0	0	0	0.554763	55.4763	0.554763	55.4763	0	0
408	>sp|Q93079|H2B1H_HUMAN Histone H2B type 1-H OS=Homo sapiens GN=HIST1H2BH PE=1 SV=3	14688	K.ESYSVYVYK.V	9	3	1	855.367	2	[855.3758416, 1710.727007]	NTerm(TMPP/572.1800)	+	0.299338	29.9338	0	0	0.630602	63.0602	0	0	0.630602	63.0602	0	0	0.594336	59.4336	0.219547	21.9547	3.77522e+06	0
383	>sp|P22626|ROA2_HUMAN Heterogeneous nuclear ribonucleoproteins A2/B1 OS=Homo sapiens GN=HNRNPA2B1 PE=1 SV=2	14557	R.NMGGPYGGGNYGPGGSGGSGGYGGR.S	25	3	0	921.368	3	[921.6950214, 1382.553414]	NTerm(TMPP/572.1800)	+	0.201493	20.1493	0.00278455	0.278455	0.428149	42.8149	0.0102409	1.02409	0.425631	42.5631	0.00588205	0.588205	0.601284	60.1284	0.341822	34.1822	3857692	53311.7
848	>sp|P51991|ROA3_HUMAN Heterogeneous nuclear ribonucleoprotein A3 OS=Homo sapiens GN=HNRNPA3 PE=1 SV=2	14259	R.SSGSPYGGGYGSGGGSGGYGSR.R	22	3	0	828.33	3	[828.665094, 1242.993297]	NTerm(TMPP/572.1800)	+	0.218659	21.8659	0	0	0.365302	36.5302	0	0	0.365302	36.5302	0	0	0.693064	69.3064	0.439887	43.9887	302067	0
849	>sp|P51991|ROA3_HUMAN Heterogeneous nuclear ribonucleoprotein A3 OS=Homo sapiens GN=HNRNPA3 PE=1 SV=2	14237	R.SSGSPYGGGYGSGGGSGGYGSR.R	22	3	0	828.329	3	[828.6651039, 1242.993312]	NTerm(TMPP/572.1800)	+	0.192001	19.2001	0.00283263	0.283263	0.341437	34.1437	0.00759085	0.759085	0.339726	33.9726	0.00501205	0.501205	0.659177	65.9177	0.431934	43.1934	501324	7396.15
632	>sp|Q13283|G3BP1_HUMAN Ras GTPase-activating protein-binding protein 1 OS=Homo sapiens GN=G3BP1 PE=1 SV=1	12055	K.NSSYVHGGLDSNGKPADAVYGQK.E	23	2	2	734.832	4	[735.0879985, 980.1165642]	NTerm(TMPP/572.1800)	+	0.123134	12.3134	0	0	0.175956	17.5956	0	0	0.175956	17.5956	0	0	0.819571	81.9571	0.675362	67.5362	70962	0
368	>sp|P09651|ROA1_HUMAN Heterogeneous nuclear ribonucleoprotein A1 OS=Homo sapiens GN=HNRNPA1 PE=1 SV=5	14321	R.SSGPYGGGGQYFAKPR.N	16	2	1	734.327	3	[734.6601982, 1101.988314]	NTerm(TMPP/572.1800)	+	0.200912	20.0912	0.00454332	0.454332	0.297787	29.7787	0.00949861	0.949861	0.295795	29.5795	0.00668897	0.668897	0.786006	78.6006	0.548252	54.8252	530225	11990.3
373	>sp|P09651|ROA1_HUMAN Heterogeneous nuclear ribonucleoprotein A1 OS=Homo sapiens GN=HNRNPA1 PE=1 SV=5	14578	R.SSGPYGGGGQYFAK.P	14	2	1	974.409	2	[974.9161906]	NTerm(TMPP/572.1800)	+	0.184104	18.4104	0	0	0.250375	25.0375	0	0	0.250375	25.0375	0	0	1	100	0.749625	74.9625	2.30455e+06	0
376	>sp|P07437|TBB5_HUMAN Tubulin beta chain OS=Homo sapiens GN=TUBB PE=1 SV=2	14758	R.ISVYYNEATGGK.Y	12	2	1	937.413	2	[937.9170866, 1874.835438]	NTerm(TMPP/572.1800)	+	0.381161	38.1161	0	0	0.668386	66.8386	0	0	0.668386	66.8386	0	0	0.713603	71.3603	0.236641	23.6641	4570083	0
500	>sp|P08238|HS90B_HUMAN Heat shock protein HSP 90-beta OS=Homo sapiens GN=HSP90AB1 PE=1 SV=4	14752	K.HSQFIGYPITLYLEK.E	15	2	1	794.385	3	[794.7252683, 1192.086214]	NTerm(TMPP/572.1800)	+	0.216144	21.6144	0.000800821	0.0800821	0.380089	38.0089	0.00226653	0.226653	0.379554	37.9554	0.00140626	0.140626	0.693804	69.3804	0.429492	42.9492	10614601	39327.5
647	>sp|Q12931|TRAP1_HUMAN Heat shock protein 75 kDa, mitochondrial OS=Homo sapiens GN=TRAP1 PE=1 SV=3	12692	R.HLAEHSPYYEAMK.K	13	2	1	537.733	4	[537.9815902, 717.3163475]	NTerm(TMPP/572.1800)	+	0.104621	10.4621	0.049931	4.9931	0.173657	17.3657	0.0911532	9.11532	0.160366	16.0366	0.0765354	7.65354	0.734922	73.4922	0.560818	56.0818	101066	48234.1
719	>sp|P67809|YBOX1_HUMAN Nuclease-sensitive element-binding protein 1 OS=Homo sapiens GN=YBX1 PE=1 SV=3	13064	R.NYQQNYQNSESGEK.N	14	2	1	754.303	3	[754.6397177, 1131.961307]	NTerm(TMPP/572.1800)	+	0.172589	17.2589	0.00648664	0.648664	0.287175	28.7175	0.0149157	1.49157	0.284109	28.4109	0.0106781	1.06781	0.757367	75.7367	0.534105	53.4105	360087	13533.6
1180	>sp|P07900|HS90A_HUMAN Heat shock protein HSP 90-alpha OS=Homo sapiens GN=HSP90AA1 PE=1 SV=5	14543	K.HIYYITGETK.D	10	2	1	599.608	3	[599.6070716, 899.4125387]	NTerm(TMPP/572.1800)	+	0.192097	19.2097	0.0135308	1.35308	0.278735	27.8735	0.0264994	2.64994	0.273368	27.3368	0.0192553	1.92553	0.814563	81.4563	0.576203	57.6203	5216392	367428
246	>sp|Q99497|PARK7_HUMAN Protein DJ-1 OS=Homo sapiens GN=PARK7 PE=1 SV=2	14412	K.MMNGGHYTYSENR.V	13	2	0	711.278	3	[711.6169438, 1067.420241]	NTerm(TMPP/572.1800)	+	0.243084	24.3084	0.00555002	0.555002	0.372728	37.2728	0.0133851	1.33851	0.369583	36.9583	0.00843819	0.843819	0.764344	76.4344	0.475406	47.5406	485225	11078.5
257	>sp|O00299|CLIC1_HUMAN Chloride intracellular channel protein 1 OS=Homo sapiens GN=CLIC1 PE=1 SV=4	14731	R.YLSNAYAR.E	8	2	0	765.335	2	[766.3693277]	NTerm(TMPP/572.1800)	+	0.562346	56.2346	0	0	0.686605	68.6605	0	0	0.686605	68.6605	0	0	1	100	0.313395	31.3395	4120822	0
278	>sp|P09651|ROA1_HUMAN Heterogeneous nuclear ribonucleoprotein A1 OS=Homo sapiens GN=HNRNPA1 PE=1 SV=5	12443	R.NQGGYGGSSSSSSYGSGR.R	18	2	0	756.299	3	[756.6354854, 1134.951828]	NTerm(TMPP/572.1800)	+	0.262189	26.2189	0.0029535	0.29535	0.375865	37.5865	0.00673816	0.673816	0.374281	37.4281	0.0042162	0.42162	0.791312	79.1312	0.491803	49.1803	1.54987e+06	17459
279	>sp|P09651|ROA1_HUMAN Heterogeneous nuclear ribonucleoprotein A1 OS=Homo sapiens GN=HNRNPA1 PE=1 SV=5	12421	R.NQGGYGGSSSSSSYGSGR.R	18	2	0	756.3	3	[756.6354854, 1134.951828]	NTerm(TMPP/572.1800)	+	0.26429	26.429	0.00220858	0.220858	0.368809	36.8809	0.00485913	0.485913	0.367676	36.7676	0.00307254	0.307254	0.809124	80.9124	0.509142	50.9142	732812	6123.86
280	>sp|P09651|ROA1_HUMAN Heterogeneous nuclear ribonucleoprotein A1 OS=Homo sapiens GN=HNRNPA1 PE=1 SV=5	12467	R.NQGGYGGSSSSSSYGSGR.R	18	2	0	756.3	3	[756.6354854, 1134.951828]	NTerm(TMPP/572.1800)	+	0.258942	25.8942	0.00349981	0.349981	0.370482	37.0482	0.00789153	0.789153	0.368636	36.8636	0.00498242	0.498242	0.797615	79.7615	0.499611	49.9611	606155	8192.68
430	>sp|P68104|EF1A1_HUMAN Elongation factor 1-alpha 1 OS=Homo sapiens GN=EEF1A1 PE=1 SV=1	14733	K.YYVTIIDAPGHR.D	12	2	0	659.641	3	[659.9736248, 989.9734538]	NTerm(TMPP/572.1800)	+	0.315248	31.5248	0	0	0.429261	42.9261	0	0	0.429261	42.9261	0	0	0.839769	83.9769	0.479288	47.9288	59438032	0
433	>sp|P08238|HS90B_HUMAN Heat shock protein HSP 90-beta OS=Homo sapiens GN=HSP90AB1 PE=1 SV=4	14291	R.YHTSQSGDEMTSLSEYVSR.M	19	2	0	917.047	3	[917.3845168, 1376.064322]	NTerm(TMPP/572.1800)	+	0.269899	26.9899	0	0	0.540699	54.0699	0	0	0.540699	54.0699	0	0	0.638325	63.8325	0.293183	29.3183	275968	0
434	>sp|P08238|HS90B_HUMAN Heat shock protein HSP 90-beta OS=Homo sapiens GN=HSP90AB1 PE=1 SV=4	14267	R.YHTSQSGDEMTSLSEYVSR.M	19	2	0	917.05	3	[917.3845168, 1376.064322]	NTerm(TMPP/572.1800)	+	0.244628	24.4628	0	0	0.563286	56.3286	0	0	0.563286	56.3286	0	0	0.543372	54.3372	0.237298	23.7298	1.08728e+06	0
435	>sp|P08238|HS90B_HUMAN Heat shock protein HSP 90-beta OS=Homo sapiens GN=HSP90AB1 PE=1 SV=4	14501	R.YHTSQSGDEMTSLSEYVSR.M	19	2	0	917.048	3	[917.3845168, 1376.064322]	NTerm(TMPP/572.1800)	+	0.247469	24.7469	0	0	0.637833	63.7833	0	0	0.637833	63.7833	0	0	0.505094	50.5094	0.182928	18.2928	5.16359e+06	0
499	>sp|P63261|ACTG_HUMAN Actin, cytoplasmic 2 OS=Homo sapiens GN=ACTG1 PE=1 SV=1	14707	R.TTGIVMDSGDGVTHTVPIYEGYALPHAILR.L	30	2	0	939.704	4	[939.9555793, 1253.622596]	NTerm(TMPP/572.1800)	+	0.167196	16.7196	0	0	0.229595	22.9595	0	0	0.229595	22.9595	0	0	0.792633	79.2633	0.610649	61.0649	3.73505e+06	0
1173	>sp|P08238|HS90B_HUMAN Heat shock protein HSP 90-beta OS=Homo sapiens GN=HSP90AB1 PE=1 SV=4	14268	R.YHTSQSGDEMTSLSEYVSR.M	19	2	0	688.038	4	[688.2918331, 917.7127236]	NTerm(TMPP/572.1800)	+	0.118324	11.8324	0.00103932	0.103932	0.15746	15.746	0.00163886	0.163886	0.157242	15.7242	0.00138116	0.138116	0.873049	87.3049	0.734563	73.4563	400265	3515.79
330	>sp|P12277|KCRB_HUMAN Creatine kinase B-type OS=Homo sapiens GN=CKB PE=1 SV=1	8689	R.HGGYKPSDEHK.T	11	1	2	609.594	3	[610.3169417, 914.3942779]	NTerm(TMPP/572.1800)	+	0.0901693	9.01693	0.00352269	0.352269	0.145343	14.5343	0.00659998	0.659998	0.144522	14.4522	0.00564613	0.564613	0.90976	90.976	0.773143	77.3143	52050.7	2033.49
393	>sp|P05455|LA_HUMAN Lupus La protein OS=Homo sapiens GN=SSB PE=1 SV=2	14389	R.SPSKPLPEVTDEYK.N	14	1	2	721.335	3	[721.6670634, 1082.497209]	NTerm(TMPP/572.1800)	+	0.201932	20.1932	0.00300906	0.300906	0.353421	35.3421	0.00807931	0.807931	0.35157	35.157	0.00523887	0.523887	0.702117	70.2117	0.451596	45.1596	612839	9132.15
997	>sp|P27635|RL10_HUMAN 60S ribosomal protein L10 OS=Homo sapiens GN=RPL10 PE=1 SV=4	11165	K.NKPYPK.S	6	1	2	440.205	3	[440.2048224, 660.3105863]	NTerm(TMPP/572.1800)	+	0.200384	20.0384	0.0027096	0.27096	0.292212	29.2212	0.00555159	0.555159	0.291062	29.1062	0.00393574	0.393574	0.776414	77.6414	0.547374	54.7374	271867	3676.18
998	>sp|P27635|RL10_HUMAN 60S ribosomal protein L10 OS=Homo sapiens GN=RPL10 PE=1 SV=4	11141	K.NKPYPK.S	6	1	2	440.205	3	[440.2048224, 660.3105863]	NTerm(TMPP/572.1800)	+	0.182174	18.2174	0.00266394	0.266394	0.265513	26.5513	0.00525835	0.525835	0.264487	26.4487	0.00386759	0.386759	0.767042	76.7042	0.561203	56.1203	276922	4049.43
1141	>sp|P12277|KCRB_HUMAN Creatine kinase B-type OS=Homo sapiens GN=CKB PE=1 SV=1	8693	R.HGGYKPSDEHK.T	11	1	2	457.447	4	[457.6989906, 609.9286586, 914.8991022]	NTerm(TMPP/572.1800)	+	0.0892149	8.92149	0.00576075	0.576075	0.152485	15.2485	0.0114843	1.14843	0.150998	15.0998	0.00975019	0.975019	0.679924	67.9924	0.570627	57.0627	62728.5	4050.48
1142	>sp|P12277|KCRB_HUMAN Creatine kinase B-type OS=Homo sapiens GN=CKB PE=1 SV=1	8674	R.HGGYKPSDEHK.T	11	1	2	457.447	4	[457.4468093, 609.9286586, 914.8991022]	NTerm(TMPP/572.1800)	+	0.079326	7.9326	0.0036264	0.36264	0.135268	13.5268	0.00710034	0.710034	0.134437	13.4437	0.0061458	0.61458	0.667194	66.7194	0.573398	57.3398	118124	5400.03
1207	>sp|P04406|G3P_HUMAN Glyceraldehyde-3-phosphate dehydrogenase OS=Homo sapiens GN=GAPDH PE=1 SV=3	13136	K.YDDIKK.V	6	1	2	451.868	3	[451.8685352, 677.2982428]	NTerm(TMPP/572.1800)	+	0.0979003	9.79003	0.00461549	0.461549	0.12008	12.008	0.00639258	0.639258	0.119404	11.9404	0.00562928	0.562928	0.949878	94.9878	0.831112	83.1112	316970	14943.5
8	>sp|P06733|ENOA_HUMAN Alpha-enolase OS=Homo sapiens GN=ENO1 PE=1 SV=2	14433	K.AGYTDK.V	6	1	1	613.75	2	[613.7546123, 1227.497212]	NTerm(TMPP/572.1800)	+	0.431759	43.1759	0.00279292	0.279292	0.600769	60.0769	0.00964035	0.964035	0.598443	59.8443	0.00387115	0.387115	0.92722	92.722	0.368742	36.8742	6186567	40019
34	>sp|P38159|RBMX_HUMAN RNA-binding motif protein, X chromosome OS=Homo sapiens GN=RBMX PE=1 SV=3	14197	R.DDGYSTK.D	7	1	1	679.26	2	[679.260956, 1358.533697]	NTerm(TMPP/572.1800)	+	0.501189	50.1189	0.0122545	1.22545	0.665096	66.5096	0.0463091	4.63091	0.654454	65.4454	0.0160019	1.60019	0.920233	92.0233	0.303258	30.3258	244604	5980.77
70	>sp|P62979|RS27A_HUMAN Ubiquitin-40S ribosomal protein S27a OS=Homo sapiens GN=RPS27A PE=1 SV=2	14482	K.SYTTPK.K	6	1	1	634.772	2	[634.7731982, 1269.544791]	NTerm(TMPP/572.1800)	+	0.433264	43.3264	0.0164235	1.64235	0.613103	61.3103	0.0566653	5.66653	0.599177	59.9177	0.0227127	2.27127	0.882139	88.2139	0.333545	33.3545	5021583	190351
74	>sp|P04406|G3P_HUMAN Glyceraldehyde-3-phosphate dehydrogenase OS=Homo sapiens GN=GAPDH PE=1 SV=3	14633	K.YDDIK.K	5	1	1	613.252	2	[613.2570519, 1225.491346]	NTerm(TMPP/572.1800)	+	0.396551	39.6551	0.00478812	0.478812	0.531514	53.1514	0.0135137	1.35137	0.528124	52.8124	0.00637678	0.637678	0.89272	89.272	0.41556	41.556	7736903	93418.5
75	>sp|Q93079|H2B1H_HUMAN Histone H2B type 1-H OS=Homo sapiens GN=HIST1H2BH PE=1 SV=3	13187	R.LAHYNK.R	6	1	1	659.295	2	[659.2916558, 1318.583433]	NTerm(TMPP/572.1800)	+	0.303289	30.3289	0.0021916	0.21916	0.461323	46.1323	0.0061504	0.61504	0.45979	45.979	0.00332251	0.332251	0.84484	84.484	0.453584	45.3584	4411755	31879.9
76	>sp|Q93079|H2B1H_HUMAN Histone H2B type 1-H OS=Homo sapiens GN=HIST1H2BH PE=1 SV=3	13163	R.LAHYNK.R	6	1	1	659.294	2	[659.2916558, 1318.583433]	NTerm(TMPP/572.1800)	+	0.307135	30.7135	0.0027025	0.27025	0.461027	46.1027	0.00747031	0.747031	0.459164	45.9164	0.00404021	0.404021	0.846443	84.6443	0.454367	45.4367	2364568	20806
77	>sp|Q93079|H2B1H_HUMAN Histone H2B type 1-H OS=Homo sapiens GN=HIST1H2BH PE=1 SV=3	13211	R.LAHYNK.R	6	1	1	659.294	2	[659.2916558, 1318.583433]	NTerm(TMPP/572.1800)	+	0.329315	32.9315	0.00429435	0.429435	0.488089	48.8089	0.0122807	1.22807	0.485002	48.5002	0.00632455	0.632455	0.846208	84.6208	0.430444	43.0444	633454	8260.41
80	>sp|Q93079|H2B1H_HUMAN Histone H2B type 1-H OS=Homo sapiens GN=HIST1H2BH PE=1 SV=3	13186	R.LAHYNK.R	6	1	1	439.865	3	[439.867865, 659.8007957]	NTerm(TMPP/572.1800)	+	0.0947644	9.47644	0.00705946	0.705946	0.137999	13.7999	0.0117855	1.17855	0.136595	13.6595	0.0101756	1.01756	0.813271	81.3271	0.693907	69.3907	5.52145e+06	411320
81	>sp|Q93079|H2B1H_HUMAN Histone H2B type 1-H OS=Homo sapiens GN=HIST1H2BH PE=1 SV=3	13162	R.LAHYNK.R	6	1	1	439.865	3	[439.867865, 659.8007957]	NTerm(TMPP/572.1800)	+	0.0918579	9.18579	0.00687267	0.687267	0.129353	12.9353	0.0109937	1.09937	0.128114	12.8114	0.00958527	0.958527	0.824743	82.4743	0.711177	71.1177	2.4697e+06	184779
82	>sp|Q93079|H2B1H_HUMAN Histone H2B type 1-H OS=Homo sapiens GN=HIST1H2BH PE=1 SV=3	13210	R.LAHYNK.R	6	1	1	439.865	3	[439.867865, 659.8007957]	NTerm(TMPP/572.1800)	+	0.106674	10.6674	0.00908743	0.908743	0.15163	15.163	0.0149975	1.49975	0.149696	14.9696	0.0127525	1.27525	0.824729	82.4729	0.690753	69.0753	667054	56825.7
104	>sp|P62937|PPIA_HUMAN Peptidyl-prolyl cis-trans isomerase A OS=Homo sapiens GN=PPIA PE=1 SV=2	14649	K.SIYGEK.F	6	1	1	634.773	2	[634.7731904, 1268.54987]	NTerm(TMPP/572.1800)	+	0.435371	43.5371	0.0171858	1.71858	0.624499	62.4499	0.061605	6.1605	0.609474	60.9474	0.0240583	2.40583	0.898237	89.8237	0.329175	32.9175	21183044	836178
126	>sp|P04075|ALDOA_HUMAN Fructose-bisphosphate aldolase A OS=Homo sapiens GN=ALDOA PE=1 SV=2	14502	K.AAQEEYVK.R	8	1	1	755.326	2	[755.3300387, 1510.657852]	NTerm(TMPP/572.1800)	+	0.445169	44.5169	0.0046798	0.46798	0.642829	64.2829	0.0185687	1.85687	0.638514	63.8514	0.00671233	0.671233	0.813852	81.3852	0.288733	28.8733	1.52182e+06	15998
143	>sp|P06748|NPM_HUMAN Nucleophosmin OS=Homo sapiens GN=NPM1 PE=1 SV=2	13294	K.DYHFK.V	5	1	1	427.842	3	[427.8445443, 641.7666827]	NTerm(TMPP/572.1800)	+	0.181734	18.1734	0	0	0.263383	26.3383	0	0	0.263383	26.3383	0	0	0.807436	80.7436	0.594771	59.4771	807682	0
144	>sp|P06748|NPM_HUMAN Nucleophosmin OS=Homo sapiens GN=NPM1 PE=1 SV=2	13272	K.DYHFK.V	5	1	1	427.842	3	[427.8445443, 641.7666827]	NTerm(TMPP/572.1800)	+	0.163948	16.3948	0.00575959	0.575959	0.234531	23.4531	0.010649	1.0649	0.232614	23.2614	0.00817189	0.817189	0.812841	81.2841	0.61712	61.712	1.11238e+06	39078.6
145	>sp|P06748|NPM_HUMAN Nucleophosmin OS=Homo sapiens GN=NPM1 PE=1 SV=2	14418	K.DYHFK.V	5	1	1	427.842	3	[427.8445179, 641.7666431]	NTerm(TMPP/572.1800)	+	0.136028	13.6028	0.0184342	1.84342	0.200932	20.0932	0.0329539	3.29539	0.195605	19.5605	0.0265079	2.65079	0.794815	79.4815	0.618276	61.8276	1723777	233602
153	>sp|P06748|NPM_HUMAN Nucleophosmin OS=Homo sapiens GN=NPM1 PE=1 SV=2	14424	K.DYHFK.V	5	1	1	641.259	2	[641.2607971, 1282.511821]	NTerm(TMPP/572.1800)	+	0.363049	36.3049	0.0203272	2.03272	0.549745	54.9745	0.0639878	6.39878	0.533329	53.3329	0.0298613	2.98613	0.838446	83.8446	0.366241	36.6241	1.01837e+06	57018.9
154	>sp|P06748|NPM_HUMAN Nucleophosmin OS=Homo sapiens GN=NPM1 PE=1 SV=2	13277	K.DYHFK.V	5	1	1	641.259	2	[641.2608367, 1281.501716]	NTerm(TMPP/572.1800)	+	0.471383	47.1383	0	0	0.664211	66.4211	0	0	0.664211	66.4211	0	0	0.88434	88.434	0.296951	29.6951	1.49252e+06	0
158	>sp|P00338|LDHA_HUMAN L-lactate dehydrogenase A chain OS=Homo sapiens GN=LDHA PE=1 SV=2	14496	K.DYNVTANSK.L	9	1	1	792.332	2	[793.3441364, 1584.687265]	NTerm(TMPP/572.1800)	+	0.405793	40.5793	0.00495637	0.495637	0.560804	56.0804	0.0153564	1.53564	0.556988	55.6988	0.00680309	0.680309	0.847224	84.7224	0.369566	36.9566	2.11515e+06	25834.5
159	>sp|P23528|COF1_HUMAN Cofilin-1 OS=Homo sapiens GN=CFL1 PE=1 SV=3	14765	K.MIYASSK.D	7	1	1	686.296	2	[686.2898343, 1371.581803]	NTerm(TMPP/572.1800)	+	0.522127	52.2127	0.0056279	0.56279	0.688249	68.8249	0.0232431	2.32431	0.683181	68.3181	0.00736387	0.736387	0.913002	91.3002	0.282533	28.2533	9056262	97615.6
163	>sp|P63261|ACTG_HUMAN Actin, cytoplasmic 2 OS=Homo sapiens GN=ACTG1 PE=1 SV=1	14427	K.DSYVGDEAQSK.R	11	1	1	885.856	2	[886.3664057, 1771.710829]	NTerm(TMPP/572.1800)	+	0.278721	27.8721	0	0	0.540057	54.0057	0	0	0.540057	54.0057	0	0	0.653897	65.3897	0.300755	30.0755	6566738	0
165	>sp|P08670|VIME_HUMAN Vimentin OS=Homo sapiens GN=VIM PE=1 SV=4	14129	R.QQYESVAAK.N	9	1	1	798.349	2	[798.3573972, 1596.708084]	NTerm(TMPP/572.1800)	+	0.512406	51.2406	0	0	0.787013	78.7013	0	0	0.787013	78.7013	0	0	0.789835	78.9835	0.168224	16.8224	169338	0
166	>sp|P62937|PPIA_HUMAN Peptidyl-prolyl cis-trans isomerase A OS=Homo sapiens GN=PPIA PE=1 SV=2	14721	K.GFGYK.G	5	1	1	572.239	2	[572.2408413, 1143.475545]	NTerm(TMPP/572.1800)	+	0.498761	49.8761	0.027622	2.7622	0.641192	64.1192	0.0900542	9.00542	0.619204	61.9204	0.0342922	3.42922	0.952017	95.2017	0.329877	32.9877	16645064	921823
176	>sp|Q9BQE3|TBA1C_HUMAN Tubulin alpha-1C chain OS=Homo sapiens GN=TUBA1C PE=1 SV=1	13048	R.GHYTIGK.E	7	1	1	449.868	3	[449.8695701, 674.8073485]	NTerm(TMPP/572.1800)	+	0.13381	13.381	0.0187608	1.87608	0.240003	24.0003	0.0423987	4.23987	0.23219	23.219	0.0325541	3.25541	0.708917	70.8917	0.521235	52.1235	1.55158e+06	217539
177	>sp|Q9BQE3|TBA1C_HUMAN Tubulin alpha-1C chain OS=Homo sapiens GN=TUBA1C PE=1 SV=1	13027	R.GHYTIGK.E	7	1	1	449.868	3	[449.8695701, 674.8073485]	NTerm(TMPP/572.1800)	+	0.145795	14.5795	0.0155235	1.55235	0.242144	24.2144	0.0329007	3.29007	0.236058	23.6058	0.0251342	2.51342	0.720229	72.0229	0.532111	53.2111	522588	55642.5
178	>sp|Q9BQE3|TBA1C_HUMAN Tubulin alpha-1C chain OS=Homo sapiens GN=TUBA1C PE=1 SV=1	13073	R.GHYTIGK.E	7	1	1	449.868	3	[449.8695701, 674.8073485]	NTerm(TMPP/572.1800)	+	0.146094	14.6094	0.0164886	1.64886	0.25872	25.872	0.0378983	3.78983	0.25138	25.138	0.0283714	2.83714	0.69989	69.989	0.504095	50.4095	302409	34130.7
179	>sp|Q9BQE3|TBA1C_HUMAN Tubulin alpha-1C chain OS=Homo sapiens GN=TUBA1C PE=1 SV=1	13062	R.GHYTIGK.E	7	1	1	674.299	2	[674.2995404, 1347.580721]	NTerm(TMPP/572.1800)	+	0.481621	48.1621	0.00409266	0.409266	0.673484	67.3484	0.0172257	1.72257	0.669652	66.9652	0.00569049	0.569049	0.900852	90.0852	0.292469	29.2469	484014	4113
180	>sp|Q9BQE3|TBA1C_HUMAN Tubulin alpha-1C chain OS=Homo sapiens GN=TUBA1C PE=1 SV=1	13040	R.GHYTIGK.E	7	1	1	674.3	2	[674.2995404, 1347.580721]	NTerm(TMPP/572.1800)	+	0.512272	51.2272	0.00552332	0.552332	0.707958	70.7958	0.0254716	2.54716	0.702595	70.2595	0.00757538	0.757538	0.913249	91.3249	0.264687	26.4687	865907	9336.21
215	>sp|P40926|MDHM_HUMAN Malate dehydrogenase, mitochondrial OS=Homo sapiens GN=MDH2 PE=1 SV=3	11627	K.HGVYNPNK.I	8	1	1	750.827	2	[750.8264812, 1501.653429]	NTerm(TMPP/572.1800)	+	0.361041	36.1041	0	0	0.607321	60.7321	0	0	0.607321	60.7321	0	0	0.757991	75.7991	0.297647	29.7647	156471	0
216	>sp|P40926|MDHM_HUMAN Malate dehydrogenase, mitochondrial OS=Homo sapiens GN=MDH2 PE=1 SV=3	11604	K.HGVYNPNK.I	8	1	1	750.826	2	[750.8264812, 1501.653429]	NTerm(TMPP/572.1800)	+	0.354885	35.4885	0	0	0.610509	61.0509	0	0	0.610509	61.0509	0	0	0.74272	74.272	0.289282	28.9282	224947	0
223	>sp|P61981|1433G_HUMAN 14-3-3 protein gamma OS=Homo sapiens GN=YWHAG PE=1 SV=2	12833	K.AYSEAHEISK.E	10	1	1	569.58	3	[569.5829809, 854.3696909]	NTerm(TMPP/572.1800)	+	0.251708	25.1708	0.00240371	0.240371	0.343121	34.3121	0.00496346	0.496346	0.342	34.2	0.00326595	0.326595	0.855819	85.5819	0.560334	56.0334	348402	3327.09
252	>sp|Q14103|HNRPD_HUMAN Heterogeneous nuclear ribonucleoprotein D0 OS=Homo sapiens GN=HNRNPD PE=1 SV=1	12920	K.YHNVGLSK.C	8	1	1	497.227	3	[497.2262372, 745.837973]	NTerm(TMPP/572.1800)	+	0.11324	11.324	0.000967457	0.0967457	0.164059	16.4059	0.00167391	0.167391	0.16383	16.383	0.00139967	0.139967	0.824956	82.4956	0.688649	68.8649	246345	2104.63
253	>sp|Q14103|HNRPD_HUMAN Heterogeneous nuclear ribonucleoprotein D0 OS=Homo sapiens GN=HNRNPD PE=1 SV=1	11700	K.YHNVGLSK.C	8	1	1	497.227	3	[497.2262652, 745.838015]	NTerm(TMPP/572.1800)	+	0.160332	16.0332	0	0	0.234347	23.4347	0	0	0.234347	23.4347	0	0	0.796286	79.6286	0.609679	60.9679	170951	0
254	>sp|Q14103|HNRPD_HUMAN Heterogeneous nuclear ribonucleoprotein D0 OS=Homo sapiens GN=HNRNPD PE=1 SV=1	11725	K.YHNVGLSK.C	8	1	1	497.227	3	[497.5597005, 745.8380067]	NTerm(TMPP/572.1800)	+	0.125693	12.5693	0	0	0.165262	16.5262	0	0	0.165262	16.5262	0	0	0.84924	84.924	0.708892	70.8892	61811.7	0
255	>sp|Q14103|HNRPD_HUMAN Heterogeneous nuclear ribonucleoprotein D0 OS=Homo sapiens GN=HNRNPD PE=1 SV=1	12940	K.YHNVGLSK.C	8	1	1	497.227	3	[497.2262372, 745.837973]	NTerm(TMPP/572.1800)	+	0.0256915	2.56915	0	0	0.0375104	3.75104	0	0	0.0375104	3.75104	0	0	0.817129	81.7129	0.786478	78.6478	115599	0
256	>sp|Q14103|HNRPD_HUMAN Heterogeneous nuclear ribonucleoprotein D0 OS=Homo sapiens GN=HNRNPD PE=1 SV=1	12965	K.YHNVGLSK.C	8	1	1	497.227	3	[497.2262372, 745.837973]	NTerm(TMPP/572.1800)	+	0.117411	11.7411	0	0	0.17586	17.586	0	0	0.17586	17.586	0	0	0.803891	80.3891	0.662519	66.2519	172337	0
258	>sp|P08238|HS90B_HUMAN Heat shock protein HSP 90-beta OS=Homo sapiens GN=HSP90AB1 PE=1 SV=4	14653	R.YESLTDPSK.L	9	1	1	806.342	2	[806.3476906, 1612.683172]	NTerm(TMPP/572.1800)	+	0.230319	23.0319	0	0	0.498704	49.8704	0	0	0.498704	49.8704	0	0	0.590327	59.0327	0.295928	29.5928	5.4971e+06	0
268	>sp|P68104|EF1A1_HUMAN Elongation factor 1-alpha 1 OS=Homo sapiens GN=EEF1A1 PE=1 SV=1	14319	K.STTTGHLIYK.C	10	1	1	846.895	2	[846.8990643, 1693.800772]	NTerm(TMPP/572.1800)	+	0.234639	23.4639	0	0	0.55465	55.465	0	0	0.55465	55.465	0	0	0.555747	55.5747	0.247502	24.7502	1.65652e+06	0
269	>sp|P68104|EF1A1_HUMAN Elongation factor 1-alpha 1 OS=Homo sapiens GN=EEF1A1 PE=1 SV=1	14295	K.STTTGHLIYK.C	10	1	1	846.895	2	[846.8990643, 1693.800772]	NTerm(TMPP/572.1800)	+	0.227444	22.7444	0	0	0.534925	53.4925	0	0	0.534925	53.4925	0	0	0.557488	55.7488	0.259274	25.9274	2.57346e+06	0
271	>sp|P68104|EF1A1_HUMAN Elongation factor 1-alpha 1 OS=Homo sapiens GN=EEF1A1 PE=1 SV=1	14313	K.STTTGHLIYK.C	10	1	1	564.932	3	[564.9345055, 847.4019923]	NTerm(TMPP/572.1800)	+	0.19423	19.423	0.0021274	0.21274	0.280812	28.0812	0.00425847	0.425847	0.279951	27.9951	0.00306631	0.306631	0.838216	83.8216	0.600986	60.0986	10485138	114844
272	>sp|P68104|EF1A1_HUMAN Elongation factor 1-alpha 1 OS=Homo sapiens GN=EEF1A1 PE=1 SV=1	14290	K.STTTGHLIYK.C	10	1	1	564.932	3	[564.9345055, 847.4019923]	NTerm(TMPP/572.1800)	+	0.19061	19.061	0.00348178	0.348178	0.266699	26.6699	0.00659963	0.659963	0.265406	26.5406	0.00484805	0.484805	0.831833	83.1833	0.607027	60.7027	4.11312e+06	75132.4
273	>sp|P68104|EF1A1_HUMAN Elongation factor 1-alpha 1 OS=Homo sapiens GN=EEF1A1 PE=1 SV=1	14337	K.STTTGHLIYK.C	10	1	1	564.931	3	[564.9345055, 847.4019923]	NTerm(TMPP/572.1800)	+	0.232912	23.2912	0.0035623	0.35623	0.323012	32.3012	0.00724464	0.724464	0.321424	32.1424	0.00491604	0.491604	0.847192	84.7192	0.570719	57.0719	523673	8009.37
282	>sp|Q9BQE3|TBA1C_HUMAN Tubulin alpha-1C chain OS=Homo sapiens GN=TUBA1C PE=1 SV=1	14755	R.LSVDYGK.K	7	1	1	677.299	2	[677.2981927, 1353.601697]	NTerm(TMPP/572.1800)	+	0.408329	40.8329	0.00405187	0.405187	0.575685	57.5685	0.0132842	1.32842	0.572415	57.2415	0.00568011	0.568011	0.886206	88.6206	0.373894	37.3894	8.01137e+06	79497.2
283	>sp|P68104|EF1A1_HUMAN Elongation factor 1-alpha 1 OS=Homo sapiens GN=EEF1A1 PE=1 SV=1	14713	K.EVSTYIK.K	7	1	1	706.32	2	[706.3176343, 1411.618231]	NTerm(TMPP/572.1800)	+	0.42658	42.658	0.0179249	1.79249	0.609707	60.9707	0.061599	6.1599	0.594477	59.4477	0.0249799	2.49799	0.86796	86.796	0.330297	33.0297	9665640	406149
288	>sp|P38646|GRP75_HUMAN Stress-70 protein, mitochondrial OS=Homo sapiens GN=HSPA9 PE=1 SV=2	14274	K.ETAENYLGHTAK.N	12	1	1	635.945	3	[636.2781365, 954.4128282]	NTerm(TMPP/572.1800)	+	0.215511	21.5511	0.0286066	2.86066	0.297738	29.7738	0.0532788	5.32788	0.286419	28.6419	0.0380188	3.80188	0.86589	86.589	0.584963	58.4963	286382	38013.9
290	>sp|P08238|HS90B_HUMAN Heat shock protein HSP 90-beta OS=Homo sapiens GN=HSP90AB1 PE=1 SV=4	14694	K.YIDQEELNK.T	9	1	1	862.374	2	[862.3742877, 1724.751213]	NTerm(TMPP/572.1800)	+	0.273419	27.3419	0.00108869	0.108869	0.585956	58.5956	0.00560344	0.560344	0.584592	58.4592	0.00232771	0.232771	0.609875	60.9875	0.251927	25.1927	11026352	43904.5
312	>sp|P22392|NDKB_HUMAN Nucleoside diphosphate kinase B OS=Homo sapiens GN=NME2 PE=1 SV=1	14261	K.QHYIDLK.D	7	1	1	496.895	3	[496.8990402, 745.3461665]	NTerm(TMPP/572.1800)	+	0.144699	14.4699	0.00415736	0.415736	0.219697	21.9697	0.00802444	0.802444	0.218319	21.8319	0.00627255	0.627255	0.770476	77.0476	0.597433	59.7433	514526	14782.9
314	>sp|P02545|LMNA_HUMAN Prelamin-A/C OS=Homo sapiens GN=LMNA PE=1 SV=1	11612	R.AQHEDQVEQYK.K	11	1	1	649.609	3	[649.942343, 974.9163293]	NTerm(TMPP/572.1800)	+	0.132928	13.2928	0	0	0.180988	18.0988	0	0	0.180988	18.0988	0	0	0.847114	84.7114	0.693797	69.3797	91814.5	0
315	>sp|P36578|RL4_HUMAN 60S ribosomal protein L4 OS=Homo sapiens GN=RPL4 PE=1 SV=5	14392	K.SNYNLPMHK.M	9	1	1	559.244	3	[559.2479177, 838.8605626]	NTerm(TMPP/572.1800)	+	0.238094	23.8094	0.00786885	0.786885	0.329375	32.9375	0.0159728	1.59728	0.325828	32.5828	0.0107684	1.07684	0.882136	88.2136	0.585212	58.5212	1.47226e+06	48657.2
324	>sp|P06733|ENOA_HUMAN Alpha-enolase OS=Homo sapiens GN=ENO1 PE=1 SV=2	14566	R.IGAEVYHNLK.N	10	1	1	572.604	3	[572.6084018, 858.9049049]	NTerm(TMPP/572.1800)	+	0.249148	24.9148	0.00397634	0.397634	0.32857	32.857	0.00774953	0.774953	0.326856	32.6856	0.00521654	0.521654	0.859812	85.9812	0.574292	57.4292	5.09239e+06	81273.3
361	>sp|P06748|NPM_HUMAN Nucleophosmin OS=Homo sapiens GN=NPM1 PE=1 SV=2	14890	K.FINYVK.N	6	1	1	678.314	2	[678.3116807, 1356.627363]	NTerm(TMPP/572.1800)	+	0.392777	39.2777	0	0	0.58711	58.711	0	0	0.58711	58.711	0	0	0.885757	88.5757	0.36572	36.572	3252435	0
389	>sp|P14866|HNRPL_HUMAN Heterogeneous nuclear ribonucleoprotein L OS=Homo sapiens GN=HNRNPL PE=1 SV=2	10288	K.TDNAGDQHGGGGGGGGGAGAAGGGGGGENYDDPHK.T	35	1	1	889.101	4	[1185.814982]	NTerm(TMPP/572.1800)	+	0.0787207	7.87207	0	0	0.105084	10.5084	0	0	0.105084	10.5084	0	0	0.749119	74.9119	0.670399	67.0399	49399.9	0
390	>sp|P14866|HNRPL_HUMAN Heterogeneous nuclear ribonucleoprotein L OS=Homo sapiens GN=HNRNPL PE=1 SV=2	10260	K.TDNAGDQHGGGGGGGGGAGAAGGGGGGENYDDPHK.T	35	1	1	889.102	4	[889.3486284, 1185.814982]	NTerm(TMPP/572.1800)	+	0.0763065	7.63065	0	0	0.119081	11.9081	0	0	0.119081	11.9081	0	0	0.710861	71.0861	0.626211	62.6211	120666	0
395	>sp|P04406|G3P_HUMAN Glyceraldehyde-3-phosphate dehydrogenase OS=Homo sapiens GN=GAPDH PE=1 SV=3	20570	K.GILGYTEHQVVSSDFNSDTHSSTFDAGAGIALNDHFVK.L	38	1	1	922.62	5	[923.0179033, 1153.776484]	NTerm(TMPP/572.1800)	+	0.115492	11.5492	0.00375113	0.375113	0.177872	17.7872	0.00697808	0.697808	0.176851	17.6851	0.005744	0.5744	0.752148	75.2148	0.61481	61.481	50489.8	1639.88
399	>sp|P31946|1433B_HUMAN 14-3-3 protein beta/alpha OS=Homo sapiens GN=YWHAB PE=1 SV=3	14986	K.VFYLK.M	5	1	1	621.292	2	[621.2911362, 1241.583114]	NTerm(TMPP/572.1800)	+	0.512225	51.2225	0.0036367	0.36367	0.707496	70.7496	0.0168828	1.68828	0.70396	70.396	0.00499798	0.499798	0.918345	91.8345	0.267277	26.7277	3.09222e+06	21954.2
415	>sp|Q06830|PRDX1_HUMAN Peroxiredoxin-1 OS=Homo sapiens GN=PRDX1 PE=1 SV=1	14783	R.TIAQDYGVLK.A	10	1	1	840.396	2	[840.4015283, 1680.78019]	NTerm(TMPP/572.1800)	+	0.403461	40.3461	0	0	0.719639	71.9639	0	0	0.719639	71.9639	0	0	0.731901	73.1901	0.205197	20.5197	5236483	0
418	>sp|P68104|EF1A1_HUMAN Elongation factor 1-alpha 1 OS=Homo sapiens GN=EEF1A1 PE=1 SV=1	14919	R.LPLQDVYK.I	8	1	1	774.37	2	[774.3686747, 1548.740965]	NTerm(TMPP/572.1800)	+	0.268534	26.8534	0.00851226	0.851226	0.529272	52.9272	0.0344148	3.44148	0.520539	52.0539	0.0165006	1.65006	0.662571	66.2571	0.306744	30.6744	2.41686e+06	76612
429	>sp|Q9BQE3|TBA1C_HUMAN Tubulin alpha-1C chain OS=Homo sapiens GN=TUBA1C PE=1 SV=1	14985	K.FDLMYAK.R	7	1	1	730.31	2	[730.3080728, 1460.627854]	NTerm(TMPP/572.1800)	+	0.500097	50.0097	0	0	0.717841	71.7841	0	0	0.717841	71.7841	0	0	0.849511	84.9511	0.239697	23.9697	6.00551e+06	0
470	>sp|P06576|ATPB_HUMAN ATP synthase subunit beta, mitochondrial OS=Homo sapiens GN=ATP5B PE=1 SV=3	15066	K.VVDLLAPYAK.G	10	1	1	830.913	2	[830.910348, 1661.819905]	NTerm(TMPP/572.1800)	+	0.353334	35.3334	0.00168396	0.168396	0.577971	57.7971	0.00648462	0.648462	0.576383	57.6383	0.00274699	0.274699	0.761006	76.1006	0.320285	32.0285	809310	3857.1
471	>sp|P63261|ACTG_HUMAN Actin, cytoplasmic 2 OS=Homo sapiens GN=ACTG1 PE=1 SV=1	14945	R.DLTDYLMK.I	8	1	1	785.84	2	[785.8413663, 1571.663946]	NTerm(TMPP/572.1800)	+	0.370915	37.0915	0.0108865	1.08865	0.623096	62.3096	0.0462765	4.62765	0.611906	61.1906	0.0179597	1.79597	0.760235	76.0235	0.281389	28.1389	5433780	159483
475	>sp|P04406|G3P_HUMAN Glyceraldehyde-3-phosphate dehydrogenase OS=Homo sapiens GN=GAPDH PE=1 SV=3	17943	K.WGDAGAEYVVESTGVFTTMEK.A	21	1	1	950.412	3	[950.7514766, 1426.133813]	NTerm(TMPP/572.1800)	+	0.371669	37.1669	0	0	0.692801	69.2801	0	0	0.692801	69.2801	0	0	0.639681	63.9681	0.19651	19.651	229553	0
476	>sp|P05388|RLA0_HUMAN 60S acidic ribosomal protein P0 OS=Homo sapiens GN=RPLP0 PE=1 SV=1	15072	K.IIQLLDDYPK.C	10	1	1	895.433	2	[895.9333553, 1790.878498]	NTerm(TMPP/572.1800)	+	0.306537	30.6537	0	0	0.541187	54.1187	0	0	0.541187	54.1187	0	0	0.674754	67.4754	0.309585	30.9585	944422	0
504	>sp|P54577|SYYC_HUMAN Tyrosine--tRNA ligase, cytoplasmic OS=Homo sapiens GN=YARS PE=1 SV=4	2699	K.GTDYQLSK.E	8	1	1	742.315	2	[742.3193394, 1484.621199]	NTerm(TMPP/572.1800)	+	0	0	0	0	0	0	0	0	0	0	0	0	0.485108	48.5108	0.485108	48.5108	0	0
516	>sp|Q9ULV4|COR1C_HUMAN Coronin-1C OS=Homo sapiens GN=CORO1C PE=1 SV=1	12618	K.HGYIPGK.N	7	1	1	448.537	3	[448.5357992, 672.8077588]	NTerm(TMPP/572.1800)	+	0.163438	16.3438	0.0078744	0.78744	0.296128	29.6128	0.0198671	1.98671	0.291962	29.1962	0.0140666	1.40666	0.65414	65.414	0.453954	45.3954	152292	7337.35
533	>sp|Q9NQC3|RTN4_HUMAN Reticulon-4 OS=Homo sapiens GN=RTN4 PE=1 SV=2	13226	R.HQAQIDHYLGLANK.N	14	1	1	545.758	4	[546.0071676, 727.6774759]	NTerm(TMPP/572.1800)	+	0.124179	12.4179	0	0	0.173555	17.3555	0	0	0.173555	17.3555	0	0	0.813221	81.3221	0.672083	67.2083	79018.6	0
550	>sp|Q99832|TCPH_HUMAN T-complex protein 1 subunit eta OS=Homo sapiens GN=CCT7 PE=1 SV=2	11626	K.YHNPK.I	5	1	1	410.842	3	[410.8451788, 616.267986, 1229.554434]	NTerm(TMPP/572.1800)	+	0.152184	15.2184	0.00434174	0.434174	0.269325	26.9325	0.0104065	1.04065	0.267272	26.7272	0.00762513	0.762513	0.684236	68.4236	0.496142	49.6142	166672	4755.07
551	>sp|Q99832|TCPH_HUMAN T-complex protein 1 subunit eta OS=Homo sapiens GN=CCT7 PE=1 SV=2	11606	K.YHNPK.I	5	1	1	410.842	3	[410.8451788, 616.267986]	NTerm(TMPP/572.1800)	+	0.14551	14.551	0.00467869	0.467869	0.266845	26.6845	0.0115676	1.15676	0.264575	26.4575	0.0085071	0.85071	0.6592	65.92	0.479184	47.9184	168684	5423.85
552	>sp|Q99832|TCPH_HUMAN T-complex protein 1 subunit eta OS=Homo sapiens GN=CCT7 PE=1 SV=2	11652	K.YHNPK.I	5	1	1	410.842	3	[410.8451788, 614.7761613, 616.267986, 1229.554434]	NTerm(TMPP/572.1800)	+	0.186565	18.6565	0.00674632	0.674632	0.297808	29.7808	0.0151046	1.51046	0.294635	29.4635	0.0106542	1.06542	0.700865	70.0865	0.486899	48.6899	58646.5	2120.7
562	>sp|Q96KK5|H2A1H_HUMAN Histone H2A type 1-H OS=Homo sapiens GN=HIST1H2AH PE=1 SV=3	11024	R.KGNYAER.V	7	1	1	470.539	3	[470.5403913, 705.8142284]	NTerm(TMPP/572.1800)	+	0.164562	16.4562	0.0171976	1.71976	0.202677	20.2677	0.0258775	2.58775	0.198473	19.8473	0.0207415	2.07415	0.928981	92.8981	0.725335	72.5335	42706.8	4463.09
619	>sp|Q15046|SYK_HUMAN Lysine--tRNA ligase OS=Homo sapiens GN=KARS PE=1 SV=3	12830	K.HITGSYK.V	7	1	1	459.873	3	[459.8720617, 689.8064244]	NTerm(TMPP/572.1800)	+	0.163911	16.3911	0.0251787	2.51787	0.247593	24.7593	0.0481164	4.81164	0.238521	23.8521	0.0366396	3.66396	0.784591	78.4591	0.568702	56.8702	97367.9	14956.8
638	>sp|Q13247|SRSF6_HUMAN Serine/arginine-rich splicing factor 6 OS=Homo sapiens GN=SRSF6 PE=1 SV=2	12799	R.QAGEVTYADAHK.E	12	1	1	621.27	3	[621.2745727, 931.9023956]	NTerm(TMPP/572.1800)	+	0.214272	21.4272	0.00540831	0.540831	0.296199	29.6199	0.0105109	1.05109	0.294001	29.4001	0.0074207	0.74207	0.84714	84.714	0.591794	59.1794	180982	4568.05
654	>sp|Q08211|DHX9_HUMAN ATP-dependent RNA helicase A OS=Homo sapiens GN=DHX9 PE=1 SV=4	12695	R.YGDGPRPPK.M	9	1	1	520.234	3	[520.2351368, 780.3483653, 1558.701623]	NTerm(TMPP/572.1800)	+	0.195008	19.5008	0.0103153	1.03153	0.25203	25.203	0.0175115	1.75115	0.248714	24.8714	0.0131561	1.31561	0.896106	89.6106	0.661442	66.1442	227989	12059.9
681	>sp|Q00839|HNRPU_HUMAN Heterogeneous nuclear ribonucleoprotein U OS=Homo sapiens GN=HNRNPU PE=1 SV=6	13325	R.HLYTK.D	5	1	1	411.854	3	[411.857211, 617.7816818]	NTerm(TMPP/572.1800)	+	0.168238	16.8238	0.00764905	0.764905	0.285227	28.5227	0.0178196	1.78196	0.281575	28.1575	0.012802	1.2802	0.67477	67.477	0.476133	47.6133	376248	17106.4
682	>sp|Q00839|HNRPU_HUMAN Heterogeneous nuclear ribonucleoprotein U OS=Homo sapiens GN=HNRNPU PE=1 SV=6	13300	R.HLYTK.D	5	1	1	411.854	3	[411.857211, 617.7816818]	NTerm(TMPP/572.1800)	+	0.154651	15.4651	0.00701548	0.701548	0.270099	27.0099	0.0165095	1.65095	0.26683	26.683	0.0121043	1.21043	0.66371	66.371	0.478579	47.8579	1.84252e+06	83582.8
683	>sp|Q00839|HNRPU_HUMAN Heterogeneous nuclear ribonucleoprotein U OS=Homo sapiens GN=HNRNPU PE=1 SV=6	13307	R.HLYTK.D	5	1	1	617.278	2	[617.279225, 1233.544463]	NTerm(TMPP/572.1800)	+	0.39351	39.351	0.0195905	1.95905	0.564061	56.4061	0.060517	6.0517	0.548654	54.8654	0.0273141	2.73141	0.904033	90.4033	0.383339	38.3339	1.42837e+06	71109.6
708	>sp|P68104|EF1A1_HUMAN Elongation factor 1-alpha 1 OS=Homo sapiens GN=EEF1A1 PE=1 SV=1	14686	R.YEEIVK.E	6	1	1	676.801	2	[676.8064725, 1353.601697]	NTerm(TMPP/572.1800)	+	0.482343	48.2343	0.00229276	0.229276	0.681579	68.1579	0.0100721	1.00721	0.679378	67.9378	0.00322934	0.322934	0.882705	88.2705	0.280164	28.0164	22970764	109189
738	>sp|P62917|RL8_HUMAN 60S ribosomal protein L8 OS=Homo sapiens GN=RPL8 PE=1 SV=2	12139	R.HGYIK.G	5	1	1	397.179	3	[397.1782516, 595.7718231]	NTerm(TMPP/572.1800)	+	0.167719	16.7719	0.00811758	0.811758	0.302729	30.2729	0.0205809	2.05809	0.298358	29.8358	0.0144404	1.44404	0.659837	65.9837	0.453441	45.3441	196010	9486.83
739	>sp|P62917|RL8_HUMAN 60S ribosomal protein L8 OS=Homo sapiens GN=RPL8 PE=1 SV=2	12116	R.HGYIK.G	5	1	1	397.179	3	[397.1782516, 595.7718231]	NTerm(TMPP/572.1800)	+	0.164027	16.4027	0.00816973	0.816973	0.287297	28.7297	0.0196826	1.96826	0.283244	28.3244	0.0141076	1.41076	0.6773	67.73	0.475904	47.5904	271324	13513.9
749	>sp|P62847|RS24_HUMAN 40S ribosomal protein S24 OS=Homo sapiens GN=RPS24 PE=1 SV=1	12772	R.HGLYEK.K	6	1	1	440.193	3	[440.1948725, 660.2923188]	NTerm(TMPP/572.1800)	+	0.15063	15.063	0.00441715	0.441715	0.263235	26.3235	0.0103686	1.03686	0.261219	26.1219	0.00766013	0.766013	0.702074	70.2074	0.513301	51.3301	426295	12500.9
750	>sp|P62847|RS24_HUMAN 40S ribosomal protein S24 OS=Homo sapiens GN=RPS24 PE=1 SV=1	12750	R.HGLYEK.K	6	1	1	440.193	3	[440.1948725, 660.2923188]	NTerm(TMPP/572.1800)	+	0.146663	14.6663	0.00601708	0.601708	0.241822	24.1822	0.0129164	1.29164	0.239446	23.9446	0.00982365	0.982365	0.724515	72.4515	0.543915	54.3915	333616	13687.1
751	>sp|P62847|RS24_HUMAN 40S ribosomal protein S24 OS=Homo sapiens GN=RPS24 PE=1 SV=1	12792	R.HGLYEK.K	6	1	1	440.193	3	[440.1948725, 660.2923188]	NTerm(TMPP/572.1800)	+	0.156926	15.6926	0.00593032	0.593032	0.259896	25.9896	0.0130968	1.30968	0.257369	25.7369	0.00972612	0.972612	0.717907	71.7907	0.526158	52.6158	124966	4722.54
752	>sp|P62847|RS24_HUMAN 40S ribosomal protein S24 OS=Homo sapiens GN=RPS24 PE=1 SV=1	12764	R.HGLYEK.K	6	1	1	659.786	2	[659.7917067]	NTerm(TMPP/572.1800)	+	0.39898	39.898	0	0	0.499185	49.9185	0	0	0.499185	49.9185	0	0	1	100	0.500815	50.0815	266248	0
766	>sp|P62826|RAN_HUMAN GTP-binding nuclear protein Ran OS=Homo sapiens GN=RAN PE=1 SV=3	14560	K.SNYNFEK.P	7	1	1	737.298	2	[737.2966007, 1474.600361]	NTerm(TMPP/572.1800)	+	0.382925	38.2925	0	0	0.583261	58.3261	0	0	0.583261	58.3261	0	0	0.801026	80.1026	0.333819	33.3819	3163918	0
771	>sp|P62424|RL7A_HUMAN 60S ribosomal protein L7a OS=Homo sapiens GN=RPL7A PE=1 SV=2	12398	K.YRPETK.Q	6	1	1	455.872	3	[455.8753106, 683.8068784]	NTerm(TMPP/572.1800)	+	0.255898	25.5898	0.0137475	1.37475	0.354095	35.4095	0.028609	2.8609	0.347485	34.7485	0.0186678	1.86678	0.851506	85.1506	0.539725	53.9725	304348	16350.4
772	>sp|P62314|SMD1_HUMAN Small nuclear ribonucleoprotein Sm D1 OS=Homo sapiens GN=SNRPD1 PE=1 SV=1	15364	R.YFILPDSLPLDTLLVDVEPK.V	20	1	1	953.816	3	[954.1596191, 1431.235502]	NTerm(TMPP/572.1800)	+	0.341741	34.1741	0	0	0.591082	59.1082	0	0	0.591082	59.1082	0	0	0.676064	67.6064	0.276455	27.6455	2.45324e+06	0
814	>sp|P61927|RL37_HUMAN 60S ribosomal protein L37 OS=Homo sapiens GN=RPL37 PE=1 SV=2	13110	K.AYHLQK.S	6	1	1	444.537	3	[444.539654, 666.8062385]	NTerm(TMPP/572.1800)	+	0.168384	16.8384	0.0293477	2.93477	0.240853	24.0853	0.0523993	5.23993	0.23115	23.115	0.0402872	4.02872	0.852464	85.2464	0.621073	62.1073	421153	73402.7
873	>sp|P46783|RS10_HUMAN 40S ribosomal protein S10 OS=Homo sapiens GN=RPS10 PE=1 SV=1	15314	R.IAIYELLFK.E	9	1	1	841.425	2	[841.9336208]	NTerm(TMPP/572.1800)	+	0.29995	29.995	0.000855671	0.0855671	0.366755	36.6755	0.00164947	0.164947	0.366371	36.6371	0.00104515	0.104515	1	100	0.632583	63.2583	1.7741e+06	5061
886	>sp|P46777|RL5_HUMAN 60S ribosomal protein L5 OS=Homo sapiens GN=RPL5 PE=1 SV=3	14441	K.YNTPK.Y	5	1	1	597.755	2	[597.7593175, 1195.517941]	NTerm(TMPP/572.1800)	+	0.444895	44.4895	0.0344361	3.44361	0.630996	63.0996	0.116888	11.6888	0.601613	60.1613	0.0465665	4.65665	0.924604	92.4604	0.325294	32.5294	1.92021e+06	148630
887	>sp|P46776|RL27A_HUMAN 60S ribosomal protein L27a OS=Homo sapiens GN=RPL27A PE=1 SV=2	10914	K.HYHLK.R	5	1	1	318.145	4	[318.1474174, 424.1962743, 636.2954711]	NTerm(TMPP/572.1800)	+	0.0187954	1.87954	0.00472044	0.472044	0.0372109	3.72109	0.00961336	0.961336	0.0368663	3.68663	0.00925895	0.925895	0.595009	59.5009	0.567564	56.7564	11968.1	3005.79
888	>sp|P46776|RL27A_HUMAN 60S ribosomal protein L27a OS=Homo sapiens GN=RPL27A PE=1 SV=2	10924	K.HYHLK.R	5	1	1	423.858	3	[423.8588279, 635.7874738]	NTerm(TMPP/572.1800)	+	0.14252	14.252	0.0085685	0.85685	0.245761	24.5761	0.0192136	1.92136	0.242183	24.2183	0.0145604	1.45604	0.711127	71.1127	0.52855	52.855	134444	8082.96
889	>sp|P46776|RL27A_HUMAN 60S ribosomal protein L27a OS=Homo sapiens GN=RPL27A PE=1 SV=2	10904	K.HYHLK.R	5	1	1	423.858	3	[423.8588279, 635.7874738]	NTerm(TMPP/572.1800)	+	0.155639	15.5639	0.00736399	0.736399	0.264418	26.4418	0.0167236	1.67236	0.261151	26.1151	0.0123562	1.23562	0.704351	70.4351	0.511706	51.1706	178989	8468.76
899	>sp|P40926|MDHM_HUMAN Malate dehydrogenase, mitochondrial OS=Homo sapiens GN=MDH2 PE=1 SV=3	11614	K.HGVYNPNK.I	8	1	1	500.887	3	[500.888573, 751.3347214]	NTerm(TMPP/572.1800)	+	0.173768	17.3768	0.00753402	0.753402	0.257497	25.7497	0.0148132	1.48132	0.254654	25.4654	0.011041	1.1041	0.802488	80.2488	0.589271	58.9271	1.2736e+06	55219.3
900	>sp|P40926|MDHM_HUMAN Malate dehydrogenase, mitochondrial OS=Homo sapiens GN=MDH2 PE=1 SV=3	11592	K.HGVYNPNK.I	8	1	1	500.886	3	[500.888573, 751.3347214]	NTerm(TMPP/572.1800)	+	0.181027	18.1027	0.00867524	0.867524	0.254655	25.4655	0.0161094	1.61094	0.251585	25.1585	0.0120565	1.20565	0.826555	82.6555	0.60864	60.864	530108	25404
901	>sp|P40926|MDHM_HUMAN Malate dehydrogenase, mitochondrial OS=Homo sapiens GN=MDH2 PE=1 SV=3	11633	K.HGVYNPNK.I	8	1	1	500.887	3	[500.888573, 751.3347214]	NTerm(TMPP/572.1800)	+	0.186873	18.6873	0.00904778	0.904778	0.263786	26.3786	0.0170519	1.70519	0.260459	26.0459	0.0126106	1.26106	0.82363	82.363	0.598721	59.8721	539765	26133.7
943	>sp|P38646|GRP75_HUMAN Stress-70 protein, mitochondrial OS=Homo sapiens GN=HSPA9 PE=1 SV=2	12404	R.RYDDPEVQK.D	9	1	1	574.583	3	[574.5846378, 861.8716491]	NTerm(TMPP/572.1800)	+	0.211465	21.1465	0.011778	1.1778	0.294933	29.4933	0.022768	2.2768	0.290166	29.0166	0.0161615	1.61615	0.865688	86.5688	0.600504	60.0504	119195	6638.82
944	>sp|P38646|GRP75_HUMAN Stress-70 protein, mitochondrial OS=Homo sapiens GN=HSPA9 PE=1 SV=2	12379	R.RYDDPEVQK.D	9	1	1	574.583	3	[574.5846378, 861.8716491, 1720.951367]	NTerm(TMPP/572.1800)	+	0.18117	18.117	0.0134948	1.34948	0.253428	25.3428	0.0246615	2.46615	0.248732	24.8732	0.0185274	1.85274	0.861774	86.1774	0.631457	63.1457	247507	18436.1
968	>sp|P31948|STIP1_HUMAN Stress-induced-phosphoprotein 1 OS=Homo sapiens GN=STIP1 PE=1 SV=1	12503	K.HYTEAIK.R	7	1	1	478.548	3	[478.546856, 717.8219079]	NTerm(TMPP/572.1800)	+	0.1248	12.48	0.00923881	0.923881	0.198667	19.8667	0.0180226	1.80226	0.195788	19.5788	0.014494	1.4494	0.755444	75.5444	0.596588	59.6588	310373	22976.6
969	>sp|P31948|STIP1_HUMAN Stress-induced-phosphoprotein 1 OS=Homo sapiens GN=STIP1 PE=1 SV=1	12481	K.HYTEAIK.R	7	1	1	478.548	3	[478.5468613, 717.8219159]	NTerm(TMPP/572.1800)	+	0.125735	12.5735	0.00662341	0.662341	0.196769	19.6769	0.0127401	1.27401	0.194751	19.4751	0.010259	1.0259	0.749452	74.9452	0.595807	59.5807	304375	16033.7
979	>sp|P31943|HNRH1_HUMAN Heterogeneous nuclear ribonucleoprotein H OS=Homo sapiens GN=HNRNPH1 PE=1 SV=4	10652	R.THYDPPRK.L	8	1	1	397.18	4	[397.182527, 528.2693777, 529.575244, 794.3647716]	NTerm(TMPP/572.1800)	+	0.0243942	2.43942	0	0	0.0534183	5.34183	0	0	0.0534183	5.34183	0	0	0.51964	51.964	0.491882	49.1882	9878.04	0
980	>sp|P31943|HNRH1_HUMAN Heterogeneous nuclear ribonucleoprotein H OS=Homo sapiens GN=HNRNPH1 PE=1 SV=4	10628	R.THYDPPRK.L	8	1	1	397.18	4	[397.182527, 528.2693777, 529.575244, 794.3647716]	NTerm(TMPP/572.1800)	+	0.0866798	8.66798	0.00184244	0.184244	0.179632	17.9632	0.00463269	0.463269	0.178949	17.8949	0.00380367	0.380367	0.550008	55.0008	0.449493	44.9493	62546.4	1329.47
990	>sp|P29401|TKT_HUMAN Transketolase OS=Homo sapiens GN=TKT PE=1 SV=3	15193	K.NMAEQIIQEIYSQIQSK.K	17	1	1	865.738	3	[865.2632859, 1299.114944]	NTerm(TMPP/572.1800)	+	0.325256	32.5256	0.00678359	0.678359	0.573196	57.3196	0.0272466	2.72466	0.566425	56.6425	0.0118134	1.18134	0.789198	78.9198	0.332853	33.2853	1.21614e+06	25364
1002	>sp|P26641|EF1G_HUMAN Elongation factor 1-gamma OS=Homo sapiens GN=EEF1G PE=1 SV=3	15310	R.ILGLLDAYLK.T	10	1	1	845.936	2	[845.9341374, 1691.856677]	NTerm(TMPP/572.1800)	+	0.256113	25.6113	0	0	0.521298	52.1298	0	0	0.521298	52.1298	0	0	0.634395	63.4395	0.303686	30.3686	1.53651e+06	0
1038	>sp|P23246|SFPQ_HUMAN Splicing factor, proline- and glutamine-rich OS=Homo sapiens GN=SFPQ PE=1 SV=2	11521	R.GREEYEGPNK.K	10	1	1	584.247	3	[584.2490682, 876.3668082]	NTerm(TMPP/572.1800)	+	0.175496	17.5496	0.00323418	0.323418	0.244877	24.4877	0.00594072	0.594072	0.243777	24.3777	0.00449251	0.449251	0.869358	86.9358	0.653523	65.3523	129739	2390.92
1058	>sp|P19338|NUCL_HUMAN Nucleolin OS=Homo sapiens GN=NCL PE=1 SV=3	15120	K.TLVLSNLSYSATEETLQEVFEK.A	22	1	1	1025.16	3	[1025.476073, 1538.227792]	NTerm(TMPP/572.1800)	+	0.280983	28.0983	0.00221677	0.221677	0.526579	52.6579	0.00869889	0.869889	0.524401	52.4401	0.00413719	0.413719	0.760255	76.0255	0.358431	35.8431	2145595	16927.4
1065	>sp|P18669|PGAM1_HUMAN Phosphoglycerate mutase 1 OS=Homo sapiens GN=PGAM1 PE=1 SV=2	14292	R.HYGGLTGLNK.A	10	1	1	544.585	3	[544.5854827, 816.8843745]	NTerm(TMPP/572.1800)	+	0.113591	11.3591	0.00271111	0.271111	0.16002	16.002	0.00452623	0.452623	0.159411	15.9411	0.0038047	0.38047	0.854154	85.4154	0.714743	71.4743	755385	18029
1132	>sp|P13639|EF2_HUMAN Elongation factor 2 OS=Homo sapiens GN=EEF2 PE=1 SV=4	15208	K.STAISLFYELSENDLNFIK.Q	19	1	1	926.103	3	[926.4444804, 1389.644416]	NTerm(TMPP/572.1800)	+	0.371431	37.1431	0.00529845	0.529845	0.576981	57.6981	0.0190855	1.90855	0.572271	57.2271	0.00816342	0.816342	0.756202	75.6202	0.317277	31.7277	2725723	38882.3
1143	>sp|P12268|IMDH2_HUMAN Inosine-5'-monophosphate dehydrogenase 2 OS=Homo sapiens GN=IMPDH2 PE=1 SV=2	11795	R.TSSAQVEGGVHSLHSYEK.R	18	1	1	622.78	4	[623.7840967, 830.7048061]	NTerm(TMPP/572.1800)	+	0.151426	15.1426	0	0	0.229224	22.9224	0	0	0.229224	22.9224	0	0	0.820235	82.0235	0.632218	63.2218	132632	0
1181	>sp|P07900|HS90A_HUMAN Heat shock protein HSP 90-alpha OS=Homo sapiens GN=HSP90AA1 PE=1 SV=5	14802	K.HSQFIGYPITLFVEK.E	15	1	1	784.382	3	[783.8586155, 785.3686082, 1177.074122]	NTerm(TMPP/572.1800)	+	0.235475	23.5475	0	0	0.401683	40.1683	0	0	0.401683	40.1683	0	0	0.653536	65.3536	0.391022	39.1022	991293	0
1197	>sp|P06733|ENOA_HUMAN Alpha-enolase OS=Homo sapiens GN=ENO1 PE=1 SV=2	14668	R.YMGK.G	4	1	1	535.713	2	[535.7181492, 1070.421596]	NTerm(TMPP/572.1800)	+	0.466391	46.6391	0.0252158	2.52158	0.619688	61.9688	0.0809631	8.09631	0.599599	59.9599	0.0324177	3.24177	0.933981	93.3981	0.34369	34.369	11318207	611927
1206	>sp|P05141|ADT2_HUMAN ADP/ATP translocase 2 OS=Homo sapiens GN=SLC25A5 PE=1 SV=7	14681	K.IYK.S	3	1	1	498.225	2	[498.2275239, 996.44189]	NTerm(TMPP/572.1800)	+	0.449717	44.9717	0.0652302	6.52302	0.63883	63.883	0.204174	20.4174	0.584655	58.4655	0.0848027	8.48027	0.945884	94.5884	0.312655	31.2655	11080303	1.60717e+06
1213	>sp|P04406|G3P_HUMAN Glyceraldehyde-3-phosphate dehydrogenase OS=Homo sapiens GN=GAPDH PE=1 SV=3	14598	K.YDNSLK.I	6	1	1	656.276	2	[656.2761785, 1311.543992]	NTerm(TMPP/572.1800)	+	0.397081	39.7081	0.00695093	0.695093	0.570133	57.0133	0.0226901	2.26901	0.564499	56.4499	0.00988159	0.988159	0.850988	85.0988	0.362197	36.2197	18190706	318429
1236	>sp|P00338|LDHA_HUMAN L-lactate dehydrogenase A chain OS=Homo sapiens GN=LDHA PE=1 SV=2	15436	K.LLIVSNPVDILTYVAWK.I	17	1	1	839.439	3	[839.7741487, 1259.672062]	NTerm(TMPP/572.1800)	+	0.228496	22.8496	0.00547415	0.547415	0.360347	36.0347	0.0133166	1.33166	0.357262	35.7262	0.00855906	0.855906	0.765439	76.5439	0.485425	48.5425	981410	23512
1238	>sp|O43852|CALU_HUMAN Calumenin OS=Homo sapiens GN=CALU PE=1 SV=2	14327	R.HLVYESDQNK.D	10	1	1	602.264	3	[602.2638852, 903.3927749]	NTerm(TMPP/572.1800)	+	0.196741	19.6741	0.00392221	0.392221	0.299106	29.9106	0.00843586	0.843586	0.297333	29.7333	0.00592761	0.592761	0.903301	90.3301	0.629366	62.9366	809298	16134.1
1248	>sp|O43707|ACTN4_HUMAN Alpha-actinin-4 OS=Homo sapiens GN=ACTN4 PE=1 SV=2	11888	R.HRPELIEYDK.L	10	1	1	468.718	4	[468.7212631, 624.9564878, 937.4394341]	NTerm(TMPP/572.1800)	+	0.0828706	8.28706	0.00205205	0.205205	0.127404	12.7404	0.00360238	0.360238	0.127003	12.7003	0.00314487	0.314487	0.732773	73.2773	0.637404	63.7404	89161.1	2207.81
1249	>sp|O43707|ACTN4_HUMAN Alpha-actinin-4 OS=Homo sapiens GN=ACTN4 PE=1 SV=2	11892	R.HRPELIEYDK.L	10	1	1	624.622	3	[624.6211819, 936.9312355]	NTerm(TMPP/572.1800)	+	0.172226	17.2226	0	0	0.298757	29.8757	0	0	0.298757	29.8757	0	0	0.691836	69.1836	0.485145	48.5145	151071	0
1253	>sp|O14979|HNRDL_HUMAN Heterogeneous nuclear ribonucleoprotein D-like OS=Homo sapiens GN=HNRNPDL PE=1 SV=3	12342	R.YHQIGSGK.C	8	1	1	487.883	3	[487.8854672, 731.8253955, 1460.628031]	NTerm(TMPP/572.1800)	+	0.151705	15.1705	0.00202499	0.202499	0.218728	21.8728	0.0037231	0.37231	0.218091	21.8091	0.00291112	0.291112	0.822644	82.2644	0.640838	64.0838	249261	3327.18
1258	>sp|O00571|DDX3X_HUMAN ATP-dependent RNA helicase DDX3X OS=Homo sapiens GN=DDX3X PE=1 SV=3	12577	R.YTRPTPVQK.H	9	1	1	554.601	3	[554.9356683, 831.901252]	NTerm(TMPP/572.1800)	+	0.207649	20.7649	0.0108475	1.08475	0.302549	30.2549	0.0221589	2.21589	0.297841	29.7841	0.015559	1.5559	0.808261	80.8261	0.554952	55.4952	81935.5	4280.26
1259	>sp|O00571|DDX3X_HUMAN ATP-dependent RNA helicase DDX3X OS=Homo sapiens GN=DDX3X PE=1 SV=3	12552	R.YTRPTPVQK.H	9	1	1	554.6	3	[554.5990103, 831.901252]	NTerm(TMPP/572.1800)	+	0.181109	18.1109	0.0118486	1.18486	0.263313	26.3313	0.0228497	2.28497	0.258854	25.8854	0.0169349	1.69349	0.816085	81.6085	0.591018	59.1018	152268	9961.75
1	>sp|Q7L7L0|H2A3_HUMAN Histone H2A type 3 OS=Homo sapiens GN=HIST3H2A PE=1 SV=3	14285	K.GNYSER.V	6	1	0	649.255	2	[649.257967, 1298.511998]	NTerm(TMPP/572.1800)	+	0.440023	44.0023	0.00358315	0.358315	0.709196	70.9196	0.0194722	1.94722	0.705124	70.5124	0.00574189	0.574189	0.805065	80.5065	0.232772	23.2772	2.12245e+06	17283.3
9	>sp|P09972|ALDOC_HUMAN Fructose-bisphosphate aldolase C OS=Homo sapiens GN=ALDOC PE=1 SV=2	14710	R.LYR.Q	3	1	0	512.228	2	[512.2271896, 1023.452022]	NTerm(TMPP/572.1800)	+	0.505017	50.5017	0.00859305	0.859305	0.65748	65.748	0.0316286	3.16286	0.650206	65.0206	0.0110635	1.10635	0.942368	94.2368	0.319209	31.9209	17204222	292736
29	>sp|Q96KK5|H2A1H_HUMAN Histone H2A type 1-H OS=Homo sapiens GN=HIST1H2AH PE=1 SV=3	14397	K.GNYAER.V	6	1	0	641.258	2	[641.2607971, 1282.511821]	NTerm(TMPP/572.1800)	+	0.443478	44.3478	0	0	0.68021	68.021	0	0	0.68021	68.021	0	0	0.814182	81.4182	0.260368	26.0368	3.10108e+06	0
30	>sp|Q96KK5|H2A1H_HUMAN Histone H2A type 1-H OS=Homo sapiens GN=HIST1H2AH PE=1 SV=3	14373	K.GNYAER.V	6	1	0	641.258	2	[641.2607971, 1282.511821]	NTerm(TMPP/572.1800)	+	0.424075	42.4075	0	0	0.682466	68.2466	0	0	0.682466	68.2466	0	0	0.793713	79.3713	0.252031	25.2031	19090124	0
55	>sp|P07437|TBB5_HUMAN Tubulin beta chain OS=Homo sapiens GN=TUBB PE=1 SV=2	13232	R.GSQQYR.A	6	1	0	655.772	2	[655.7711605, 1311.544089]	NTerm(TMPP/572.1800)	+	0.396825	39.6825	0.0108237	1.08237	0.740314	74.0314	0.0721479	7.21479	0.725661	72.5661	0.019793	1.9793	0.713964	71.3964	0.181736	18.1736	2.66203e+06	72609
58	>sp|P07437|TBB5_HUMAN Tubulin beta chain OS=Homo sapiens GN=TUBB PE=1 SV=2	14705	K.YVPR.A	4	1	0	553.746	2	[553.7447364, 1107.48716]	NTerm(TMPP/572.1800)	+	0.461042	46.1042	0.00883201	0.883201	0.649998	64.9998	0.0343541	3.43541	0.642004	64.2004	0.0122986	1.22986	0.881005	88.1005	0.304561	30.4561	18731450	358832
68	>sp|Q92804|RBP56_HUMAN TATA-binding protein-associated factor 2N OS=Homo sapiens GN=TAF15 PE=1 SV=1	13241	R.SGGGYGGDR.S	9	1	0	699.269	2	[699.2674387, 1398.529202]	NTerm(TMPP/572.1800)	+	0.348234	34.8234	0.00441876	0.441876	0.64539	64.539	0.0225728	2.25728	0.640148	64.0148	0.00812287	0.812287	0.693949	69.3949	0.244082	24.4082	1321241	16765.3
72	>sp|P19338|NUCL_HUMAN Nucleolin OS=Homo sapiens GN=NCL PE=1 SV=3	13106	K.GQNQDYR.G	7	1	0	726.79	2	[726.7932301, 1453.58222]	NTerm(TMPP/572.1800)	+	0.341589	34.1589	0.00347908	0.347908	0.687318	68.7318	0.0218978	2.18978	0.68254	68.254	0.00695166	0.695166	0.678681	67.8681	0.210736	21.0736	391279	3985.16
79	>sp|P22626|ROA2_HUMAN Heterogeneous nuclear ribonucleoproteins A2/B1 OS=Homo sapiens GN=HNRNPA2B1 PE=1 SV=2	13301	R.GGSDGYGSGR.G	10	1	0	742.785	2	[742.7860521, 1485.572876]	NTerm(TMPP/572.1800)	+	0.325349	32.5349	0.00185555	0.185555	0.633073	63.3073	0.00974416	0.974416	0.630795	63.0795	0.00359759	0.359759	0.66547	66.547	0.243301	24.3301	1.56848e+06	8945.45
95	>sp|P08670|VIME_HUMAN Vimentin OS=Homo sapiens GN=VIM PE=1 SV=4	13327	K.QESTEYR.R	7	1	0	742.794	2	[742.7969184, 1485.572876]	NTerm(TMPP/572.1800)	+	0.467641	46.7641	0.00921687	0.921687	0.733407	73.3407	0.0514322	5.14322	0.722956	72.2956	0.014249	1.4249	0.783686	78.3686	0.205949	20.5949	727394	14336.4
167	>sp|Q02543|RL18A_HUMAN 60S ribosomal protein L18a OS=Homo sapiens GN=RPL18A PE=1 SV=2	12071	R.SGTHNMYR.E	8	1	0	513.208	3	[513.2056064, 769.8086704]	NTerm(TMPP/572.1800)	+	0.161428	16.1428	0.0117387	1.17387	0.235904	23.5904	0.0219577	2.19577	0.231925	23.1925	0.0168652	1.68652	0.808996	80.8996	0.607726	60.7726	229572	16694.1
168	>sp|Q02543|RL18A_HUMAN 60S ribosomal protein L18a OS=Homo sapiens GN=RPL18A PE=1 SV=2	12047	R.SGTHNMYR.E	8	1	0	513.207	3	[513.2056064, 769.8086704]	NTerm(TMPP/572.1800)	+	0.170868	17.0868	0.0109538	1.09538	0.244606	24.4606	0.0203364	2.03364	0.24083	24.083	0.0154388	1.54388	0.808604	80.8604	0.601384	60.1384	251823	16143.5
169	>sp|Q08211|DHX9_HUMAN ATP-dependent RNA helicase A OS=Homo sapiens GN=DHX9 PE=1 SV=4	13208	K.YTQVGPDHNR.S	10	1	0	586.919	3	[587.2547392, 880.3770727]	NTerm(TMPP/572.1800)	+	0.195159	19.5159	0.00113837	0.113837	0.27537	27.537	0.00221174	0.221174	0.274928	27.4928	0.00160367	0.160367	0.807368	80.7368	0.584104	58.4104	602759	3515.92
217	>sp|P61247|RS3A_HUMAN 40S ribosomal protein S3a OS=Homo sapiens GN=RPS3A PE=1 SV=2	11994	K.TSYAQHQQVR.Q	10	1	0	597.267	3	[597.2654782, 895.9046855]	NTerm(TMPP/572.1800)	+	0.150296	15.0296	0.0025045	0.25045	0.217555	21.7555	0.00461192	0.461192	0.216769	21.6769	0.0036122	0.36122	0.814778	81.4778	0.635217	63.5217	245293	4087.51
218	>sp|P61247|RS3A_HUMAN 40S ribosomal protein S3a OS=Homo sapiens GN=RPS3A PE=1 SV=2	11972	K.TSYAQHQQVR.Q	10	1	0	597.266	3	[597.2654782, 895.9046855]	NTerm(TMPP/572.1800)	+	0.152082	15.2082	0.00324669	0.324669	0.212966	21.2966	0.00574352	0.574352	0.212002	21.2002	0.00452588	0.452588	0.824327	82.4327	0.645837	64.5837	229180	4892.61
219	>sp|P61247|RS3A_HUMAN 40S ribosomal protein S3a OS=Homo sapiens GN=RPS3A PE=1 SV=2	12019	K.TSYAQHQQVR.Q	10	1	0	597.266	3	[597.2654782, 895.9046855, 1789.943463]	NTerm(TMPP/572.1800)	+	0.14318	14.318	0.00271526	0.271526	0.189369	18.9369	0.00441058	0.441058	0.188692	18.8692	0.00357834	0.357834	0.846881	84.6881	0.684051	68.4051	64748.1	1227.88
230	>sp|P07437|TBB5_HUMAN Tubulin beta chain OS=Homo sapiens GN=TUBB PE=1 SV=2	13314	K.IREEYPDR.I	8	1	0	550.577	3	[550.5760179, 825.8681323]	NTerm(TMPP/572.1800)	+	0.197429	19.7429	0.00517364	0.517364	0.275085	27.5085	0.00984617	0.984617	0.273116	27.3116	0.00715703	0.715703	0.848437	84.8437	0.610643	61.0643	697207	18270.4
231	>sp|P07437|TBB5_HUMAN Tubulin beta chain OS=Homo sapiens GN=TUBB PE=1 SV=2	13290	K.IREEYPDR.I	8	1	0	550.577	3	[550.5760243, 825.868142]	NTerm(TMPP/572.1800)	+	0.183965	18.3965	0.00465515	0.465515	0.255179	25.5179	0.00859493	0.859493	0.253542	25.3542	0.00641575	0.641575	0.843018	84.3018	0.623869	62.3869	1.53737e+06	38902.5
232	>sp|P26599|PTBP1_HUMAN Polypyrimidine tract-binding protein 1 OS=Homo sapiens GN=PTBP1 PE=1 SV=1	14206	K.DYGNSPLHR.F	9	1	0	544.233	3	[544.230944, 816.3457725]	NTerm(TMPP/572.1800)	+	0.189751	18.9751	0.0033887	0.33887	0.276207	27.6207	0.00676895	0.676895	0.274851	27.4851	0.00490849	0.490849	0.794977	79.4977	0.572575	57.2575	319888	5712.8
233	>sp|P26599|PTBP1_HUMAN Polypyrimidine tract-binding protein 1 OS=Homo sapiens GN=PTBP1 PE=1 SV=1	14185	K.DYGNSPLHR.F	9	1	0	544.233	3	[544.230944, 816.3457725]	NTerm(TMPP/572.1800)	+	0.191706	19.1706	0.00548219	0.548219	0.273484	27.3484	0.0106501	1.06501	0.271362	27.1362	0.0077601	0.77601	0.808233	80.8233	0.582638	58.2638	246465	7048.14
274	>sp|P04792|HSPB1_HUMAN Heat shock protein beta-1 OS=Homo sapiens GN=HSPB1 PE=1 SV=2	12338	R.QDEHGYISR.C	9	1	0	559.568	3	[559.5675568, 839.3564271]	NTerm(TMPP/572.1800)	+	0.168535	16.8535	0.00529588	0.529588	0.225384	22.5384	0.00906012	0.906012	0.223799	22.3799	0.00703247	0.703247	0.841548	84.1548	0.647292	64.7292	138617	4355.77
310	>sp|P06733|ENOA_HUMAN Alpha-enolase OS=Homo sapiens GN=ENO1 PE=1 SV=2	14753	K.YNQLLR.I	6	1	0	689.82	2	[689.8258148, 1379.633139]	NTerm(TMPP/572.1800)	+	0.488557	48.8557	0.00431951	0.431951	0.720107	72.0107	0.0222411	2.22411	0.715551	71.5551	0.00632645	0.632645	0.835316	83.5316	0.23232	23.232	6052357	53511.1
320	>sp|P06733|ENOA_HUMAN Alpha-enolase OS=Homo sapiens GN=ENO1 PE=1 SV=2	14803	K.GVPLYR.H	6	1	0	638.8	2	[638.8011676, 1277.595346]	NTerm(TMPP/572.1800)	+	0.422177	42.2177	0	0	0.733809	73.3809	0	0	0.733809	73.3809	0	0	0.720021	72.0021	0.191663	19.1663	1.359e+06	0
331	>sp|P63261|ACTG_HUMAN Actin, cytoplasmic 2 OS=Homo sapiens GN=ACTG1 PE=1 SV=1	14079	K.QEYDESGPSIVHR.K	13	1	0	696.966	3	[697.306317, 1045.960486]	NTerm(TMPP/572.1800)	+	0.215539	21.5539	0.00892567	0.892567	0.338489	33.8489	0.0207499	2.07499	0.33381	33.381	0.0138233	1.38233	0.764531	76.4531	0.498754	49.8754	303257	12558.1
332	>sp|P63261|ACTG_HUMAN Actin, cytoplasmic 2 OS=Homo sapiens GN=ACTG1 PE=1 SV=1	13399	K.QEYDESGPSIVHR.K	13	1	0	696.966	3	[697.3063436, 1045.960526]	NTerm(TMPP/572.1800)	+	0.21823	21.823	0.00802322	0.802322	0.342024	34.2024	0.0187525	1.87525	0.337776	33.7776	0.0124184	1.24184	0.769128	76.9128	0.499784	49.9784	541987	19926.2
333	>sp|P63261|ACTG_HUMAN Actin, cytoplasmic 2 OS=Homo sapiens GN=ACTG1 PE=1 SV=1	13420	K.QEYDESGPSIVHR.K	13	1	0	696.966	3	[697.3063436, 1045.960526]	NTerm(TMPP/572.1800)	+	0.221813	22.1813	0.00867672	0.867672	0.355396	35.5396	0.0211116	2.11116	0.350523	35.0523	0.0137115	1.37115	0.759253	75.9253	0.482707	48.2707	438598	17156.7
334	>sp|P63261|ACTG_HUMAN Actin, cytoplasmic 2 OS=Homo sapiens GN=ACTG1 PE=1 SV=1	13438	K.QEYDESGPSIVHR.K	13	1	0	696.966	3	[697.3063436, 1045.960526]	NTerm(TMPP/572.1800)	+	0.208512	20.8512	0.00745715	0.745715	0.332389	33.2389	0.0174944	1.74944	0.328484	32.8484	0.0117478	1.17478	0.757263	75.7263	0.499618	49.9618	183600	6566.23
335	>sp|P63261|ACTG_HUMAN Actin, cytoplasmic 2 OS=Homo sapiens GN=ACTG1 PE=1 SV=1	13458	K.QEYDESGPSIVHR.K	13	1	0	696.966	3	[697.3063436, 1045.960526]	NTerm(TMPP/572.1800)	+	0.238409	23.8409	0.00637212	0.637212	0.388288	38.8288	0.0166825	1.66825	0.384299	38.4299	0.0102714	1.02714	0.726429	72.6429	0.439801	43.9801	52771.4	1410.46
336	>sp|P63261|ACTG_HUMAN Actin, cytoplasmic 2 OS=Homo sapiens GN=ACTG1 PE=1 SV=1	13973	K.QEYDESGPSIVHR.K	13	1	0	696.966	3	[696.970405, 1045.960501]	NTerm(TMPP/572.1800)	+	0.207539	20.7539	0	0	0.303327	30.3327	0	0	0.303327	30.3327	0	0	0.801229	80.1229	0.558195	55.8195	23273.2	0
337	>sp|P63261|ACTG_HUMAN Actin, cytoplasmic 2 OS=Homo sapiens GN=ACTG1 PE=1 SV=1	13988	K.QEYDESGPSIVHR.K	13	1	0	696.966	3	[697.3063273, 1045.452279]	NTerm(TMPP/572.1800)	+	0.230122	23.0122	0.0106418	1.06418	0.364674	36.4674	0.0258576	2.58576	0.358626	35.8626	0.0165844	1.65844	0.768139	76.8139	0.479925	47.9925	35551.8	1644.06
338	>sp|P63261|ACTG_HUMAN Actin, cytoplasmic 2 OS=Homo sapiens GN=ACTG1 PE=1 SV=1	14009	K.QEYDESGPSIVHR.K	13	1	0	696.966	3	[697.3063273, 1045.960501]	NTerm(TMPP/572.1800)	+	0.220414	22.0414	0.00872174	0.872174	0.338873	33.8873	0.0198791	1.98791	0.33439	33.439	0.0132317	1.32317	0.78258	78.258	0.510539	51.0539	59428.1	2351.55
339	>sp|P63261|ACTG_HUMAN Actin, cytoplasmic 2 OS=Homo sapiens GN=ACTG1 PE=1 SV=1	14025	K.QEYDESGPSIVHR.K	13	1	0	696.966	3	[697.306317, 1045.960486]	NTerm(TMPP/572.1800)	+	0.217085	21.7085	0.00460461	0.460461	0.329999	32.9999	0.0103392	1.03392	0.327706	32.7706	0.00695101	0.695101	0.785393	78.5393	0.522556	52.2556	86525.8	1835.31
340	>sp|P63261|ACTG_HUMAN Actin, cytoplasmic 2 OS=Homo sapiens GN=ACTG1 PE=1 SV=1	14043	K.QEYDESGPSIVHR.K	13	1	0	696.966	3	[697.306317, 1045.960486]	NTerm(TMPP/572.1800)	+	0.226837	22.6837	0.00768519	0.768519	0.354152	35.4152	0.0182392	1.82392	0.349953	34.9953	0.0118563	1.18563	0.767031	76.7031	0.489512	48.9512	138675	4698.28
341	>sp|P63261|ACTG_HUMAN Actin, cytoplasmic 2 OS=Homo sapiens GN=ACTG1 PE=1 SV=1	14061	K.QEYDESGPSIVHR.K	13	1	0	696.966	3	[697.306317, 1045.960486]	NTerm(TMPP/572.1800)	+	0.215178	21.5178	0.00759253	0.759253	0.341396	34.1396	0.0179618	1.79618	0.337332	33.7332	0.0119027	1.19027	0.754069	75.4069	0.490722	49.0722	194541	6864.37
342	>sp|P63261|ACTG_HUMAN Actin, cytoplasmic 2 OS=Homo sapiens GN=ACTG1 PE=1 SV=1	14097	K.QEYDESGPSIVHR.K	13	1	0	696.966	3	[697.306317, 1045.960486]	NTerm(TMPP/572.1800)	+	0.216036	21.6036	0.0087041	0.87041	0.333688	33.3688	0.0197782	1.97782	0.329262	32.9262	0.013266	1.3266	0.77222	77.222	0.507714	50.7714	478969	19297.7
343	>sp|P63261|ACTG_HUMAN Actin, cytoplasmic 2 OS=Homo sapiens GN=ACTG1 PE=1 SV=1	14115	K.QEYDESGPSIVHR.K	13	1	0	696.967	3	[697.306317, 1045.960486]	NTerm(TMPP/572.1800)	+	0.21708	21.708	0.00608807	0.608807	0.342672	34.2672	0.0144096	1.44096	0.33941	33.941	0.00951884	0.951884	0.758165	75.8165	0.49362	49.362	664528	18636.9
344	>sp|P63261|ACTG_HUMAN Actin, cytoplasmic 2 OS=Homo sapiens GN=ACTG1 PE=1 SV=1	14133	K.QEYDESGPSIVHR.K	13	1	0	696.967	3	[697.306317, 1045.960486]	NTerm(TMPP/572.1800)	+	0.2102	21.02	0.00640916	0.640916	0.330915	33.0915	0.0148561	1.48561	0.32761	32.761	0.00998908	0.998908	0.767121	76.7121	0.508141	50.8141	832364	25379.4
345	>sp|P63261|ACTG_HUMAN Actin, cytoplasmic 2 OS=Homo sapiens GN=ACTG1 PE=1 SV=1	14151	K.QEYDESGPSIVHR.K	13	1	0	696.967	3	[697.306317, 1045.960486]	NTerm(TMPP/572.1800)	+	0.224369	22.4369	0.00688962	0.688962	0.352112	35.2112	0.0164145	1.64145	0.348346	34.8346	0.0106965	1.06965	0.76968	76.968	0.493332	49.3332	928196	28501.8
346	>sp|P63261|ACTG_HUMAN Actin, cytoplasmic 2 OS=Homo sapiens GN=ACTG1 PE=1 SV=1	14170	K.QEYDESGPSIVHR.K	13	1	0	696.967	3	[697.306317, 1045.960486]	NTerm(TMPP/572.1800)	+	0.21637	21.637	0.00798301	0.798301	0.338375	33.8375	0.0185198	1.85198	0.334203	33.4203	0.0123305	1.23305	0.768745	76.8745	0.50235	50.235	599831	22130.8
347	>sp|P63261|ACTG_HUMAN Actin, cytoplasmic 2 OS=Homo sapiens GN=ACTG1 PE=1 SV=1	14196	K.QEYDESGPSIVHR.K	13	1	0	696.967	3	[697.306317, 1045.960486]	NTerm(TMPP/572.1800)	+	0.230466	23.0466	0.00448839	0.448839	0.348596	34.8596	0.0103146	1.03146	0.346245	34.6245	0.00674324	0.674324	0.806399	80.6399	0.521749	52.1749	212549	4139.46
359	>sp|P22626|ROA2_HUMAN Heterogeneous nuclear ribonucleoproteins A2/B1 OS=Homo sapiens GN=HNRNPA2B1 PE=1 SV=2	10955	K.YHTINGHNAEVR.K	12	1	0	661.629	3	[661.6331782, 992.4359418]	NTerm(TMPP/572.1800)	+	0.239359	23.9359	0	0	0.339322	33.9322	0	0	0.339322	33.9322	0	0	0.815332	81.5332	0.538672	53.8672	277805	0
360	>sp|P22626|ROA2_HUMAN Heterogeneous nuclear ribonucleoproteins A2/B1 OS=Homo sapiens GN=HNRNPA2B1 PE=1 SV=2	10937	K.YHTINGHNAEVR.K	12	1	0	661.629	3	[661.9621598, 992.9395834]	NTerm(TMPP/572.1800)	+	0.245421	24.5421	0	0	0.357874	35.7874	0	0	0.357874	35.7874	0	0	0.811152	81.1152	0.520862	52.0862	346814	0
362	>sp|P22626|ROA2_HUMAN Heterogeneous nuclear ribonucleoproteins A2/B1 OS=Homo sapiens GN=HNRNPA2B1 PE=1 SV=2	10949	K.YHTINGHNAEVR.K	12	1	0	496.473	4	[496.4713269, 661.9621598, 992.9395834]	NTerm(TMPP/572.1800)	+	0.108965	10.8965	0	0	0.162084	16.2084	0	0	0.162084	16.2084	0	0	0.734135	73.4135	0.615143	61.5143	484625	0
363	>sp|P22626|ROA2_HUMAN Heterogeneous nuclear ribonucleoproteins A2/B1 OS=Homo sapiens GN=HNRNPA2B1 PE=1 SV=2	9907	K.YHTINGHNAEVR.K	12	1	0	496.473	4	[496.4772854, 661.9621874]	NTerm(TMPP/572.1800)	+	0.118295	11.8295	0	0	0.149735	14.9735	0	0	0.149735	14.9735	0	0	0.859105	85.9105	0.730467	73.0467	124457	0
364	>sp|P22626|ROA2_HUMAN Heterogeneous nuclear ribonucleoproteins A2/B1 OS=Homo sapiens GN=HNRNPA2B1 PE=1 SV=2	9929	K.YHTINGHNAEVR.K	12	1	0	496.473	4	[496.4772854, 661.9621874, 992.9564193]	NTerm(TMPP/572.1800)	+	0.120596	12.0596	0	0	0.16904	16.904	0	0	0.16904	16.904	0	0	0.77731	77.731	0.645914	64.5914	74815.7	0
365	>sp|P22626|ROA2_HUMAN Heterogeneous nuclear ribonucleoproteins A2/B1 OS=Homo sapiens GN=HNRNPA2B1 PE=1 SV=2	10928	K.YHTINGHNAEVR.K	12	1	0	496.473	4	[496.7267491, 661.9621598, 992.956378]	NTerm(TMPP/572.1800)	+	0.119014	11.9014	0	0	0.172446	17.2446	0	0	0.172446	17.2446	0	0	0.74652	74.652	0.617786	61.7786	312144	0
366	>sp|P22626|ROA2_HUMAN Heterogeneous nuclear ribonucleoproteins A2/B1 OS=Homo sapiens GN=HNRNPA2B1 PE=1 SV=2	10967	K.YHTINGHNAEVR.K	12	1	0	496.473	4	[496.7267491, 661.9621598, 992.9395834]	NTerm(TMPP/572.1800)	+	0.11385	11.385	0	0	0.170658	17.0658	0	0	0.170658	17.0658	0	0	0.732428	73.2428	0.607433	60.7433	204240	0
367	>sp|P22626|ROA2_HUMAN Heterogeneous nuclear ribonucleoproteins A2/B1 OS=Homo sapiens GN=HNRNPA2B1 PE=1 SV=2	10987	K.YHTINGHNAEVR.K	12	1	0	496.473	4	[496.4772647, 661.9621598]	NTerm(TMPP/572.1800)	+	0.128208	12.8208	0	0	0.175972	17.5972	0	0	0.175972	17.5972	0	0	0.81113	81.113	0.668394	66.8394	52452.3	0
405	>sp|P63261|ACTG_HUMAN Actin, cytoplasmic 2 OS=Homo sapiens GN=ACTG1 PE=1 SV=1	14503	K.IWHHTFYNELR.V	11	1	0	522.739	4	[522.7408109, 697.3260763]	NTerm(TMPP/572.1800)	+	0.0700653	7.00653	0.00379786	0.379786	0.0972557	9.72557	0.00580573	0.580573	0.0967457	9.67457	0.00524406	0.524406	0.81422	81.422	0.731178	73.1178	2.20303e+06	119414
406	>sp|P63261|ACTG_HUMAN Actin, cytoplasmic 2 OS=Homo sapiens GN=ACTG1 PE=1 SV=1	14518	K.IWHHTFYNELR.V	11	1	0	696.65	3	[696.7827709, 1045.470395]	NTerm(TMPP/572.1800)	+	0.294198	29.4198	0.00326908	0.326908	0.448813	44.8813	0.00896685	0.896685	0.446586	44.6586	0.00496238	0.496238	0.800174	80.0174	0.438857	43.8857	3098655	34431.7
407	>sp|P63261|ACTG_HUMAN Actin, cytoplasmic 2 OS=Homo sapiens GN=ACTG1 PE=1 SV=1	14505	K.IWHHTFYNELR.V	11	1	0	696.649	3	[696.980263, 1045.470395]	NTerm(TMPP/572.1800)	+	0.249015	24.9015	0.00226753	0.226753	0.420589	42.0589	0.00656655	0.656655	0.418984	41.8984	0.00381527	0.381527	0.70844	70.844	0.408912	40.8912	9638595	87769.1
420	>sp|Q9BQE3|TBA1C_HUMAN Tubulin alpha-1C chain OS=Homo sapiens GN=TUBA1C PE=1 SV=1	14595	R.NLDIERPTYTNLNR.L	14	1	0	764.36	3	[764.6980645, 1147.053772]	NTerm(TMPP/572.1800)	+	0.19646	19.646	0.00362384	0.362384	0.34219	34.219	0.00950418	0.950418	0.340043	34.0043	0.00627235	0.627235	0.715783	71.5783	0.467896	46.7896	23894888	440758
431	>sp|Q9BQE3|TBA1C_HUMAN Tubulin alpha-1C chain OS=Homo sapiens GN=TUBA1C PE=1 SV=1	20730	R.AFVHWYVGEGMEEGEFSEAR.E	20	1	0	968.071	3	[968.4129107, 1452.600527]	NTerm(TMPP/572.1800)	+	0.256767	25.6767	0	0	0.501597	50.1597	0	0	0.501597	50.1597	0	0	0.62742	62.742	0.312708	31.2708	39291.6	0
432	>sp|Q9BQE3|TBA1C_HUMAN Tubulin alpha-1C chain OS=Homo sapiens GN=TUBA1C PE=1 SV=1	17839	R.AFVHWYVGEGMEEGEFSEAR.E	20	1	0	968.071	3	[968.4130594, 1452.60075]	NTerm(TMPP/572.1800)	+	0.241898	24.1898	0	0	0.546775	54.6775	0	0	0.546775	54.6775	0	0	0.567131	56.7131	0.257038	25.7038	76266.7	0
443	>sp|P08238|HS90B_HUMAN Heat shock protein HSP 90-beta OS=Homo sapiens GN=HSP90AB1 PE=1 SV=4	17606	K.HNDDEQYAWESSAGGSFTVR.A	20	1	0	943.385	3	[943.7254212, 1415.583427]	NTerm(TMPP/572.1800)	+	0.215623	21.5623	0.00522161	0.522161	0.61948	61.948	0.0379286	3.79286	0.610324	61.0324	0.0147799	1.47799	0.46676	46.676	0.174987	17.4987	177223	4291.71
444	>sp|P08238|HS90B_HUMAN Heat shock protein HSP 90-beta OS=Homo sapiens GN=HSP90AB1 PE=1 SV=4	14445	K.HNDDEQYAWESSAGGSFTVR.A	20	1	0	943.386	3	[943.7255605, 1415.583636]	NTerm(TMPP/572.1800)	+	0.205995	20.5995	0.00703595	0.703595	0.568315	56.8315	0.0430315	4.30315	0.557493	55.7493	0.0190417	1.90417	0.485842	48.5842	0.205737	20.5737	6.27388e+06	214291
445	>sp|P08238|HS90B_HUMAN Heat shock protein HSP 90-beta OS=Homo sapiens GN=HSP90AB1 PE=1 SV=4	20502	K.HNDDEQYAWESSAGGSFTVR.A	20	1	0	943.384	3	[943.7252768, 1415.58321]	NTerm(TMPP/572.1800)	+	0.20132	20.132	0.00680577	0.680577	0.549777	54.9777	0.0396443	3.96443	0.539745	53.9745	0.0182465	1.82465	0.487985	48.7985	0.215694	21.5694	82795	2798.95
446	>sp|P67809|YBOX1_HUMAN Nuclease-sensitive element-binding protein 1 OS=Homo sapiens GN=YBX1 PE=1 SV=3	11726	R.RPQYSNPPVQGEVMEGADNQGAGEQGRPVR.Q	30	1	0	949.683	4	[949.934032, 1266.587925]	NTerm(TMPP/572.1800)	+	0.137094	13.7094	0	0	0.230142	23.0142	0	0	0.230142	23.0142	0	0	0.673495	67.3495	0.518496	51.8496	170489	0
474	>sp|P02008|HBAZ_HUMAN Hemoglobin subunit zeta OS=Homo sapiens GN=HBZ PE=1 SV=2	14643	K.TYFPHFDLHPGSAQLR.A	16	1	0	615.284	4	[615.7672868, 820.707476]	NTerm(TMPP/572.1800)	+	0.351178	35.1178	0.010136	1.0136	0.40191	40.191	0.0190264	1.90264	0.397301	39.7301	0.0114672	1.14672	0.992781	99.2781	0.586963	58.6963	8980110	259191
481	>sp|P63261|ACTG_HUMAN Actin, cytoplasmic 2 OS=Homo sapiens GN=ACTG1 PE=1 SV=1	14770	K.SYELPDGQVITIGNER.F	16	1	0	788.363	3	[788.6988556, 1183.057848]	NTerm(TMPP/572.1800)	+	0.250507	25.0507	0.00200888	0.200888	0.360111	36.0111	0.00449274	0.449274	0.359074	35.9074	0.00287952	0.287952	0.804422	80.4422	0.513259	51.3259	12745348	102209
485	>sp|P07437|TBB5_HUMAN Tubulin beta chain OS=Homo sapiens GN=TUBB PE=1 SV=2	15076	R.YLTVAAVFR.G	9	1	0	806.391	2	[806.901032, 1612.787444]	NTerm(TMPP/572.1800)	+	0.529897	52.9897	0.00045147	0.045147	0.711017	71.1017	0.00209188	0.209188	0.710587	71.0587	0.000605417	0.0605417	0.882088	88.2088	0.254754	25.4754	19005480	16192.6
487	>sp|P07437|TBB5_HUMAN Tubulin beta chain OS=Homo sapiens GN=TUBB PE=1 SV=2	14775	K.FWEVISDEHGIDPTGTYHGDSDLQLDR.I	27	1	0	919.403	4	[919.6557167, 1226.20551]	NTerm(TMPP/572.1800)	+	0.177789	17.7789	0	0	0.3047	30.47	0	0	0.3047	30.47	0	0	0.709227	70.9227	0.493126	49.3126	13429097	0
506	>sp|P09651|ROA1_HUMAN Heterogeneous nuclear ribonucleoprotein A1 OS=Homo sapiens GN=HNRNPA1 PE=1 SV=5	18100	R.GFGFVTYATVEEVDAAMNAR.P	20	1	0	907.401	3	[907.7368654, 1361.602641]	NTerm(TMPP/572.1800)	+	0.375719	37.5719	0.00855192	0.855192	0.580094	58.0094	0.0304861	3.04861	0.572534	57.2534	0.0130317	1.30317	0.763451	76.3451	0.3164	31.64	291109	6626.08
507	>sp|P09651|ROA1_HUMAN Heterogeneous nuclear ribonucleoprotein A1 OS=Homo sapiens GN=HNRNPA1 PE=1 SV=5	15147	R.GFGFVTYATVEEVDAAMNAR.P	20	1	0	907.401	3	[907.7369997, 1361.602842]	NTerm(TMPP/572.1800)	+	0.376144	37.6144	0.00888916	0.888916	0.597121	59.7121	0.0338409	3.38409	0.588812	58.8812	0.013915	1.3915	0.748736	74.8736	0.297453	29.7453	10172238	240393
508	>sp|P09651|ROA1_HUMAN Heterogeneous nuclear ribonucleoprotein A1 OS=Homo sapiens GN=HNRNPA1 PE=1 SV=5	20981	R.GFGFVTYATVEEVDAAMNAR.P	20	1	0	907.402	3	[907.7367363, 1361.602447]	NTerm(TMPP/572.1800)	+	0.355484	35.5484	0.0092921	0.92921	0.587624	58.7624	0.0359102	3.59102	0.578735	57.8735	0.0151277	1.51277	0.736194	73.6194	0.298996	29.8996	101697	2658.28
538	>sp|Q9BQE3|TBA1C_HUMAN Tubulin alpha-1C chain OS=Homo sapiens GN=TUBA1C PE=1 SV=1	15031	R.FDGALNVDLTEFQTNLVPYPR.I	21	1	0	994.469	3	[994.8062069, 1492.202729]	NTerm(TMPP/572.1800)	+	0.277596	27.7596	0.0029738	0.29738	0.523504	52.3504	0.0116327	1.16327	0.520585	52.0585	0.00557688	0.557688	0.635702	63.5702	0.30122	30.122	6.41592e+06	68732
539	>sp|Q9BQE3|TBA1C_HUMAN Tubulin alpha-1C chain OS=Homo sapiens GN=TUBA1C PE=1 SV=1	14457	R.TGTYR.Q	5	1	0	585.244	2	[585.2432604, 1170.490583]	NTerm(TMPP/572.1800)	+	0.520094	52.0094	0.00482485	0.482485	0.734886	73.4886	0.0250705	2.50705	0.72991	72.991	0.00677129	0.677129	0.888127	88.8127	0.233861	23.3861	16740983	155304
580	>sp|Q92945|FUBP2_HUMAN Far upstream element-binding protein 2 OS=Homo sapiens GN=KHSRP PE=1 SV=4	13271	R.NEYGSR.I	6	1	0	649.255	2	[649.2580071, 1298.512078]	NTerm(TMPP/572.1800)	+	0.472213	47.2213	0.00944893	0.944893	0.735086	73.5086	0.0526029	5.26029	0.72443	72.443	0.0144958	1.44958	0.821088	82.1088	0.214365	21.4365	1019503	20400.2
582	>sp|Q92804|RBP56_HUMAN TATA-binding protein-associated factor 2N OS=Homo sapiens GN=TAF15 PE=1 SV=1	14230	R.GGGYGGDR.G	8	1	0	655.754	2	[655.7531006, 1311.518529]	NTerm(TMPP/572.1800)	+	0.474831	47.4831	0.00453379	0.453379	0.731167	73.1167	0.0253117	2.53117	0.726098	72.6098	0.00693295	0.693295	0.812072	81.2072	0.216798	21.6798	360883	3445.79
583	>sp|Q92804|RBP56_HUMAN TATA-binding protein-associated factor 2N OS=Homo sapiens GN=TAF15 PE=1 SV=1	14207	R.GGGYGGDR.G	8	1	0	655.754	2	[655.7531006, 1311.518529]	NTerm(TMPP/572.1800)	+	0.481322	48.1322	0.0060779	0.60779	0.756223	75.6223	0.0376953	3.76953	0.74907	74.907	0.00945889	0.945889	0.800905	80.0905	0.193396	19.3396	703539	8883.95
590	>sp|Q86UQ4|ABCAD_HUMAN ATP-binding cassette sub-family A member 13 OS=Homo sapiens GN=ABCA13 PE=2 SV=3	11653	K.HYR.R	3	1	0	349.813	3	[349.8125715, 524.7223798]	NTerm(TMPP/572.1800)	+	0.142301	14.2301	0.0165965	1.65965	0.259302	25.9302	0.0392277	3.92277	0.25169	25.169	0.0293545	2.93545	0.684326	68.4326	0.492	49.2	65363.6	7623.32
592	>sp|Q7KZF4|SND1_HUMAN Staphylococcal nuclease domain-containing protein 1 OS=Homo sapiens GN=SND1 PE=1 SV=1	13400	R.NDIASHPPVEGSYAPR.R	16	1	0	761.34	3	[761.676503, 1142.521486]	NTerm(TMPP/572.1800)	+	0.213927	21.3927	0.00272904	0.272904	0.382878	38.2878	0.00785255	0.785255	0.381017	38.1017	0.00486059	0.486059	0.67574	67.574	0.414987	41.4987	107165	1367.09
593	>sp|Q7KZF4|SND1_HUMAN Staphylococcal nuclease domain-containing protein 1 OS=Homo sapiens GN=SND1 PE=1 SV=1	13376	R.NDIASHPPVEGSYAPR.R	16	1	0	761.34	3	[761.676503, 1142.521486]	NTerm(TMPP/572.1800)	+	0.227093	22.7093	0.00256474	0.256474	0.4131	41.31	0.0078866	0.78866	0.411181	41.1181	0.00464378	0.464378	0.662245	66.2245	0.386867	38.6867	434713	4909.54
594	>sp|Q7KZF4|SND1_HUMAN Staphylococcal nuclease domain-containing protein 1 OS=Homo sapiens GN=SND1 PE=1 SV=1	12056	R.YRQDDDQR.S	8	1	0	556.559	3	[556.3487707, 834.8455212]	NTerm(TMPP/572.1800)	+	0.14927	14.927	0.00338477	0.338477	0.23199	23.199	0.00680292	0.680292	0.230776	23.0776	0.00523297	0.523297	0.826469	82.6469	0.631415	63.1415	88675.9	2010.77
597	>sp|Q16658|FSCN1_HUMAN Fascin OS=Homo sapiens GN=FSCN1 PE=1 SV=3	13382	R.YSVQTADHR.F	9	1	0	550.236	3	[550.2363908, 825.3587939]	NTerm(TMPP/572.1800)	+	0.249171	24.9171	0.0109077	1.09077	0.333461	33.3461	0.0214312	2.14312	0.328663	32.8663	0.0143876	1.43876	0.869856	86.9856	0.571451	57.1451	146176	6398.99
598	>sp|Q16658|FSCN1_HUMAN Fascin OS=Homo sapiens GN=FSCN1 PE=1 SV=3	13356	R.YSVQTADHR.F	9	1	0	550.237	3	[550.2363908, 825.3587939]	NTerm(TMPP/572.1800)	+	0.212127	21.2127	0.00878574	0.878574	0.289057	28.9057	0.0165607	1.65607	0.285637	28.5637	0.0118303	1.18303	0.856826	85.6826	0.601948	60.1948	888133	36784
644	>sp|Q13066|GAG2B_HUMAN G antigen 2B/2C OS=Homo sapiens GN=GAGE2B PE=1 SV=1	12317	R.STYRPR.P	6	1	0	451.204	3	[451.204181, 676.8065462]	NTerm(TMPP/572.1800)	+	0.187968	18.7968	0.0201983	2.01983	0.244975	24.4975	0.0336903	3.36903	0.238691	23.8691	0.0256487	2.56487	0.890867	89.0867	0.655375	65.5375	807228	86741.1
645	>sp|Q13066|GAG2B_HUMAN G antigen 2B/2C OS=Homo sapiens GN=GAGE2B PE=1 SV=1	12298	R.STYRPR.P	6	1	0	451.204	3	[451.204181, 676.8065462]	NTerm(TMPP/572.1800)	+	0.194454	19.4454	0.0176295	1.76295	0.252998	25.2998	0.029791	2.9791	0.247325	24.7325	0.0224229	2.24229	0.892281	89.2281	0.65159	65.159	477855	43323.1
646	>sp|Q13066|GAG2B_HUMAN G antigen 2B/2C OS=Homo sapiens GN=GAGE2B PE=1 SV=1	12341	R.STYRPR.P	6	1	0	451.204	3	[451.204181, 676.8065462]	NTerm(TMPP/572.1800)	+	0.189761	18.9761	0.0204632	2.04632	0.252252	25.2252	0.0351015	3.51015	0.245572	24.5572	0.0264816	2.64816	0.880187	88.0187	0.64073	64.073	420051	45296.8
656	>sp|Q07955|SRSF1_HUMAN Serine/arginine-rich splicing factor 1 OS=Homo sapiens GN=SRSF1 PE=1 SV=2	12445	R.SHEGETAYIR.V	10	1	0	578.915	3	[579.2481572, 868.3729569]	NTerm(TMPP/572.1800)	+	0.149575	14.9575	0.0084717	0.84717	0.206061	20.6061	0.0144871	1.44871	0.203684	20.3684	0.0115363	1.15363	0.850454	85.0454	0.667419	66.7419	186873	10584.2
657	>sp|Q07955|SRSF1_HUMAN Serine/arginine-rich splicing factor 1 OS=Homo sapiens GN=SRSF1 PE=1 SV=2	12422	R.SHEGETAYIR.V	10	1	0	578.915	3	[579.2481572, 868.3729569]	NTerm(TMPP/572.1800)	+	0.148246	14.8246	0.0063782	0.63782	0.203348	20.3348	0.0108628	1.08628	0.201585	20.1585	0.00867304	0.867304	0.854589	85.4589	0.674906	67.4906	333207	14336
671	>sp|Q01130|SRSF2_HUMAN Serine/arginine-rich splicing factor 2 OS=Homo sapiens GN=SRSF2 PE=1 SV=4	10133	R.YGRPPDSHHSR.R	11	1	0	470.955	4	[471.209524, 627.9442439, 941.9076867]	NTerm(TMPP/572.1800)	+	0.126348	12.6348	0	0	0.185819	18.5819	0	0	0.185819	18.5819	0	0	0.763303	76.3303	0.621467	62.1467	48277	0
672	>sp|Q01130|SRSF2_HUMAN Serine/arginine-rich splicing factor 2 OS=Homo sapiens GN=SRSF2 PE=1 SV=4	10106	R.YGRPPDSHHSR.R	11	1	0	470.956	4	[470.957068, 627.9442439, 941.9076867]	NTerm(TMPP/572.1800)	+	0.128316	12.8316	0.00316668	0.316668	0.185071	18.5071	0.00557332	0.557332	0.184229	18.4229	0.00454655	0.454655	0.768906	76.8906	0.623755	62.3755	75631.3	1866.49
710	>sp|P67809|YBOX1_HUMAN Nuclease-sensitive element-binding protein 1 OS=Homo sapiens GN=YBX1 PE=1 SV=3	12395	R.GYRPR.F	5	1	0	407.518	3	[407.5175555, 611.2810573]	NTerm(TMPP/572.1800)	+	0.26157	26.157	0.00835299	0.835299	0.317422	31.7422	0.0146331	1.46331	0.314237	31.4237	0.0100348	1.00348	0.935203	93.5203	0.631943	63.1943	554795	17716.8
711	>sp|P67809|YBOX1_HUMAN Nuclease-sensitive element-binding protein 1 OS=Homo sapiens GN=YBX1 PE=1 SV=3	12374	R.GYRPR.F	5	1	0	407.518	3	[407.5175555, 611.2810573]	NTerm(TMPP/572.1800)	+	0.243534	24.3534	0.00838334	0.838334	0.294573	29.4573	0.014171	1.4171	0.291615	29.1615	0.0100385	1.00385	0.933703	93.3703	0.652048	65.2048	480812	16551.3
712	>sp|P67809|YBOX1_HUMAN Nuclease-sensitive element-binding protein 1 OS=Homo sapiens GN=YBX1 PE=1 SV=3	12065	R.RPYGR.R	5	1	0	407.518	3	[407.5175601, 611.2810641]	NTerm(TMPP/572.1800)	+	0.221399	22.1399	0.0153543	1.53543	0.270781	27.0781	0.0251055	2.51055	0.265789	26.5789	0.0184328	1.84328	0.91935	91.935	0.658051	65.8051	234778	16282.1
713	>sp|P67809|YBOX1_HUMAN Nuclease-sensitive element-binding protein 1 OS=Homo sapiens GN=YBX1 PE=1 SV=3	12044	R.RPYGR.R	5	1	0	407.518	3	[407.5175601, 611.2810641]	NTerm(TMPP/572.1800)	+	0.196272	19.6272	0.0142306	1.42306	0.247039	24.7039	0.0232353	2.32353	0.242692	24.2692	0.0175963	1.75963	0.912569	91.2569	0.675038	67.5038	267141	19369
714	>sp|P67809|YBOX1_HUMAN Nuclease-sensitive element-binding protein 1 OS=Homo sapiens GN=YBX1 PE=1 SV=3	11878	R.RPYR.R	4	1	0	388.511	3	[388.5109414, 582.7661791]	NTerm(TMPP/572.1800)	+	0.22936	22.936	0.00242855	0.242855	0.281747	28.1747	0.00413629	0.413629	0.280909	28.0909	0.00297437	0.297437	0.950433	95.0433	0.680621	68.0621	421367	4461.6
715	>sp|P67809|YBOX1_HUMAN Nuclease-sensitive element-binding protein 1 OS=Homo sapiens GN=YBX1 PE=1 SV=3	11856	R.RPYR.R	4	1	0	388.511	3	[388.5109414, 582.2681115]	NTerm(TMPP/572.1800)	+	0.233109	23.3109	0.00284294	0.284294	0.28006	28.006	0.0047218	0.47218	0.279107	27.9107	0.00340392	0.340392	0.956628	95.6628	0.686371	68.6371	313175	3819.4
716	>sp|P67809|YBOX1_HUMAN Nuclease-sensitive element-binding protein 1 OS=Homo sapiens GN=YBX1 PE=1 SV=3	11899	R.RPYR.R	4	1	0	388.511	3	[388.5109414, 582.7661791]	NTerm(TMPP/572.1800)	+	0.227619	22.7619	0	0	0.278609	27.8609	0	0	0.278609	27.8609	0	0	0.94897	94.897	0.684578	68.4578	147793	0
720	>sp|P67809|YBOX1_HUMAN Nuclease-sensitive element-binding protein 1 OS=Homo sapiens GN=YBX1 PE=1 SV=3	12288	R.RYPR.R	4	1	0	388.511	3	[388.5109327, 582.7661661]	NTerm(TMPP/572.1800)	+	0.243148	24.3148	0.00745508	0.745508	0.311263	31.1263	0.0136672	1.36672	0.308321	30.8321	0.00945331	0.945331	0.907283	90.7283	0.618972	61.8972	254919	7815.96
721	>sp|P67809|YBOX1_HUMAN Nuclease-sensitive element-binding protein 1 OS=Homo sapiens GN=YBX1 PE=1 SV=3	12263	R.RYPR.R	4	1	0	388.511	3	[388.5109327, 582.7661661]	NTerm(TMPP/572.1800)	+	0.225154	22.5154	0.00738954	0.738954	0.291472	29.1472	0.0133214	1.33214	0.28871	28.871	0.00947541	0.947541	0.908627	90.8627	0.637688	63.7688	255917	8399.16
722	>sp|P67809|YBOX1_HUMAN Nuclease-sensitive element-binding protein 1 OS=Homo sapiens GN=YBX1 PE=1 SV=3	11016	R.NHYR.R	4	1	0	387.827	3	[387.8295229, 581.7405755]	NTerm(TMPP/572.1800)	+	0.156835	15.6835	0.00170944	0.170944	0.263109	26.3109	0.00387665	0.387665	0.262357	26.2357	0.00285958	0.285958	0.702334	70.2334	0.516064	51.6064	204145	2225.1
830	>sp|P60842|IF4A1_HUMAN Eukaryotic initiation factor 4A-I OS=Homo sapiens GN=EIF4A1 PE=1 SV=1	15323	R.DIETFYNTSIEEMPLNVADLI.-	21	1	0	1000.45	3	[1000.387371, 1501.18477]	NTerm(TMPP/572.1800)	+	0.243693	24.3693	0.00462967	0.462967	0.475504	47.5504	0.0169318	1.69318	0.471247	47.1247	0.00895274	0.895274	0.653146	65.3146	0.339505	33.9505	733494	13934.9
831	>sp|P60842|IF4A1_HUMAN Eukaryotic initiation factor 4A-I OS=Homo sapiens GN=EIF4A1 PE=1 SV=1	12169	R.ENYIHR.I	6	1	0	468.536	3	[468.5361165, 702.8043349]	NTerm(TMPP/572.1800)	+	0.221634	22.1634	0.00533349	0.533349	0.28464	28.464	0.00948433	0.948433	0.282703	28.2703	0.00680308	0.680308	0.894396	89.4396	0.635463	63.5463	260631	6271.92
874	>sp|P46781|RS9_HUMAN 40S ribosomal protein S9 OS=Homo sapiens GN=RPS9 PE=1 SV=3	12491	R.SPYGGGRPGR.V	10	1	0	525.902	3	[525.9050171, 788.8535134]	NTerm(TMPP/572.1800)	+	0.166176	16.6176	0.0287407	2.87407	0.22137	22.137	0.0468674	4.68674	0.213207	21.3207	0.0368749	3.68749	0.851822	85.1822	0.638796	63.8796	151615	26222.4
875	>sp|P46781|RS9_HUMAN 40S ribosomal protein S9 OS=Homo sapiens GN=RPS9 PE=1 SV=3	12469	R.SPYGGGRPGR.V	10	1	0	525.902	3	[525.905023, 788.8535222]	NTerm(TMPP/572.1800)	+	0.151378	15.1378	0.0296796	2.96796	0.200311	20.0311	0.0468122	4.68122	0.192742	19.2742	0.0377895	3.77895	0.855564	85.5564	0.65833	65.833	156955	30773.1
946	>sp|P38159|RBMX_HUMAN RNA-binding motif protein, X chromosome OS=Homo sapiens GN=RBMX PE=1 SV=3	11960	R.DYGHSSSR.D	8	1	0	494.194	3	[494.1931379, 741.2888374]	NTerm(TMPP/572.1800)	+	0.199598	19.9598	0.0163272	1.63272	0.247383	24.7383	0.0261836	2.61836	0.242476	24.2476	0.0198347	1.98347	0.879681	87.9681	0.648931	64.8931	201760	16504.1
986	>sp|P30153|2AAA_HUMAN Serine/threonine-protein phosphatase 2A 65 kDa regulatory subunit A alpha isoform OS=Homo sapiens GN=PPP2R1A PE=1 SV=4	15438	K.YFAQEALTVLSLA.-	13	1	0	999.476	2	[999.4708672, 1998.982156]	NTerm(TMPP/572.1800)	+	0.159082	15.9082	0	0	0.348886	34.8886	0	0	0.348886	34.8886	0	0	0.590473	59.0473	0.384465	38.4465	115669	0
994	>sp|P28066|PSA5_HUMAN Proteasome subunit alpha type-5 OS=Homo sapiens GN=PSMA5 PE=1 SV=3	14341	R.SEYDR.G	5	1	0	621.236	2	[621.2412802, 1242.475962]	NTerm(TMPP/572.1800)	+	0.572486	57.2486	0.0101322	1.01322	0.708759	70.8759	0.0412926	4.12926	0.699979	69.9979	0.0123887	1.23887	0.936655	93.6655	0.269413	26.9413	629391	11139.3
1039	>sp|P23246|SFPQ_HUMAN Splicing factor, proline- and glutamine-rich OS=Homo sapiens GN=SFPQ PE=1 SV=2	14443	K.TYTQR.C	5	1	0	620.763	2	[620.7678038, 1241.536181]	NTerm(TMPP/572.1800)	+	0.484246	48.4246	0.00754603	0.754603	0.704656	70.4656	0.0358465	3.58465	0.697002	69.7002	0.0108614	1.08614	0.868706	86.8706	0.253781	25.3781	2.43827e+06	37995.7
1040	>sp|P22626|ROA2_HUMAN Heterogeneous nuclear ribonucleoproteins A2/B1 OS=Homo sapiens GN=HNRNPA2B1 PE=1 SV=2	14404	R.SRY.-	3	1	0	499.202	2	[499.2019518, 997.4049523]	NTerm(TMPP/572.1800)	+	0.491601	49.1601	0.00384056	0.384056	0.619169	61.9169	0.0125423	1.25423	0.616189	61.6189	0.00481389	0.481389	0.935554	93.5554	0.354573	35.4573	6.94869e+06	54285.6
1046	>sp|P22234|PUR6_HUMAN Multifunctional protein ADE2 OS=Homo sapiens GN=PAICS PE=1 SV=3	13387	K.QSYR.D	4	1	0	563.231	2	[563.2302461, 1126.462006]	NTerm(TMPP/572.1800)	+	0.521532	52.1532	0.00705815	0.705815	0.697207	69.7207	0.0302202	3.02202	0.690689	69.0689	0.00934744	0.934744	0.916927	91.6927	0.275044	27.5044	306652	4150.07
1074	>sp|P17987|TCPA_HUMAN T-complex protein 1 subunit alpha OS=Homo sapiens GN=TCP1 PE=1 SV=1	12628	K.HGSYEDAVHSGALND.-	15	1	0	715.29	3	[715.2891691, 1072.926232]	NTerm(TMPP/572.1800)	+	0.185396	18.5396	0.00357006	0.357006	0.291098	29.1098	0.00784528	0.784528	0.289476	28.9476	0.00557426	0.557426	0.767643	76.7643	0.54115	54.115	523152	10074
1075	>sp|P17987|TCPA_HUMAN T-complex protein 1 subunit alpha OS=Homo sapiens GN=TCP1 PE=1 SV=1	12607	K.HGSYEDAVHSGALND.-	15	1	0	715.29	3	[715.6281476, 1073.435745]	NTerm(TMPP/572.1800)	+	0.176071	17.6071	0.00330261	0.330261	0.284832	28.4832	0.00741512	0.741512	0.283318	28.3318	0.00531428	0.531428	0.750534	75.0534	0.533906	53.3906	344492	6461.73
1076	>sp|P17987|TCPA_HUMAN T-complex protein 1 subunit alpha OS=Homo sapiens GN=TCP1 PE=1 SV=1	12655	K.HGSYEDAVHSGALND.-	15	1	0	715.291	3	[715.340514, 1073.435745]	NTerm(TMPP/572.1800)	+	0.278726	27.8726	0	0	0.418363	41.8363	0	0	0.418363	41.8363	0	0	0.83946	83.946	0.488261	48.8261	245002	0
1086	>sp|P16104|H2AX_HUMAN Histone H2AX OS=Homo sapiens GN=H2AFX PE=1 SV=2	11693	K.GHYAER.V	6	1	0	435.513	3	[435.513187, 653.272521]	NTerm(TMPP/572.1800)	+	0.137074	13.7074	0.0017362	0.17362	0.202529	20.2529	0.00320642	0.320642	0.20201	20.201	0.00255869	0.255869	0.771644	77.1644	0.61379	61.379	121795	1542.67
1096	>sp|P14618|KPYM_HUMAN Pyruvate kinase PKM OS=Homo sapiens GN=PKM PE=1 SV=4	13019	R.QAHLYR.G	6	1	0	453.872	3	[453.8704729, 680.8125449]	NTerm(TMPP/572.1800)	+	0.159727	15.9727	0.0199928	1.99928	0.215505	21.5505	0.0332413	3.32413	0.209844	20.9844	0.0262658	2.62658	0.828527	82.8527	0.632903	63.2903	202779	25381.4
1097	>sp|P14618|KPYM_HUMAN Pyruvate kinase PKM OS=Homo sapiens GN=PKM PE=1 SV=4	12474	R.YRPR.A	4	1	0	388.511	3	[388.5109327, 582.7661661]	NTerm(TMPP/572.1800)	+	0.232673	23.2673	0.00961512	0.961512	0.306714	30.6714	0.017954	1.7954	0.302875	30.2875	0.0125162	1.25162	0.91125	91.125	0.62385	62.385	424412	17538.7
1098	>sp|P14618|KPYM_HUMAN Pyruvate kinase PKM OS=Homo sapiens GN=PKM PE=1 SV=4	12450	R.YRPR.A	4	1	0	388.511	3	[388.5109327, 582.7661661]	NTerm(TMPP/572.1800)	+	0.250903	25.0903	0.0077991	0.77991	0.320416	32.0416	0.0144441	1.44441	0.317256	31.7256	0.00986161	0.986161	0.908199	90.8199	0.611112	61.1112	668904	20792.3
1170	>sp|P08243|ASNS_HUMAN Asparagine synthetase [glutamine-hydrolyzing] OS=Homo sapiens GN=ASNS PE=1 SV=4	12257	R.HYPGR.A	5	1	0	401.171	3	[401.1721867, 601.7565239]	NTerm(TMPP/572.1800)	+	0.191196	19.1196	0.00432623	0.432623	0.307099	30.7099	0.00992898	0.992898	0.30498	30.498	0.00690084	0.690084	0.688281	68.8281	0.47362	47.362	338919	7668.78
1240	>sp|O43707|ACTN4_HUMAN Alpha-actinin-4 OS=Homo sapiens GN=ACTN4 PE=1 SV=2	11520	K.HTNYTMEHIR.V	10	1	0	469.202	4	[469.4520128, 625.6027192, 936.531138, 938.4107907]	NTerm(TMPP/572.1800)	+	0.0989824	9.89824	0	0	0.171887	17.1887	0	0	0.171887	17.1887	0	0	0.63985	63.985	0.529868	52.9868	77647.9	0
1241	>sp|O43707|ACTN4_HUMAN Alpha-actinin-4 OS=Homo sapiens GN=ACTN4 PE=1 SV=2	11498	K.HTNYTMEHIR.V	10	1	0	469.202	4	[469.4520128, 625.6027192, 938.4107907]	NTerm(TMPP/572.1800)	+	0.0907898	9.07898	0.00261388	0.261388	0.153252	15.3252	0.00518374	0.518374	0.152579	15.2579	0.00439281	0.439281	0.657523	65.7523	0.55431	55.431	154597	4450.92
1256	>sp|O00571|DDX3X_HUMAN ATP-dependent RNA helicase DDX3X OS=Homo sapiens GN=DDX3X PE=1 SV=3	14477	R.YGR.R	3	1	0	484.197	2	[484.1986488, 967.378777]	NTerm(TMPP/572.1800)	+	0.482616	48.2616	0.0107	1.07	0.5805	58.05	0.0297667	2.97667	0.573124	57.3124	0.0127067	1.27067	0.967171	96.7171	0.400573	40.0573	1.39513e+06	30931.4
1257	>sp|O00571|DDX3X_HUMAN ATP-dependent RNA helicase DDX3X OS=Homo sapiens GN=DDX3X PE=1 SV=3	15352	K.TAAFLLPILSQIYSDGPGEALR.A	22	1	0	968.817	3	[968.3970033, 1453.730823]	NTerm(TMPP/572.1800)	+	0.344879	34.4879	0.00196052	0.196052	0.621515	62.1515	0.00924854	0.924854	0.619327	61.9327	0.00352067	0.352067	0.660431	66.0431	0.249083	24.9083	1.22001e+06	6935.34
397	>sp|P00338|LDHA_HUMAN L-lactate dehydrogenase A chain OS=Homo sapiens GN=LDHA PE=1 SV=2	13100	K.TLHPDLGTDKDKEQWK.E	16	0	3	621.541	4	[621.7902315, 829.0622156]	NTerm(TMPP/572.1800)	+	0.100953	10.0953	0	0	0.136417	13.6417	0	0	0.136417	13.6417	0	0	0.906865	90.6865	0.783153	78.3153	190333	0
398	>sp|P00338|LDHA_HUMAN L-lactate dehydrogenase A chain OS=Homo sapiens GN=LDHA PE=1 SV=2	13070	K.TLHPDLGTDKDKEQWK.E	16	0	3	621.541	4	[621.7902315, 829.0622156, 1243.087469]	NTerm(TMPP/572.1800)	+	0.0862928	8.62928	0.000611273	0.0611273	0.115423	11.5423	0.000923452	0.0923452	0.115328	11.5328	0.000816952	0.0816952	0.878037	87.8037	0.776057	77.6057	327005	2316.4
409	>sp|P62841|RS15_HUMAN 40S ribosomal protein S15 OS=Homo sapiens GN=RPS15 PE=1 SV=2	11390	K.KEAPPMEKPEVVK.T	13	0	3	514.252	4	[514.2556336, 685.6727339, 1028.497056]	NTerm(TMPP/572.1800)	+	0.0889494	8.89494	0.00928225	0.928225	0.118561	11.8561	0.0138423	1.38423	0.117112	11.7112	0.0122212	1.22212	0.86474	86.474	0.7529	75.29	59667	6226.51
1174	>sp|P08238|HS90B_HUMAN Heat shock protein HSP 90-beta OS=Homo sapiens GN=HSP90AB1 PE=1 SV=4	10596	K.EEEDKDDEEKPK.I	12	0	3	516.464	4	[516.4661481, 688.6216202, 1032.937566]	NTerm(TMPP/572.1800)	+	0.0787591	7.87591	0.0126576	1.26576	0.0949783	9.49783	0.0165864	1.65864	0.0935504	9.35504	0.0150347	1.50347	0.922634	92.2634	0.82245	82.245	73950.4	11884.8
1175	>sp|P08238|HS90B_HUMAN Heat shock protein HSP 90-beta OS=Homo sapiens GN=HSP90AB1 PE=1 SV=4	10572	K.EEEDKDDEEKPK.I	12	0	3	516.464	4	[516.4661481, 688.6216202, 1032.919747]	NTerm(TMPP/572.1800)	+	0.0960408	9.60408	0.012254	1.2254	0.115747	11.5747	0.0164271	1.64271	0.114062	11.4062	0.0145534	1.45534	0.914316	91.4316	0.796721	79.6721	136785	17452.6
1234	>sp|P00338|LDHA_HUMAN L-lactate dehydrogenase A chain OS=Homo sapiens GN=LDHA PE=1 SV=2	13091	K.TLHPDLGTDKDKEQWK.E	16	0	3	497.435	5	[497.637126, 621.7985539, 829.3954627]	NTerm(TMPP/572.1800)	+	0.0349944	3.49944	0.00241823	0.241823	0.0465712	4.65712	0.00336407	0.336407	0.0464218	4.64218	0.0032079	0.32079	0.853742	85.3742	0.811371	81.1371	124771	8622.1
1235	>sp|P00338|LDHA_HUMAN L-lactate dehydrogenase A chain OS=Homo sapiens GN=LDHA PE=1 SV=2	13069	K.TLHPDLGTDKDKEQWK.E	16	0	3	497.434	5	[497.637126, 622.0483054, 829.3954627]	NTerm(TMPP/572.1800)	+	0.0381723	3.81723	0.00198902	0.198902	0.0495382	4.95382	0.00270844	0.270844	0.0494107	4.94107	0.00257462	0.257462	0.86128	86.128	0.816506	81.6506	144693	7539.42
121	>sp|P13639|EF2_HUMAN Elongation factor 2 OS=Homo sapiens GN=EEF2 PE=1 SV=4	14215	K.EGKPLLK.A	7	0	2	452.896	3	[452.8962748, 679.3464863]	NTerm(TMPP/572.1800)	+	0.148214	14.8214	0.0851114	8.51114	0.213155	21.3155	0.134621	13.4621	0.189909	18.9909	0.109055	10.9055	0.921296	92.1296	0.645861	64.5861	200576	115180
127	>sp|P09429|HMGB1_HUMAN High mobility group protein B1 OS=Homo sapiens GN=HMGB1 PE=1 SV=3	14094	K.FKDPNAPK.R	8	0	2	496.895	3	[496.8990462, 745.3461755]	NTerm(TMPP/572.1800)	+	0.165942	16.5942	0.0107236	1.07236	0.24281	24.281	0.0203019	2.03019	0.239059	23.9059	0.0154485	1.54485	0.817046	81.7046	0.609102	60.9102	63691.1	4115.86
128	>sp|P09429|HMGB1_HUMAN High mobility group protein B1 OS=Homo sapiens GN=HMGB1 PE=1 SV=3	14017	K.FKDPNAPK.R	8	0	2	496.895	3	[497.2321579, 745.3461755]	NTerm(TMPP/572.1800)	+	0.161833	16.1833	0	0	0.224112	22.4112	0	0	0.224112	22.4112	0	0	0.838264	83.8264	0.6504	65.04	8142.56	0
129	>sp|P09429|HMGB1_HUMAN High mobility group protein B1 OS=Homo sapiens GN=HMGB1 PE=1 SV=3	14047	K.FKDPNAPK.R	8	0	2	496.894	3	[496.8990462, 745.3461755]	NTerm(TMPP/572.1800)	+	0.156685	15.6685	0	0	0.218377	21.8377	0	0	0.218377	21.8377	0	0	0.84873	84.873	0.663388	66.3388	15719	0
130	>sp|P09429|HMGB1_HUMAN High mobility group protein B1 OS=Homo sapiens GN=HMGB1 PE=1 SV=3	14071	K.FKDPNAPK.R	8	0	2	496.895	3	[496.8990462, 745.3461755]	NTerm(TMPP/572.1800)	+	0.163019	16.3019	0.00604057	0.604057	0.235776	23.5776	0.0113027	1.13027	0.233734	23.3734	0.00866087	0.866087	0.814881	81.4881	0.617358	61.7358	35213.2	1304.8
131	>sp|P09429|HMGB1_HUMAN High mobility group protein B1 OS=Homo sapiens GN=HMGB1 PE=1 SV=3	14119	K.FKDPNAPK.R	8	0	2	496.895	3	[496.8990462, 745.3461755]	NTerm(TMPP/572.1800)	+	0.16502	16.502	0.00774397	0.774397	0.236524	23.6524	0.0143297	1.43297	0.233927	23.3927	0.0109776	1.09776	0.812464	81.2464	0.613488	61.3488	101768	4775.71
132	>sp|P09429|HMGB1_HUMAN High mobility group protein B1 OS=Homo sapiens GN=HMGB1 PE=1 SV=3	14139	K.FKDPNAPK.R	8	0	2	496.896	3	[496.8990462, 745.3461755]	NTerm(TMPP/572.1800)	+	0.168043	16.8043	0.00821664	0.821664	0.235015	23.5015	0.0147993	1.47993	0.232345	23.2345	0.0113607	1.13607	0.830464	83.0464	0.628075	62.8075	156755	7664.68
133	>sp|P09429|HMGB1_HUMAN High mobility group protein B1 OS=Homo sapiens GN=HMGB1 PE=1 SV=3	14159	K.FKDPNAPK.R	8	0	2	496.895	3	[496.8931008, 745.3461755]	NTerm(TMPP/572.1800)	+	0.169897	16.9897	0.00994364	0.994364	0.239491	23.9491	0.0180972	1.80972	0.23618	23.618	0.013823	1.3823	0.820631	82.0631	0.615471	61.5471	156914	9183.78
135	>sp|Q14103|HNRPD_HUMAN Heterogeneous nuclear ribonucleoprotein D0 OS=Homo sapiens GN=HNRNPD PE=1 SV=1	11408	K.TKEPVK.K	6	0	2	637.304	2	[637.3046433, 1274.610371]	NTerm(TMPP/572.1800)	+	0.27645	27.645	0.0117545	1.17545	0.457634	45.7634	0.0346343	3.46343	0.448899	44.8899	0.019087	1.9087	0.81472	81.472	0.433442	43.3442	115552	4913.2
187	>sp|P23528|COF1_HUMAN Cofilin-1 OS=Homo sapiens GN=CFL1 PE=1 SV=3	11782	K.SSTPEEVKK.R	9	0	2	526.241	3	[526.2418208, 789.3651693]	NTerm(TMPP/572.1800)	+	0.14596	14.596	0.00272616	0.272616	0.188658	18.8658	0.00432421	0.432421	0.187996	18.7996	0.00351128	0.351128	0.904579	90.4579	0.731346	73.1346	321766	6009.77
188	>sp|P23528|COF1_HUMAN Cofilin-1 OS=Homo sapiens GN=CFL1 PE=1 SV=3	11762	K.SSTPEEVKK.R	9	0	2	526.241	3	[526.2418208, 789.3651693]	NTerm(TMPP/572.1800)	+	0.144649	14.4649	0.00203095	0.203095	0.186173	18.6173	0.00320167	0.320167	0.185688	18.5688	0.00260716	0.260716	0.898112	89.8112	0.729002	72.9002	239982	3369.49
189	>sp|P23528|COF1_HUMAN Cofilin-1 OS=Homo sapiens GN=CFL1 PE=1 SV=3	11810	K.SSTPEEVKK.R	9	0	2	526.24	3	[526.2418208, 789.3651693]	NTerm(TMPP/572.1800)	+	0.191871	19.1871	0.00601724	0.601724	0.228017	22.8017	0.00917792	0.917792	0.226398	22.6398	0.00710006	0.710006	0.942276	94.2276	0.722256	72.2256	90406.9	2835.25
212	>sp|P53999|TCP4_HUMAN Activated RNA polymerase II transcriptional coactivator p15 OS=Homo sapiens GN=SUB1 PE=1 SV=3	12894	K.QVAPEKPVK.K	9	0	2	523.262	3	[523.2608693, 784.8963346]	NTerm(TMPP/572.1800)	+	0.178679	17.8679	0.011323	1.1323	0.245319	24.5319	0.0201837	2.01837	0.241563	24.1563	0.0153081	1.53081	0.870559	87.0559	0.646938	64.6938	345881	21918.8
213	>sp|P53999|TCP4_HUMAN Activated RNA polymerase II transcriptional coactivator p15 OS=Homo sapiens GN=SUB1 PE=1 SV=3	12869	K.QVAPEKPVK.K	9	0	2	523.262	3	[523.2608693, 784.8963346]	NTerm(TMPP/572.1800)	+	0.183191	18.3191	0.012935	1.2935	0.24122	24.122	0.0219543	2.19543	0.237181	23.7181	0.0167472	1.67472	0.874535	87.4535	0.652466	65.2466	349890	24705.5
220	>sp|P07910|HNRPC_HUMAN Heterogeneous nuclear ribonucleoproteins C1/C2 OS=Homo sapiens GN=HNRNPC PE=1 SV=4	13158	K.KELTQIK.Q	7	0	2	477.907	3	[477.9069079, 715.4123892, 716.862813]	NTerm(TMPP/572.1800)	+	0.168108	16.8108	0.0284415	2.84415	0.228319	22.8319	0.0476711	4.76711	0.219827	21.9827	0.0371917	3.71917	0.912747	91.2747	0.678154	67.8154	498808	84391.5
247	>sp|P18077|RL35A_HUMAN 60S ribosomal protein L35a OS=Homo sapiens GN=RPL35A PE=1 SV=2	11518	K.NNTVTPGGKPNK.T	12	0	2	600.282	3	[600.2854909, 900.426999]	NTerm(TMPP/572.1800)	+	0.181417	18.1417	0	0	0.241291	24.1291	0	0	0.241291	24.1291	0	0	0.879623	87.9623	0.667378	66.7378	348180	0
248	>sp|P18077|RL35A_HUMAN 60S ribosomal protein L35a OS=Homo sapiens GN=RPL35A PE=1 SV=2	11495	K.NNTVTPGGKPNK.T	12	0	2	600.282	3	[600.6171923, 900.426999]	NTerm(TMPP/572.1800)	+	0.170159	17.0159	0	0	0.222435	22.2435	0	0	0.222435	22.2435	0	0	0.884573	88.4573	0.687813	68.7813	400615	0
249	>sp|P18077|RL35A_HUMAN 60S ribosomal protein L35a OS=Homo sapiens GN=RPL35A PE=1 SV=2	11539	K.NNTVTPGGKPNK.T	12	0	2	600.282	3	[600.2854909, 900.426999]	NTerm(TMPP/572.1800)	+	0.180318	18.0318	0.00275671	0.275671	0.229063	22.9063	0.00452186	0.452186	0.228263	22.8263	0.00348969	0.348969	0.911305	91.1305	0.700107	70.0107	78394.6	1198.5
270	>sp|Q8NC51|PAIRB_HUMAN Plasminogen activator inhibitor 1 RNA-binding protein OS=Homo sapiens GN=SERBP1 PE=1 SV=2	12199	R.KPNEGADGQWK.K	11	0	2	601.263	3	[601.2655794, 901.8935584]	NTerm(TMPP/572.1800)	+	0.117319	11.7319	0.0301511	3.01511	0.154688	15.4688	0.0449175	4.49175	0.148774	14.8774	0.038235	3.8235	0.919172	91.9172	0.747279	74.7279	91026	23393.8
293	>sp|P00338|LDHA_HUMAN L-lactate dehydrogenase A chain OS=Homo sapiens GN=LDHA PE=1 SV=2	13398	K.TLHPDLGTDKDK.E	12	0	2	478.722	4	[478.7210792, 638.2988629, 957.4429396]	NTerm(TMPP/572.1800)	+	0.061813	6.1813	0.0145313	1.45313	0.0838575	8.38575	0.0210648	2.10648	0.0822364	8.22364	0.0193325	1.93325	0.849992	84.9992	0.763659	76.3659	56609.3	13308
294	>sp|P00338|LDHA_HUMAN L-lactate dehydrogenase A chain OS=Homo sapiens GN=LDHA PE=1 SV=2	13378	K.TLHPDLGTDKDK.E	12	0	2	478.723	4	[478.8785392, 638.2988629, 957.4429396]	NTerm(TMPP/572.1800)	+	0.0576466	5.76466	0.0157468	1.57468	0.0788496	7.88496	0.022848	2.2848	0.0771871	7.71871	0.0210845	2.10845	0.848097	84.8097	0.764753	76.4753	262688	71756.1
297	>sp|P00338|LDHA_HUMAN L-lactate dehydrogenase A chain OS=Homo sapiens GN=LDHA PE=1 SV=2	13392	K.TLHPDLGTDKDK.E	12	0	2	637.961	3	[637.9614126, 956.9342796]	NTerm(TMPP/572.1800)	+	0.154412	15.4412	0.00878523	0.878523	0.234698	23.4698	0.0171488	1.71488	0.231605	23.1605	0.0131771	1.31771	0.79848	79.848	0.603026	60.3026	152523	8677.71
298	>sp|P00338|LDHA_HUMAN L-lactate dehydrogenase A chain OS=Homo sapiens GN=LDHA PE=1 SV=2	13370	K.TLHPDLGTDKDK.E	12	0	2	637.96	3	[637.9614126, 956.9501691]	NTerm(TMPP/572.1800)	+	0.13977	13.977	0.0118269	1.18269	0.212609	21.2609	0.0223376	2.23376	0.208851	20.8851	0.0176724	1.76724	0.805177	80.5177	0.622785	62.2785	400745	33909.8
307	>sp|P50990|TCPQ_HUMAN T-complex protein 1 subunit theta OS=Homo sapiens GN=CCT8 PE=1 SV=4	11646	K.KETEGDVTSVK.D	11	0	2	588.933	3	[588.9312421, 883.3994452, 1763.772151, 1765.801652]	NTerm(TMPP/572.1800)	+	0.147879	14.7879	0	0	0.185704	18.5704	0	0	0.185704	18.5704	0	0	0.930609	93.0609	0.757791	75.7791	86073.1	0
391	>sp|P51991|ROA3_HUMAN Heterogeneous nuclear ribonucleoprotein A3 OS=Homo sapiens GN=HNRNPA3 PE=1 SV=2	11868	R.EDSVKPGAHLTVK.K	13	0	2	488.988	4	[489.2418488, 651.983842, 977.9789567]	NTerm(TMPP/572.1800)	+	0.0979526	9.79526	0.00678329	0.678329	0.134183	13.4183	0.0106184	1.06184	0.132948	13.2948	0.00920674	0.920674	0.827337	82.7337	0.709728	70.9728	60484.7	4188.61
392	>sp|P51991|ROA3_HUMAN Heterogeneous nuclear ribonucleoprotein A3 OS=Homo sapiens GN=HNRNPA3 PE=1 SV=2	11844	R.EDSVKPGAHLTVK.K	13	0	2	488.988	4	[489.2418488, 651.983842, 977.9789567]	NTerm(TMPP/572.1800)	+	0.101253	10.1253	0.00741769	0.741769	0.142409	14.2409	0.012019	1.2019	0.140939	14.0939	0.0103251	1.03251	0.804168	80.4168	0.682526	68.2526	147233	10786.2
411	>sp|P17096|HMGA1_HUMAN High mobility group protein HMG-I/HMG-Y OS=Homo sapiens GN=HMGA1 PE=1 SV=3	13153	R.KQPPVSPGTALVGSQK.E	16	0	2	722.698	3	[723.0322368, 1084.545706]	NTerm(TMPP/572.1800)	+	0.198465	19.8465	0.00306579	0.306579	0.411551	41.1551	0.0106883	1.06883	0.408951	40.8951	0.00631728	0.631728	0.61539	61.539	0.359838	35.9838	497234	7681.03
426	>sp|P09429|HMGB1_HUMAN High mobility group protein B1 OS=Homo sapiens GN=HMGB1 PE=1 SV=3	12683	K.KHPDASVNFSEFSK.K	14	0	2	722.323	3	[722.6567182, 1083.989976]	NTerm(TMPP/572.1800)	+	0.207982	20.7982	0.00229775	0.229775	0.406413	40.6413	0.00750734	0.750734	0.404596	40.4596	0.0044699	0.44699	0.646798	64.6798	0.382215	38.2215	203722	2250.69
427	>sp|P09429|HMGB1_HUMAN High mobility group protein B1 OS=Homo sapiens GN=HMGB1 PE=1 SV=3	12658	K.KHPDASVNFSEFSK.K	14	0	2	722.323	3	[722.6567182, 1083.989976]	NTerm(TMPP/572.1800)	+	0.195774	19.5774	0.00209976	0.209976	0.394907	39.4907	0.00695114	0.695114	0.393241	39.3241	0.00421767	0.421767	0.633704	63.3704	0.381833	38.1833	324191	3477.07
589	>sp|Q8NC51|PAIRB_HUMAN Plasminogen activator inhibitor 1 RNA-binding protein OS=Homo sapiens GN=SERBP1 PE=1 SV=2	12911	K.KEETQPPVALK.K	11	0	2	604.63	3	[604.2362542, 906.9449071]	NTerm(TMPP/572.1800)	+	0.156643	15.6643	0.00791642	0.791642	0.199512	19.9512	0.0124393	1.24393	0.19752	19.752	0.00998227	0.998227	0.903621	90.3621	0.716117	71.6117	111897	5655.05
620	>sp|Q14978|NOLC1_HUMAN Nucleolar and coiled-body phosphoprotein 1 OS=Homo sapiens GN=NOLC1 PE=1 SV=2	12487	K.SPAVKPAAAPK.Q	11	0	2	536.938	3	[536.9382527, 805.4022432]	NTerm(TMPP/572.1800)	+	0.173295	17.3295	0.00663556	0.663556	0.237807	23.7807	0.0118058	1.18058	0.235662	23.5662	0.00902363	0.902363	0.854161	85.4161	0.645161	64.5161	130893	5011.99
621	>sp|Q14978|NOLC1_HUMAN Nucleolar and coiled-body phosphoprotein 1 OS=Homo sapiens GN=NOLC1 PE=1 SV=2	10936	K.NSSNKPAVTTK.S	11	0	2	573.603	3	[573.602687, 860.4067838]	NTerm(TMPP/572.1800)	+	0.145956	14.5956	0.00252057	0.252057	0.186645	18.6645	0.00394727	0.394727	0.186045	18.6045	0.0032129	0.32129	0.923341	92.3341	0.748591	74.8591	170868	2950.79
622	>sp|Q14978|NOLC1_HUMAN Nucleolar and coiled-body phosphoprotein 1 OS=Homo sapiens GN=NOLC1 PE=1 SV=2	10919	K.NSSNKPAVTTK.S	11	0	2	573.603	3	[573.602687, 860.4067838]	NTerm(TMPP/572.1800)	+	0.136508	13.6508	0.00128634	0.128634	0.174292	17.4292	0.00198512	0.198512	0.174006	17.4006	0.0016397	0.16397	0.926545	92.6545	0.763802	76.3802	141857	1336.75
624	>sp|Q14103|HNRPD_HUMAN Heterogeneous nuclear ribonucleoprotein D0 OS=Homo sapiens GN=HNRNPD PE=1 SV=1	11965	K.EEEPVKK.I	7	0	2	477.551	3	[477.5538365, 716.3274329]	NTerm(TMPP/572.1800)	+	0.118657	11.8657	0.019005	1.9005	0.160079	16.0079	0.0296219	2.96219	0.156078	15.6078	0.0249986	2.49986	0.913132	91.3132	0.747786	74.7786	81969.1	13128.8
625	>sp|Q14103|HNRPD_HUMAN Heterogeneous nuclear ribonucleoprotein D0 OS=Homo sapiens GN=HNRNPD PE=1 SV=1	11411	K.TKEPVK.K	6	0	2	425.205	3	[425.2063187, 637.8058144]	NTerm(TMPP/572.1800)	+	0.15151	15.151	0.0262036	2.62036	0.228307	22.8307	0.048677	4.8677	0.219635	21.9635	0.0379858	3.79858	0.862535	86.2535	0.640328	64.0328	266371	46068.9
626	>sp|Q14103|HNRPD_HUMAN Heterogeneous nuclear ribonucleoprotein D0 OS=Homo sapiens GN=HNRNPD PE=1 SV=1	11387	K.TKEPVK.K	6	0	2	425.205	3	[425.2063187, 637.8058144]	NTerm(TMPP/572.1800)	+	0.148509	14.8509	0.0260211	2.60211	0.219421	21.9421	0.0469412	4.69412	0.211298	21.1298	0.0370226	3.70226	0.873927	87.3927	0.656913	65.6913	220870	38699.9
700	>sp|P68104|EF1A1_HUMAN Elongation factor 1-alpha 1 OS=Homo sapiens GN=EEF1A1 PE=1 SV=1	13157	K.KLEDGPK.F	7	0	2	453.544	3	[453.5436706, 680.3169933, 1359.609498]	NTerm(TMPP/572.1800)	+	0.162984	16.2984	0.0267921	2.67921	0.195689	19.5689	0.038457	3.8457	0.189591	18.9591	0.0311659	3.11659	0.952051	95.2051	0.741879	74.1879	330539	54335.8
808	>sp|P61927|RL37_HUMAN 60S ribosomal protein L37 OS=Homo sapiens GN=RPL37 PE=1 SV=2	11538	R.EGTTPKPK.R	8	0	2	477.223	3	[477.2235168, 715.8337382]	NTerm(TMPP/572.1800)	+	0.189524	18.9524	0.0397677	3.97677	0.247667	24.7667	0.0646124	6.46124	0.235433	23.5433	0.0494006	4.94006	0.901333	90.1333	0.644603	64.4603	92272.2	19361.4
851	>sp|P51858|HDGF_HUMAN Hepatoma-derived growth factor OS=Homo sapiens GN=HDGF PE=1 SV=1	13362	K.FGKPNK.R	6	0	2	421.53	3	[421.5311153, 632.2995954]	NTerm(TMPP/572.1800)	+	0.1928	19.28	0.0446582	4.46582	0.254011	25.4011	0.0731047	7.31047	0.239896	23.9896	0.0555671	5.55671	0.920154	92.0154	0.648282	64.8282	285938	66231.6
909	>sp|P40227|TCPZ_HUMAN T-complex protein 1 subunit zeta OS=Homo sapiens GN=CCT6A PE=1 SV=3	9097	K.HKPSVK.G	6	0	2	317.656	4	[317.6576106, 423.5405328, 635.3145166]	NTerm(TMPP/572.1800)	+	0.0173429	1.73429	0.00654756	0.654756	0.0313876	3.13876	0.0120861	1.20861	0.03102	3.102	0.0117112	1.17112	0.659603	65.9603	0.631418	63.1418	7654.31	2889.78
910	>sp|P40227|TCPZ_HUMAN T-complex protein 1 subunit zeta OS=Homo sapiens GN=CCT6A PE=1 SV=3	9072	K.HKPSVK.G	6	0	2	317.656	4	[317.6576106, 423.5405328, 635.3145166]	NTerm(TMPP/572.1800)	+	0.0176141	1.76141	0.00581157	0.581157	0.0304488	3.04488	0.0102555	1.02555	0.030146	3.0146	0.0099463	0.99463	0.672019	67.2019	0.645076	64.5076	23381.8	7714.53
911	>sp|P40227|TCPZ_HUMAN T-complex protein 1 subunit zeta OS=Homo sapiens GN=CCT6A PE=1 SV=3	9085	K.HKPSVK.G	6	0	2	423.205	3	[423.2038684, 634.8076933]	NTerm(TMPP/572.1800)	+	0.147773	14.7773	0.0272097	2.72097	0.204788	20.4788	0.0452718	4.52718	0.197346	19.7346	0.0363376	3.63376	0.905467	90.5467	0.693874	69.3874	125862	23175.2
912	>sp|P40227|TCPZ_HUMAN T-complex protein 1 subunit zeta OS=Homo sapiens GN=CCT6A PE=1 SV=3	9062	K.HKPSVK.G	6	0	2	423.205	3	[423.2038684, 634.8076933]	NTerm(TMPP/572.1800)	+	0.147307	14.7307	0.0260544	2.60544	0.203876	20.3876	0.0433315	4.33315	0.19678	19.678	0.0348047	3.48047	0.900667	90.0667	0.692087	69.2087	153031	27066.8
913	>sp|P40227|TCPZ_HUMAN T-complex protein 1 subunit zeta OS=Homo sapiens GN=CCT6A PE=1 SV=3	9109	K.HKPSVK.G	6	0	2	423.205	3	[423.2038684, 634.8076933, 1267.653359]	NTerm(TMPP/572.1800)	+	0.171809	17.1809	0.0176083	1.76083	0.227032	22.7032	0.0292223	2.92223	0.22187	22.187	0.0227388	2.27388	0.914036	91.4036	0.690455	69.0455	28367.8	2907.33
956	>sp|P37108|SRP14_HUMAN Signal recognition particle 14 kDa protein OS=Homo sapiens GN=SRP14 PE=1 SV=2	12032	R.TKPIPK.K	6	0	2	419.214	3	[419.213382, 628.8235191]	NTerm(TMPP/572.1800)	+	0.183014	18.3014	0.0246904	2.46904	0.280503	28.0503	0.0499679	4.99679	0.270275	27.0275	0.0364628	3.64628	0.847717	84.7717	0.58769	58.769	93067	12555.7
957	>sp|P36578|RL4_HUMAN 60S ribosomal protein L4 OS=Homo sapiens GN=RPL4 PE=1 SV=5	10946	K.KPTTEEK.K	7	0	2	468.879	3	[468.8792858, 703.3247029]	NTerm(TMPP/572.1800)	+	0.128409	12.8409	0.0486657	4.86657	0.1911	19.11	0.0821774	8.21774	0.178194	17.8194	0.0675339	6.75339	0.871868	87.1868	0.657626	65.7626	67418.3	25550.9
958	>sp|P36578|RL4_HUMAN 60S ribosomal protein L4 OS=Homo sapiens GN=RPL4 PE=1 SV=5	12348	K.KPVVGK.K	6	0	2	400.538	3	[400.5389292, 600.8068394]	NTerm(TMPP/572.1800)	+	0.148353	14.8353	0.0685038	6.85038	0.21956	21.956	0.114971	11.4971	0.199349	19.9349	0.0920517	9.20517	0.836867	83.6867	0.593003	59.3003	146755	67765.8
959	>sp|P36578|RL4_HUMAN 60S ribosomal protein L4 OS=Homo sapiens GN=RPL4 PE=1 SV=5	12773	K.KNPLK.N	5	0	2	391.195	3	[391.1965399, 586.7890609]	NTerm(TMPP/572.1800)	+	0.188349	18.8349	0.00833374	0.833374	0.264133	26.4133	0.0156336	1.56336	0.261082	26.1082	0.0115519	1.15519	0.849071	84.9071	0.617586	61.7586	148926	6589.44
972	>sp|P31948|STIP1_HUMAN Stress-induced-phosphoprotein 1 OS=Homo sapiens GN=STIP1 PE=1 SV=1	11704	R.NKPSDLGTK.L	9	0	2	511.237	3	[511.2392926, 766.8593455]	NTerm(TMPP/572.1800)	+	0.198388	19.8388	0.00386026	0.386026	0.239343	23.9343	0.00608528	0.608528	0.238233	23.8233	0.00463556	0.463556	0.930166	93.0166	0.704258	70.4258	435694	8477.76
973	>sp|P31948|STIP1_HUMAN Stress-induced-phosphoprotein 1 OS=Homo sapiens GN=STIP1 PE=1 SV=1	11686	R.NKPSDLGTK.L	9	0	2	511.237	3	[511.2392926, 766.8593455]	NTerm(TMPP/572.1800)	+	0.195788	19.5788	0.00332129	0.332129	0.234447	23.4447	0.00516819	0.516819	0.233518	23.3518	0.00396133	0.396133	0.919052	91.9052	0.700796	70.0796	530410	8997.72
988	>sp|P29692|EF1D_HUMAN Elongation factor 1-delta OS=Homo sapiens GN=EEF1D PE=1 SV=5	13020	K.KPALVAK.S	7	0	2	433.561	3	[433.5634635, 650.3427103]	NTerm(TMPP/572.1800)	+	0.142041	14.2041	0.0621643	6.21643	0.215173	21.5173	0.107134	10.7134	0.196654	19.6654	0.0860658	8.60658	0.828477	82.8477	0.59425	59.425	135867	59462.4
996	>sp|P27816|MAP4_HUMAN Microtubule-associated protein 4 OS=Homo sapiens GN=MAP4 PE=1 SV=3	11132	R.KPESNAVTK.T	9	0	2	515.91	3	[516.2331141, 774.3456798]	NTerm(TMPP/572.1800)	+	0.188643	18.8643	0.0169893	1.69893	0.246476	24.6476	0.0286156	2.86156	0.241123	24.1123	0.0217157	2.17157	0.893	89.3	0.658285	65.8285	55495.8	4997.98
1004	>sp|P26641|EF1G_HUMAN Elongation factor 1-gamma OS=Homo sapiens GN=EEF1G PE=1 SV=3	14350	R.KFPAGK.V	6	0	2	407.195	3	[407.1953604, 610.7945522]	NTerm(TMPP/572.1800)	+	0.198972	19.8972	0.0119975	1.19975	0.300645	30.0645	0.0252664	2.52664	0.295292	29.5292	0.0178054	1.78054	0.778315	77.8315	0.534626	53.4626	626471	37774.8
1012	>sp|P26583|HMGB2_HUMAN High mobility group protein B2 OS=Homo sapiens GN=HMGB2 PE=1 SV=2	11150	K.KDPNAPK.R	7	0	2	447.872	3	[447.8737059, 671.8066143]	NTerm(TMPP/572.1800)	+	0.192323	19.2323	0.00579756	0.579756	0.28872	28.872	0.0120884	1.20884	0.286229	28.6229	0.00862834	0.862834	0.775187	77.5187	0.546617	54.6617	79579.8	2398.93
1021	>sp|P26373|RL13_HUMAN 60S ribosomal protein L13 OS=Homo sapiens GN=RPL13 PE=1 SV=4	12222	R.NGMVLKPHFHK.D	11	0	2	470.727	4	[470.978966, 627.6402278]	NTerm(TMPP/572.1800)	+	0.125785	12.5785	0.0159973	1.59973	0.161855	16.1855	0.0239711	2.39711	0.158591	15.8591	0.0201695	2.01695	0.886638	88.6638	0.728142	72.8142	98234.3	12493.4
1023	>sp|P26038|MOES_HUMAN Moesin OS=Homo sapiens GN=MSN PE=1 SV=3	11257	R.RKPDTIEVQQMK.A	12	0	2	511.998	4	[511.9971076, 682.6661737, 1022.626678, 1023.997205]	NTerm(TMPP/572.1800)	+	0.098428	9.8428	0.00331305	0.331305	0.128059	12.8059	0.00491917	0.491917	0.12751	12.751	0.00429193	0.429193	0.882255	88.2255	0.765973	76.5973	65559.3	2206.7
1060	>sp|P19338|NUCL_HUMAN Nucleolin OS=Homo sapiens GN=NCL PE=1 SV=3	13135	K.LEKPK.G	5	0	2	396.194	3	[396.194359, 594.2915132]	NTerm(TMPP/572.1800)	+	0.164363	16.4363	0.0282462	2.82462	0.223366	22.3366	0.0470983	4.70983	0.215109	21.5109	0.036967	3.6967	0.87136	87.136	0.651711	65.1711	386269	66381.1
1104	>sp|P13639|EF2_HUMAN Elongation factor 2 OS=Homo sapiens GN=EEF2 PE=1 SV=4	13276	K.LDSEDKDK.E	8	0	2	507.881	3	[507.8805657, 761.8232164, 1522.641803]	NTerm(TMPP/572.1800)	+	0.137338	13.7338	0.0121638	1.21638	0.172035	17.2035	0.0180702	1.80702	0.169453	16.9453	0.0150082	1.50082	0.952044	95.2044	0.776429	77.6429	555833	49229.1
1105	>sp|P13639|EF2_HUMAN Elongation factor 2 OS=Homo sapiens GN=EEF2 PE=1 SV=4	13267	K.LDSEDKDK.E	8	0	2	507.881	3	[508.218633, 761.8232164]	NTerm(TMPP/572.1800)	+	0.0797612	7.97612	0.0161849	1.61849	0.103603	10.3603	0.0229152	2.29152	0.10147	10.147	0.02059	2.059	0.966686	96.6686	0.848692	84.8692	396627	80482.3
1152	>sp|P11021|GRP78_HUMAN 78 kDa glucose-regulated protein OS=Homo sapiens GN=HSPA5 PE=1 SV=2	12434	R.STMKPVQK.V	8	0	2	497.568	3	[497.5716042, 746.3521171]	NTerm(TMPP/572.1800)	+	0.162946	16.2946	0.0171851	1.71851	0.208396	20.8396	0.0270145	2.70145	0.203915	20.3915	0.0215058	2.15058	0.908827	90.8827	0.703959	70.3959	183579	19361.1
1158	>sp|P0DMV9|HS71B_HUMAN Heat shock 70 kDa protein 1B OS=Homo sapiens GN=HSPA1B PE=1 SV=1	14628	K.HWPFQVINDGDKPK.V	14	0	2	564.013	4	[564.2648065, 752.0204507]	NTerm(TMPP/572.1800)	+	0.129022	12.9022	0.00461318	0.461318	0.174773	17.4773	0.00751554	0.751554	0.173687	17.3687	0.00621019	0.621019	0.853611	85.3611	0.700049	70.0049	1859070	66471
1208	>sp|P04406|G3P_HUMAN Glyceraldehyde-3-phosphate dehydrogenase OS=Homo sapiens GN=GAPDH PE=1 SV=3	13072	R.LEKPAK.Y	6	0	2	419.873	3	[419.872965, 629.3062146]	NTerm(TMPP/572.1800)	+	0.147155	14.7155	0.039325	3.9325	0.196655	19.6655	0.0614013	6.14013	0.186836	18.6836	0.0499293	4.99293	0.913179	91.3179	0.69697	69.697	1.19363e+06	318981
1209	>sp|P04406|G3P_HUMAN Glyceraldehyde-3-phosphate dehydrogenase OS=Homo sapiens GN=GAPDH PE=1 SV=3	13052	R.LEKPAK.Y	6	0	2	419.873	3	[419.872965, 629.8149464]	NTerm(TMPP/572.1800)	+	0.154722	15.4722	0.0330524	3.30524	0.197515	19.7515	0.0499528	4.99528	0.189519	18.9519	0.0404858	4.04858	0.918768	91.8768	0.707447	70.7447	417532	89194.9
1210	>sp|P04406|G3P_HUMAN Glyceraldehyde-3-phosphate dehydrogenase OS=Homo sapiens GN=GAPDH PE=1 SV=3	13098	R.LEKPAK.Y	6	0	2	419.873	3	[419.872965, 629.3062146]	NTerm(TMPP/572.1800)	+	0.182696	18.2696	0.0322567	3.22567	0.23641	23.641	0.0518303	5.18303	0.226938	22.6938	0.040068	4.0068	0.922699	92.2699	0.676333	67.6333	407948	72027.2
1211	>sp|P04406|G3P_HUMAN Glyceraldehyde-3-phosphate dehydrogenase OS=Homo sapiens GN=GAPDH PE=1 SV=3	13093	R.LEKPAK.Y	6	0	2	629.307	2	[629.3062146, 1258.61697]	NTerm(TMPP/572.1800)	+	0.457673	45.7673	0.00692113	0.692113	0.703833	70.3833	0.0346913	3.46913	0.69642	69.642	0.0105316	1.05316	0.842099	84.2099	0.246775	24.6775	314793	4760.44
1212	>sp|P04406|G3P_HUMAN Glyceraldehyde-3-phosphate dehydrogenase OS=Homo sapiens GN=GAPDH PE=1 SV=3	13068	R.LEKPAK.Y	6	0	2	629.307	2	[629.3062146, 1258.61697]	NTerm(TMPP/572.1800)	+	0.403077	40.3077	0.00749762	0.749762	0.670693	67.0693	0.0365014	3.65014	0.662429	66.2429	0.0123218	1.23218	0.8089	80.89	0.263094	26.3094	613576	11413.1
1217	>sp|P04075|ALDOA_HUMAN Fructose-bisphosphate aldolase A OS=Homo sapiens GN=ALDOA PE=1 SV=2	11572	K.KENLK.A	5	0	2	401.858	3	[401.8588442, 602.2877645, 1203.545932]	NTerm(TMPP/572.1800)	+	0.156643	15.6643	0.0224484	2.24484	0.20796	20.796	0.0362632	3.62632	0.201941	20.1941	0.0289402	2.89402	0.922819	92.2819	0.709757	70.9757	170556	24442.3
1218	>sp|P04075|ALDOA_HUMAN Fructose-bisphosphate aldolase A OS=Homo sapiens GN=ALDOA PE=1 SV=2	11550	K.KENLK.A	5	0	2	401.858	3	[401.8588442, 602.2877645, 1204.555094]	NTerm(TMPP/572.1800)	+	0.168616	16.8616	0.0238306	2.38306	0.219225	21.9225	0.0381679	3.81679	0.212636	21.2636	0.030052	3.0052	0.931868	93.1868	0.705715	70.5715	208864	29518.9
1233	>sp|P00338|LDHA_HUMAN L-lactate dehydrogenase A chain OS=Homo sapiens GN=LDHA PE=1 SV=2	12548	K.DKEQWK.E	6	0	2	469.204	3	[469.2064021, 703.8054635]	NTerm(TMPP/572.1800)	+	0.170094	17.0094	0.0141655	1.41655	0.224398	22.4398	0.0235278	2.35278	0.220281	22.0281	0.0183451	1.83451	0.928939	92.8939	0.70727	70.727	119460	9948.69
0	>sp|P62753|RS6_HUMAN 40S ribosomal protein S6 OS=Homo sapiens GN=RPS6 PE=1 SV=1	14027	R.VLQHK.R	5	0	1	598.785	2	[599.1502419, 1196.561468]	NTerm(TMPP/572.1800)	+	0.32341	32.341	0	0	0.616326	61.6326	0	0	0.616326	61.6326	0	0	0.917393	91.7393	0.35198	35.198	18015.5	0
3	>sp|O00299|CLIC1_HUMAN Chloride intracellular channel protein 1 OS=Homo sapiens GN=CLIC1 PE=1 SV=4	14271	R.TETVQK.L	6	0	1	639.283	2	[639.2867607, 1278.55185]	NTerm(TMPP/572.1800)	+	0.44463	44.463	0	0	0.65057	65.057	0	0	0.65057	65.057	0	0	0.899869	89.9869	0.314442	31.4442	2.40344e+06	0
4	>sp|O00299|CLIC1_HUMAN Chloride intracellular channel protein 1 OS=Homo sapiens GN=CLIC1 PE=1 SV=4	14253	R.TETVQK.L	6	0	1	639.283	2	[639.2867607, 1278.57639]	NTerm(TMPP/572.1800)	+	0.44916	44.916	0.00348167	0.348167	0.663747	66.3747	0.0150705	1.50705	0.660349	66.0349	0.0051187	0.51187	0.889404	88.9404	0.297534	29.7534	1.73799e+06	13472.1
5	>sp|Q93079|H2B1H_HUMAN Histone H2B type 1-H OS=Homo sapiens GN=HIST1H2BH PE=1 SV=3	14332	K.SAPAPK.K	6	0	1	571.757	2	[571.7562101, 1143.51707]	NTerm(TMPP/572.1800)	+	0.306772	30.6772	0.00136097	0.136097	0.593975	59.3975	0.0064482	0.64482	0.592414	59.2414	0.0026282	0.26282	0.658753	65.8753	0.266767	26.6767	9033829	40077.8
6	>sp|Q93079|H2B1H_HUMAN Histone H2B type 1-H OS=Homo sapiens GN=HIST1H2BH PE=1 SV=3	14308	K.SAPAPK.K	6	0	1	571.757	2	[571.7562101, 1143.51707]	NTerm(TMPP/572.1800)	+	0.295126	29.5126	0.00217895	0.217895	0.552464	55.2464	0.00903182	0.903182	0.55022	55.022	0.00406233	0.406233	0.668701	66.8701	0.298052	29.8052	7356314	54312.5
7	>sp|Q93079|H2B1H_HUMAN Histone H2B type 1-H OS=Homo sapiens GN=HIST1H2BH PE=1 SV=3	14358	K.SAPAPK.K	6	0	1	571.757	2	[571.7562101, 1143.51707]	NTerm(TMPP/572.1800)	+	0.439951	43.9951	0.0137457	1.37457	0.638061	63.8061	0.052204	5.2204	0.62559	62.559	0.0195457	1.95457	0.817965	81.7965	0.290267	29.0267	490966	15339.5
10	>sp|P07910|HNRPC_HUMAN Heterogeneous nuclear ribonucleoproteins C1/C2 OS=Homo sapiens GN=HNRNPC PE=1 SV=4	14529	K.SGFNSK.S	6	0	1	606.248	2	[606.2502867, 1211.496288]	NTerm(TMPP/572.1800)	+	0.397957	39.7957	0.008306	0.8306	0.544758	54.4758	0.0243671	2.43671	0.538634	53.8634	0.0112422	1.12422	0.917857	91.7857	0.41315	41.315	5.96023e+06	124400
11	>sp|P11142|HSP7C_HUMAN Heat shock cognate 71 kDa protein OS=Homo sapiens GN=HSPA8 PE=1 SV=1	14497	K.ATVEDEK.L	7	0	1	682.284	2	[682.2832783, 1364.574282]	NTerm(TMPP/572.1800)	+	0.463998	46.3998	0.00309467	0.309467	0.658759	65.8759	0.0127118	1.27118	0.655877	65.5877	0.00437442	0.437442	0.860682	86.0682	0.292415	29.2415	2.78764e+06	18592.4
31	>sp|P04406|G3P_HUMAN Glyceraldehyde-3-phosphate dehydrogenase OS=Homo sapiens GN=GAPDH PE=1 SV=3	14483	K.TVDGPSGK.L	8	0	1	666.787	2	[666.7877131, 1333.590879]	NTerm(TMPP/572.1800)	+	0.250643	25.0643	0.0234699	2.34699	0.440569	44.0569	0.0686789	6.86789	0.423114	42.3114	0.0396199	3.96199	0.835878	83.5878	0.449089	44.9089	9387412	879028
33	>sp|P19338|NUCL_HUMAN Nucleolin OS=Homo sapiens GN=NCL PE=1 SV=3	14572	K.TVTPAK.A	6	0	1	594.778	2	[594.7816877, 1189.549644]	NTerm(TMPP/572.1800)	+	0.442369	44.2369	0.0225774	2.25774	0.61053	61.053	0.0740792	7.40792	0.59208	59.208	0.0302184	3.02184	0.892865	89.2865	0.337236	33.7236	7.8167e+06	398946
35	>sp|P68104|EF1A1_HUMAN Elongation factor 1-alpha 1 OS=Homo sapiens GN=EEF1A1 PE=1 SV=1	14488	K.EAAEMGK.G	7	0	1	654.262	2	[654.2594137, 1308.515355]	NTerm(TMPP/572.1800)	+	0.411513	41.1513	0.0189515	1.89515	0.594348	59.4348	0.0632105	6.32105	0.578513	57.8513	0.0266424	2.66424	0.883732	88.3732	0.348937	34.8937	8058887	371138
38	>sp|P62937|PPIA_HUMAN Peptidyl-prolyl cis-trans isomerase A OS=Homo sapiens GN=PPIA PE=1 SV=2	14639	R.ALSTGEK.G	7	0	1	639.284	2	[639.2867529, 1277.570835]	NTerm(TMPP/572.1800)	+	0.451777	45.1777	0.00674709	0.674709	0.599636	59.9636	0.0218785	2.18785	0.594313	59.4313	0.0088758	0.88758	0.906649	90.6649	0.359768	35.9768	5.62582e+06	84019
40	>sp|Q13066|GAG2B_HUMAN G antigen 2B/2C OS=Homo sapiens GN=GAGE2B PE=1 SV=1	13963	K.TPEEGEK.Q	7	0	1	681.276	2	[681.2799788, 1361.548993]	NTerm(TMPP/572.1800)	+	0.302973	30.2973	0	0	0.446419	44.6419	0	0	0.446419	44.6419	0	0	0.841721	84.1721	0.465961	46.5961	14683.6	0
41	>sp|Q13066|GAG2B_HUMAN G antigen 2B/2C OS=Homo sapiens GN=GAGE2B PE=1 SV=1	13397	K.TPEEGEK.Q	7	0	1	681.276	2	[681.2799947, 1362.547349]	NTerm(TMPP/572.1800)	+	0.327731	32.7731	0.0111562	1.11562	0.525313	52.5313	0.0363036	3.63036	0.516085	51.6085	0.0175679	1.75679	0.81193	81.193	0.378641	37.8641	446265	15191.2
42	>sp|Q13066|GAG2B_HUMAN G antigen 2B/2C OS=Homo sapiens GN=GAGE2B PE=1 SV=1	13421	K.TPEEGEK.Q	7	0	1	681.276	2	[681.2799947, 1362.547349]	NTerm(TMPP/572.1800)	+	0.314815	31.4815	0.0101208	1.01208	0.518433	51.8433	0.0334516	3.34516	0.509934	50.9934	0.0163935	1.63935	0.816619	81.6619	0.38681	38.681	237855	7646.65
43	>sp|Q13066|GAG2B_HUMAN G antigen 2B/2C OS=Homo sapiens GN=GAGE2B PE=1 SV=1	13442	K.TPEEGEK.Q	7	0	1	681.275	2	[681.2799947, 1362.547349]	NTerm(TMPP/572.1800)	+	0.326321	32.6321	0.00897869	0.897869	0.528732	52.8732	0.0299455	2.99455	0.521151	52.1151	0.0143394	1.43394	0.81688	81.688	0.379449	37.9449	84946.7	2337.3
44	>sp|Q13066|GAG2B_HUMAN G antigen 2B/2C OS=Homo sapiens GN=GAGE2B PE=1 SV=1	13463	K.TPEEGEK.Q	7	0	1	681.276	2	[681.2799947, 1362.547349]	NTerm(TMPP/572.1800)	+	0.315816	31.5816	0	0	0.490416	49.0416	0	0	0.490416	49.0416	0	0	0.812567	81.2567	0.414071	41.4071	29972	0
45	>sp|Q13066|GAG2B_HUMAN G antigen 2B/2C OS=Homo sapiens GN=GAGE2B PE=1 SV=1	13484	K.TPEEGEK.Q	7	0	1	681.276	2	[681.2799947, 1362.547349]	NTerm(TMPP/572.1800)	+	0.2828	28.28	0	0	0.428347	42.8347	0	0	0.428347	42.8347	0	0	0.804241	80.4241	0.459747	45.9747	10843.4	0
46	>sp|Q13066|GAG2B_HUMAN G antigen 2B/2C OS=Homo sapiens GN=GAGE2B PE=1 SV=1	13934	K.TPEEGEK.Q	7	0	1	681.276	2	[681.2799788, 1362.547317]	NTerm(TMPP/572.1800)	+	0.215115	21.5115	0	0	0.298547	29.8547	0	0	0.298547	29.8547	0	0	0.866746	86.6746	0.607982	60.7982	8122.87	0
47	>sp|Q13066|GAG2B_HUMAN G antigen 2B/2C OS=Homo sapiens GN=GAGE2B PE=1 SV=1	13948	K.TPEEGEK.Q	7	0	1	681.276	2	[681.7765831, 1362.547317]	NTerm(TMPP/572.1800)	+	0.284411	28.4411	0	0	0.423208	42.3208	0	0	0.423208	42.3208	0	0	0.851268	85.1268	0.491004	49.1004	11421.9	0
48	>sp|Q13066|GAG2B_HUMAN G antigen 2B/2C OS=Homo sapiens GN=GAGE2B PE=1 SV=1	13980	K.TPEEGEK.Q	7	0	1	681.276	2	[681.2799788, 1362.547317]	NTerm(TMPP/572.1800)	+	0.245388	24.5388	0	0	0.328176	32.8176	0	0	0.328176	32.8176	0	0	0.893735	89.3735	0.600432	60.0432	16391.8	0
49	>sp|Q13066|GAG2B_HUMAN G antigen 2B/2C OS=Homo sapiens GN=GAGE2B PE=1 SV=1	14000	K.TPEEGEK.Q	7	0	1	681.275	2	[681.2799788, 1362.547317]	NTerm(TMPP/572.1800)	+	0.276366	27.6366	0.0223379	2.23379	0.383082	38.3082	0.0477919	4.77919	0.371577	37.1577	0.0300335	3.00335	0.864034	86.4034	0.517029	51.7029	21144.4	1709.04
50	>sp|Q13066|GAG2B_HUMAN G antigen 2B/2C OS=Homo sapiens GN=GAGE2B PE=1 SV=1	14022	K.TPEEGEK.Q	7	0	1	681.275	2	[681.2799688, 1362.547297]	NTerm(TMPP/572.1800)	+	0.364477	36.4477	0	0	0.535193	53.5193	0	0	0.535193	53.5193	0	0	0.836845	83.6845	0.388972	38.8972	30073.7	0
51	>sp|Q13066|GAG2B_HUMAN G antigen 2B/2C OS=Homo sapiens GN=GAGE2B PE=1 SV=1	14046	K.TPEEGEK.Q	7	0	1	681.275	2	[681.2799688, 1362.547297]	NTerm(TMPP/572.1800)	+	0.303038	30.3038	0	0	0.447125	44.7125	0	0	0.447125	44.7125	0	0	0.854252	85.4252	0.472294	47.2294	29591	0
54	>sp|P04406|G3P_HUMAN Glyceraldehyde-3-phosphate dehydrogenase OS=Homo sapiens GN=GAPDH PE=1 SV=3	14632	R.AAFNSGK.V	7	0	1	633.771	2	[633.7700078, 1266.53937]	NTerm(TMPP/572.1800)	+	0.430671	43.0671	0.0105782	1.05782	0.577437	57.7437	0.0324744	3.24744	0.569361	56.9361	0.0139847	1.39847	0.903271	90.3271	0.376351	37.6351	4.70255e+06	115505
56	>sp|P13639|EF2_HUMAN Elongation factor 2 OS=Homo sapiens GN=EEF2 PE=1 SV=4	13253	K.SATSPEGK.K	8	0	1	674.784	2	[674.7885306, 1349.574404]	NTerm(TMPP/572.1800)	+	0.314285	31.4285	0.00582102	0.582102	0.496927	49.6927	0.0179665	1.79665	0.492395	49.2395	0.00911988	0.911988	0.832302	83.2302	0.41489	41.489	987197	18284.3
57	>sp|P13639|EF2_HUMAN Elongation factor 2 OS=Homo sapiens GN=EEF2 PE=1 SV=4	13231	K.SATSPEGK.K	8	0	1	674.784	2	[674.7885306, 1349.574404]	NTerm(TMPP/572.1800)	+	0.295152	29.5152	0.00815209	0.815209	0.48267	48.267	0.0251221	2.51221	0.47632	47.632	0.0131559	1.31559	0.824818	82.4818	0.42109	42.109	1.70163e+06	46999
59	>sp|P11142|HSP7C_HUMAN Heat shock cognate 71 kDa protein OS=Homo sapiens GN=HSPA8 PE=1 SV=1	14625	R.MVQEAEK.Y	7	0	1	703.796	2	[703.7953728, 1407.58444]	NTerm(TMPP/572.1800)	+	0.354137	35.4137	0.00590223	0.590223	0.580127	58.0127	0.0225093	2.25093	0.574572	57.4572	0.0095761	0.95761	0.791706	79.1706	0.329232	32.9232	14358655	239308
60	>sp|P06748|NPM_HUMAN Nucleophosmin OS=Homo sapiens GN=NPM1 PE=1 SV=2	14506	K.GQESFK.K	6	0	1	634.262	2	[634.2670223, 1267.507704]	NTerm(TMPP/572.1800)	+	0.406864	40.6864	0.00954358	0.954358	0.569266	56.9266	0.0300683	3.00683	0.561765	56.1765	0.013177	1.3177	0.902426	90.2426	0.383583	38.3583	6536328	153319
61	>sp|P61604|CH10_HUMAN 10 kDa heat shock protein, mitochondrial OS=Homo sapiens GN=HSPE1 PE=1 SV=2	14376	R.SAAETVTK.G	8	0	1	689.808	2	[689.8063736, 1379.605651]	NTerm(TMPP/572.1800)	+	0.372321	37.2321	0.0112016	1.12016	0.56884	56.884	0.0381777	3.81777	0.559269	55.9269	0.0168261	1.68261	0.830726	83.0726	0.352149	35.2149	4.01199e+06	120704
62	>sp|Q96KK5|H2A1H_HUMAN Histone H2A type 1-H OS=Homo sapiens GN=HIST1H2AH PE=1 SV=3	14301	R.NDEELNK.L	7	0	1	717.292	2	[717.2956625, 1434.583719]	NTerm(TMPP/572.1800)	+	0.282981	28.2981	0.00583466	0.583466	0.522451	52.2451	0.0220596	2.20596	0.516883	51.6883	0.0106574	1.06574	0.718913	71.8913	0.339658	33.9658	12856775	265088
63	>sp|Q96KK5|H2A1H_HUMAN Histone H2A type 1-H OS=Homo sapiens GN=HIST1H2AH PE=1 SV=3	14278	R.NDEELNK.L	7	0	1	717.293	2	[717.2956625, 1434.583719]	NTerm(TMPP/572.1800)	+	0.263786	26.3786	0.00460345	0.460345	0.48615	48.615	0.0162425	1.62425	0.48206	48.206	0.00841263	0.841263	0.717984	71.7984	0.365833	36.5833	3.4717e+06	60586.1
64	>sp|Q96KK5|H2A1H_HUMAN Histone H2A type 1-H OS=Homo sapiens GN=HIST1H2AH PE=1 SV=3	14326	R.NDEELNK.L	7	0	1	717.292	2	[717.2956625, 1434.583719]	NTerm(TMPP/572.1800)	+	0.325212	32.5212	0.00414507	0.414507	0.556238	55.6238	0.0157251	1.57251	0.552322	55.2322	0.00703976	0.703976	0.747915	74.7915	0.32956	32.956	524278	6682.31
65	>sp|P06748|NPM_HUMAN Nucleophosmin OS=Homo sapiens GN=NPM1 PE=1 SV=2	14565	K.GGSLPK.V	6	0	1	565.756	2	[565.7570391, 1131.511628]	NTerm(TMPP/572.1800)	+	0.446154	44.6154	0.00820465	0.820465	0.662436	66.2436	0.0348311	3.48311	0.654464	65.4464	0.0120354	1.20354	0.864897	86.4897	0.288444	28.8444	11549416	212391
66	>sp|P00338|LDHA_HUMAN L-lactate dehydrogenase A chain OS=Homo sapiens GN=LDHA PE=1 SV=2	12844	K.EEQTPQNK.I	8	0	1	773.323	2	[773.3288115, 1546.649466]	NTerm(TMPP/572.1800)	+	0.255335	25.5335	0.00332955	0.332955	0.49241	49.241	0.0124919	1.24919	0.489268	48.9268	0.00638002	0.638002	0.672071	67.2071	0.33896	33.896	171923	2241.86
67	>sp|P00338|LDHA_HUMAN L-lactate dehydrogenase A chain OS=Homo sapiens GN=LDHA PE=1 SV=2	12824	K.EEQTPQNK.I	8	0	1	773.324	2	[773.3288115, 1546.649466]	NTerm(TMPP/572.1800)	+	0.259733	25.9733	0.00331483	0.331483	0.522152	52.2152	0.0137539	1.37539	0.518695	51.8695	0.00661982	0.661982	0.6543	65.43	0.310586	31.0586	197890	2525.56
69	>sp|P78371|TCPB_HUMAN T-complex protein 1 subunit beta OS=Homo sapiens GN=CCT2 PE=1 SV=4	14592	K.STLGPK.G	6	0	1	587.768	2	[587.7668254, 1175.536606]	NTerm(TMPP/572.1800)	+	0.452492	45.2492	0.0113358	1.13358	0.632136	63.2136	0.0412723	4.12723	0.622281	62.2281	0.0155893	1.55893	0.878332	87.8332	0.31807	31.807	4349714	108969
73	>sp|P17096|HMGA1_HUMAN High mobility group protein HMG-I/HMG-Y OS=Homo sapiens GN=HMGA1 PE=1 SV=3	14439	K.SSQPLASK.Q	8	0	1	695.316	2	[695.3140931, 1390.618184]	NTerm(TMPP/572.1800)	+	0.250854	25.0854	0.00391397	0.391397	0.483057	48.3057	0.0143703	1.43703	0.479444	47.9444	0.00748057	0.748057	0.695664	69.5664	0.356929	35.6929	4.60302e+06	71819.2
84	>sp|P23528|COF1_HUMAN Cofilin-1 OS=Homo sapiens GN=CFL1 PE=1 SV=3	14284	K.SSTPEEVK.K	8	0	1	724.81	2	[724.8095158, 1449.633866]	NTerm(TMPP/572.1800)	+	0.269007	26.9007	0.00908478	0.908478	0.501696	50.1696	0.0328834	3.28834	0.493338	49.3338	0.0166608	1.66608	0.701309	70.1309	0.343643	34.3643	1.53281e+06	51765.4
86	>sp|P04406|G3P_HUMAN Glyceraldehyde-3-phosphate dehydrogenase OS=Homo sapiens GN=GAPDH PE=1 SV=3	13235	K.FHGTVK.A	6	0	1	630.784	2	[630.7832378, 1260.560581]	NTerm(TMPP/572.1800)	+	0.489705	48.9705	0.00641052	0.641052	0.695951	69.5951	0.0290919	2.90919	0.689668	68.9668	0.00902814	0.902814	0.899246	89.9246	0.270946	27.0946	4.10113e+06	53686.1
87	>sp|P04406|G3P_HUMAN Glyceraldehyde-3-phosphate dehydrogenase OS=Homo sapiens GN=GAPDH PE=1 SV=3	13212	K.FHGTVK.A	6	0	1	630.783	2	[630.7832378, 1260.560581]	NTerm(TMPP/572.1800)	+	0.494358	49.4358	0.00586965	0.586965	0.687984	68.7984	0.0255122	2.55122	0.68241	68.241	0.00810244	0.810244	0.898891	89.8891	0.278196	27.8196	3.20317e+06	38032.1
88	>sp|P04406|G3P_HUMAN Glyceraldehyde-3-phosphate dehydrogenase OS=Homo sapiens GN=GAPDH PE=1 SV=3	13234	K.FHGTVK.A	6	0	1	420.858	3	[420.8583395, 631.2852482]	NTerm(TMPP/572.1800)	+	0.174812	17.4812	0.00197882	0.197882	0.289642	28.9642	0.00459431	0.459431	0.288696	28.8696	0.00326795	0.326795	0.701478	70.1478	0.496672	49.6672	4.53203e+06	51301.2
89	>sp|P04406|G3P_HUMAN Glyceraldehyde-3-phosphate dehydrogenase OS=Homo sapiens GN=GAPDH PE=1 SV=3	13213	K.FHGTVK.A	6	0	1	420.858	3	[420.8583395, 631.2852482]	NTerm(TMPP/572.1800)	+	0.169234	16.9234	0.00120676	0.120676	0.254455	25.4455	0.00242781	0.242781	0.253994	25.3994	0.00181116	0.181116	0.740072	74.0072	0.550758	55.0758	2.82292e+06	20129.5
90	>sp|P04406|G3P_HUMAN Glyceraldehyde-3-phosphate dehydrogenase OS=Homo sapiens GN=GAPDH PE=1 SV=3	13261	K.FHGTVK.A	6	0	1	420.858	3	[420.8583395, 631.2852482]	NTerm(TMPP/572.1800)	+	0.213571	21.3571	0.00485665	0.485665	0.31129	31.129	0.0101738	1.01738	0.309102	30.9102	0.00702906	0.702906	0.770178	77.0178	0.5267	52.67	299452	6809.62
91	>sp|P09012|SNRPA_HUMAN U1 small nuclear ribonucleoprotein A OS=Homo sapiens GN=SNRPA PE=1 SV=3	12926	K.SQETPATK.K	8	0	1	717.31	2	[717.3163391, 1434.612991]	NTerm(TMPP/572.1800)	+	0.34561	34.561	0.00226174	0.226174	0.550226	55.0226	0.0079422	0.79422	0.548252	54.8252	0.00358787	0.358787	0.794608	79.4608	0.356112	35.6112	202572	1325.67
92	>sp|P08238|HS90B_HUMAN Heat shock protein HSP 90-beta OS=Homo sapiens GN=HSP90AB1 PE=1 SV=4	14641	R.EMLQQSK.I	7	0	1	718.309	2	[718.3072653, 1436.62747]	NTerm(TMPP/572.1800)	+	0.415488	41.5488	0.00538251	0.538251	0.656948	65.6948	0.0242078	2.42078	0.651405	65.1405	0.00843872	0.843872	0.806529	80.6529	0.274346	27.4346	5661260	73339.7
93	>sp|P04075|ALDOA_HUMAN Fructose-bisphosphate aldolase A OS=Homo sapiens GN=ALDOA PE=1 SV=2	14730	R.IVAPGK.G	6	0	1	578.783	2	[578.784424, 1157.572644]	NTerm(TMPP/572.1800)	+	0.484301	48.4301	0.00940766	0.940766	0.64423	64.423	0.03398	3.398	0.636267	63.6267	0.0123596	1.23596	0.898358	89.8358	0.315659	31.5659	5.39681e+06	104834
94	>sp|Q9BQE3|TBA1C_HUMAN Tubulin alpha-1C chain OS=Homo sapiens GN=TUBA1C PE=1 SV=1	14634	R.GDVVPK.D	6	0	1	593.77	2	[593.7707903, 1187.548178]	NTerm(TMPP/572.1800)	+	0.405154	40.5154	0.00495214	0.495214	0.589358	58.9358	0.0172399	1.72399	0.585142	58.5142	0.00715211	0.715211	0.850782	85.0782	0.346868	34.6868	8752745	106983
96	>sp|P06733|ENOA_HUMAN Alpha-enolase OS=Homo sapiens GN=ENO1 PE=1 SV=2	13076	K.AVEHINK.T	7	0	1	691.818	2	[691.8238249, 1383.630268]	NTerm(TMPP/572.1800)	+	0.364373	36.4373	0.00532525	0.532525	0.577544	57.7544	0.0195887	1.95887	0.57271	57.271	0.00837005	0.837005	0.781433	78.1433	0.327358	32.7358	326648	4773.89
97	>sp|P06733|ENOA_HUMAN Alpha-enolase OS=Homo sapiens GN=ENO1 PE=1 SV=2	13051	K.AVEHINK.T	7	0	1	691.817	2	[691.8238249, 1383.630268]	NTerm(TMPP/572.1800)	+	0.346603	34.6603	0.00493694	0.493694	0.54772	54.772	0.016957	1.6957	0.54348	54.348	0.00774121	0.774121	0.795511	79.5511	0.357009	35.7009	589127	8391.39
98	>sp|P06733|ENOA_HUMAN Alpha-enolase OS=Homo sapiens GN=ENO1 PE=1 SV=2	13067	K.AVEHINK.T	7	0	1	461.548	3	[461.5493531, 692.3222264]	NTerm(TMPP/572.1800)	+	0.171302	17.1302	0.0194373	1.94373	0.233027	23.3027	0.0333259	3.33259	0.227025	22.7025	0.0257601	2.57601	0.852754	85.2754	0.637191	63.7191	1.30347e+06	147902
99	>sp|P06733|ENOA_HUMAN Alpha-enolase OS=Homo sapiens GN=ENO1 PE=1 SV=2	13043	K.AVEHINK.T	7	0	1	461.548	3	[461.5493531, 692.3222264]	NTerm(TMPP/572.1800)	+	0.168532	16.8532	0.0220418	2.20418	0.224538	22.4538	0.036488	3.6488	0.218132	21.8132	0.0285288	2.85288	0.864959	86.4959	0.651608	65.1608	1.01633e+06	132923
100	>sp|P06733|ENOA_HUMAN Alpha-enolase OS=Homo sapiens GN=ENO1 PE=1 SV=2	13092	K.AVEHINK.T	7	0	1	461.548	3	[461.5493531, 692.3222264]	NTerm(TMPP/572.1800)	+	0.184741	18.4741	0.0228532	2.28532	0.263524	26.3524	0.0423872	4.23872	0.255204	25.5204	0.0315698	3.15698	0.846975	84.6975	0.604084	60.4084	218777	27063.6
101	>sp|P18621|RL17_HUMAN 60S ribosomal protein L17 OS=Homo sapiens GN=RPL17 PE=1 SV=3	14335	K.NAESNAELK.G	9	0	1	774.332	2	[774.3339952, 1548.675574]	NTerm(TMPP/572.1800)	+	0.436166	43.6166	0.00253546	0.253546	0.697444	69.7444	0.0132229	1.32229	0.694627	69.4627	0.00403791	0.403791	0.76132	76.132	0.229412	22.9412	880687	5119.49
105	>sp|P22392|NDKB_HUMAN Nucleoside diphosphate kinase B OS=Homo sapiens GN=NME2 PE=1 SV=1	12277	R.ASEEHLK.Q	7	0	1	462.536	3	[462.5355931, 693.8010722]	NTerm(TMPP/572.1800)	+	0.139083	13.9083	0.00940909	0.940909	0.18219	18.219	0.0148473	1.48473	0.179972	17.9972	0.0121752	1.21752	0.892318	89.2318	0.720862	72.0862	168729	11414.6
106	>sp|Q9P258|RCC2_HUMAN Protein RCC2 OS=Homo sapiens GN=RCC2 PE=1 SV=2	13280	K.SSTAAQEVK.T	9	0	1	746.829	2	[746.8338834, 1493.658109]	NTerm(TMPP/572.1800)	+	0.274258	27.4258	0.00244668	0.244668	0.531873	53.1873	0.0100342	1.00342	0.529361	52.9361	0.00472248	0.472248	0.659369	65.9369	0.307211	30.7211	431004	3845.02
107	>sp|P07910|HNRPC_HUMAN Heterogeneous nuclear ribonucleoproteins C1/C2 OS=Homo sapiens GN=HNRNPC PE=1 SV=4	12775	K.SEEEQSSSSVK.K	11	0	1	884.859	2	[884.8669391, 1769.711224]	NTerm(TMPP/572.1800)	+	0.22585	22.585	0.00263834	0.263834	0.505279	50.5279	0.0117905	1.17905	0.502314	50.2314	0.00586795	0.586795	0.576621	57.6621	0.283592	28.3592	251263	2935.21
108	>sp|Q99497|PARK7_HUMAN Protein DJ-1 OS=Homo sapiens GN=PARK7 PE=1 SV=2	14260	K.VTTHPLAK.D	8	0	1	480.235	3	[480.237014, 720.3576832]	NTerm(TMPP/572.1800)	+	0.183135	18.3135	0.0210533	2.10533	0.284984	28.4984	0.0438123	4.38123	0.275944	27.5944	0.0317226	3.17226	0.779529	77.9529	0.539694	53.9694	178200	20485.9
109	>sp|Q99497|PARK7_HUMAN Protein DJ-1 OS=Homo sapiens GN=PARK7 PE=1 SV=2	14236	K.VTTHPLAK.D	8	0	1	480.235	3	[480.2370198, 720.3576919]	NTerm(TMPP/572.1800)	+	0.148133	14.8133	0.0208856	2.08856	0.24518	24.518	0.0437914	4.37914	0.236988	23.6988	0.0334134	3.34134	0.752657	75.2657	0.549138	54.9138	372666	52542.9
110	>sp|Q99497|PARK7_HUMAN Protein DJ-1 OS=Homo sapiens GN=PARK7 PE=1 SV=2	14238	K.VTTHPLAK.D	8	0	1	719.849	2	[719.8494507, 1439.701357]	NTerm(TMPP/572.1800)	+	0.421311	42.1311	0	0	0.665336	66.5336	0	0	0.665336	66.5336	0	0	0.786118	78.6118	0.263086	26.3086	402436	0
112	>sp|P62328|TYB4_HUMAN Thymosin beta-4 OS=Homo sapiens GN=TMSB4X PE=1 SV=2	14622	K.NPLPSK.E	6	0	1	614.283	2	[614.2854507, 1228.559752]	NTerm(TMPP/572.1800)	+	0.435589	43.5589	0.0287368	2.87368	0.676596	67.6596	0.121282	12.1282	0.647685	64.7685	0.0427293	4.27293	0.844097	84.4097	0.26132	26.132	11221086	740281
113	>sp|P04406|G3P_HUMAN Glyceraldehyde-3-phosphate dehydrogenase OS=Homo sapiens GN=GAPDH PE=1 SV=3	14494	K.QASEGPLK.G	8	0	1	701.316	2	[701.3165124, 1402.636796]	NTerm(TMPP/572.1800)	+	0.29883	29.883	0.00454482	0.454482	0.535026	53.5026	0.017199	1.7199	0.530707	53.0707	0.00807138	0.807138	0.734031	73.4031	0.338551	33.8551	5847946	88939.7
114	>sp|P68036|UB2L3_HUMAN Ubiquitin-conjugating enzyme E2 L3 OS=Homo sapiens GN=UBE2L3 PE=1 SV=1	14597	K.NAEEFTK.K	7	0	1	705.792	2	[705.7939817, 1411.589763]	NTerm(TMPP/572.1800)	+	0.498191	49.8191	0.00827605	0.827605	0.681672	68.1672	0.0343517	3.43517	0.67404	67.404	0.0111973	1.11973	0.866069	86.6069	0.272607	27.2607	3.15081e+06	52342
115	>sp|P23246|SFPQ_HUMAN Splicing factor, proline- and glutamine-rich OS=Homo sapiens GN=SFPQ PE=1 SV=2	13170	K.QGPGPGGPK.G	9	0	1	683.803	2	[683.8068546, 1367.609787]	NTerm(TMPP/572.1800)	+	0.292162	29.2162	0	0	0.559383	55.9383	0	0	0.559383	55.9383	0	0	0.688308	68.8308	0.30328	30.328	445866	0
116	>sp|Q13263|TIF1B_HUMAN Transcription intermediary factor 1-beta OS=Homo sapiens GN=TRIM28 PE=1 SV=5	11737	K.HATLQK.S	6	0	1	635.294	2	[635.2972454, 1270.589637]	NTerm(TMPP/572.1800)	+	0.405789	40.5789	0.00559325	0.559325	0.637978	63.7978	0.0237143	2.37143	0.632416	63.2416	0.008717	0.8717	0.903635	90.3635	0.324285	32.4285	88137	1214.85
117	>sp|Q13263|TIF1B_HUMAN Transcription intermediary factor 1-beta OS=Homo sapiens GN=TRIM28 PE=1 SV=5	11717	K.HATLQK.S	6	0	1	635.294	2	[635.2972524, 1269.569236]	NTerm(TMPP/572.1800)	+	0.443021	44.3021	0.0032239	0.32239	0.635897	63.5897	0.0125498	1.25498	0.632968	63.2968	0.00460616	0.460616	0.886747	88.6747	0.32138	32.138	201068	1463.19
118	>sp|P22234|PUR6_HUMAN Multifunctional protein ADE2 OS=Homo sapiens GN=PAICS PE=1 SV=3	11552	K.NHLEGK.A	6	0	1	635.277	2	[635.2800628, 1269.544955]	NTerm(TMPP/572.1800)	+	0.403459	40.3459	0.0064297	0.64297	0.57748	57.748	0.0213168	2.13168	0.572214	57.2214	0.00911905	0.911905	0.893118	89.3118	0.373919	37.3919	170522	2717.51
120	>sp|P61978|HNRPK_HUMAN Heterogeneous nuclear ribonucleoprotein K OS=Homo sapiens GN=HNRNPK PE=1 SV=1	14602	K.NAGAVIGK.G	8	0	1	651.308	2	[651.305161, 1301.606769]	NTerm(TMPP/572.1800)	+	0.489401	48.9401	0.0056151	0.56151	0.64068	64.068	0.0200474	2.00474	0.636005	63.6005	0.00729715	0.729715	0.900305	90.0305	0.321137	32.1137	10064213	115471
122	>sp|P11142|HSP7C_HUMAN Heat shock cognate 71 kDa protein OS=Homo sapiens GN=HSPA8 PE=1 SV=1	12838	K.EEFEHQQK.E	8	0	1	549.561	3	[549.8970908, 824.341549]	NTerm(TMPP/572.1800)	+	0.161548	16.1548	0.00712025	0.712025	0.214303	21.4303	0.0118789	1.18789	0.212298	21.2298	0.00935705	0.935705	0.890923	89.0923	0.693446	69.3446	509774	22468.4
123	>sp|P11142|HSP7C_HUMAN Heat shock cognate 71 kDa protein OS=Homo sapiens GN=HSPA8 PE=1 SV=1	12816	K.EEFEHQQK.E	8	0	1	549.561	3	[549.5650068, 824.341549]	NTerm(TMPP/572.1800)	+	0.15953	15.953	0.00635618	0.635618	0.210704	21.0704	0.0105243	1.05243	0.20895	20.895	0.00832523	0.832523	0.886819	88.6819	0.694136	69.4136	347718	13854.2
124	>sp|P11142|HSP7C_HUMAN Heat shock cognate 71 kDa protein OS=Homo sapiens GN=HSPA8 PE=1 SV=1	12857	K.EEFEHQQK.E	8	0	1	549.561	3	[549.5650068, 824.341549]	NTerm(TMPP/572.1800)	+	0.169482	16.9482	0.00565713	0.565713	0.222249	22.2249	0.00944824	0.944824	0.220613	22.0613	0.00736384	0.736384	0.896122	89.6122	0.691827	69.1827	205508	6859.67
125	>sp|Q15366|PCBP2_HUMAN Poly(rC)-binding protein 2 OS=Homo sapiens GN=PCBP2 PE=1 SV=1	14581	R.QMSGAQIK.I	8	0	1	717.817	2	[717.8218378, 1434.642034]	NTerm(TMPP/572.1800)	+	0.499323	49.9323	0.00861624	0.861624	0.691857	69.1857	0.0372986	3.72986	0.683695	68.3695	0.0117977	1.17977	0.867929	86.7929	0.264291	26.4291	2.33516e+06	40295.2
134	>sp|P11142|HSP7C_HUMAN Heat shock cognate 71 kDa protein OS=Homo sapiens GN=HSPA8 PE=1 SV=1	14499	R.NTTIPTK.Q	7	0	1	673.813	2	[673.81104, 1347.633745]	NTerm(TMPP/572.1800)	+	0.398958	39.8958	0.0039986	0.39986	0.612355	61.2355	0.0155857	1.55857	0.608619	60.8619	0.00609996	0.609996	0.840246	84.0246	0.323731	32.3731	12697347	127261
136	>sp|P04406|G3P_HUMAN Glyceraldehyde-3-phosphate dehydrogenase OS=Homo sapiens GN=GAPDH PE=1 SV=3	12016	K.AGAHLQGGAK.R	10	0	1	494.562	3	[494.5648488, 741.8416387]	NTerm(TMPP/572.1800)	+	0.154022	15.4022	0.00601216	0.601216	0.222515	22.2515	0.0110481	1.10481	0.220599	22.0599	0.00861094	0.861094	0.816689	81.6689	0.629496	62.9496	807976	31538.8
137	>sp|P04406|G3P_HUMAN Glyceraldehyde-3-phosphate dehydrogenase OS=Homo sapiens GN=GAPDH PE=1 SV=3	11976	K.AGAHLQGGAK.R	10	0	1	494.562	3	[494.5648488, 741.8416387]	NTerm(TMPP/572.1800)	+	0.166437	16.6437	0.00783675	0.783675	0.226117	22.6117	0.013571	1.3571	0.223735	22.3735	0.0105347	1.05347	0.852959	85.2959	0.653137	65.3137	786246	37020.7
138	>sp|P04406|G3P_HUMAN Glyceraldehyde-3-phosphate dehydrogenase OS=Homo sapiens GN=GAPDH PE=1 SV=3	11998	K.AGAHLQGGAK.R	10	0	1	494.562	3	[494.5648488, 741.8416387]	NTerm(TMPP/572.1800)	+	0.151618	15.1618	0.00628337	0.628337	0.22163	22.163	0.0116625	1.16625	0.219613	21.9613	0.00910124	0.910124	0.814497	81.4497	0.62821	62.821	1529308	63377.8
139	>sp|P04406|G3P_HUMAN Glyceraldehyde-3-phosphate dehydrogenase OS=Homo sapiens GN=GAPDH PE=1 SV=3	12036	K.AGAHLQGGAK.R	10	0	1	494.562	3	[494.5648488, 741.8416387]	NTerm(TMPP/572.1800)	+	0.162539	16.2539	0.00573913	0.573913	0.231032	23.1032	0.0104971	1.04971	0.229163	22.9163	0.00809154	0.809154	0.826575	82.6575	0.630467	63.0467	179595	6341.35
140	>sp|P04406|G3P_HUMAN Glyceraldehyde-3-phosphate dehydrogenase OS=Homo sapiens GN=GAPDH PE=1 SV=3	12001	K.AGAHLQGGAK.R	10	0	1	741.34	2	[741.3429988, 1482.688154]	NTerm(TMPP/572.1800)	+	0.368531	36.8531	0	0	0.58797	58.797	0	0	0.58797	58.797	0	0	0.817243	81.7243	0.336728	33.6728	404737	0
141	>sp|P04406|G3P_HUMAN Glyceraldehyde-3-phosphate dehydrogenase OS=Homo sapiens GN=GAPDH PE=1 SV=3	11981	K.AGAHLQGGAK.R	10	0	1	741.34	2	[741.3429988, 1482.688154]	NTerm(TMPP/572.1800)	+	0.391666	39.1666	0	0	0.602144	60.2144	0	0	0.602144	60.2144	0	0	0.813063	81.3063	0.323482	32.3482	269030	0
142	>sp|P04406|G3P_HUMAN Glyceraldehyde-3-phosphate dehydrogenase OS=Homo sapiens GN=GAPDH PE=1 SV=3	12023	K.AGAHLQGGAK.R	10	0	1	741.34	2	[741.3429988, 1482.688154]	NTerm(TMPP/572.1800)	+	0.340308	34.0308	0	0	0.540866	54.0866	0	0	0.540866	54.0866	0	0	0.798841	79.8841	0.366775	36.6775	128648	0
146	>sp|Q93079|H2B1H_HUMAN Histone H2B type 1-H OS=Homo sapiens GN=HIST1H2BH PE=1 SV=3	11206	K.HAVSEGTK.A	8	0	1	700.806	2	[700.8084761, 1401.594313]	NTerm(TMPP/572.1800)	+	0.324147	32.4147	0.00457122	0.457122	0.536828	53.6828	0.0160821	1.60821	0.532794	53.2794	0.00751364	0.751364	0.817055	81.7055	0.375594	37.5594	1.65834e+06	23386.5
147	>sp|Q93079|H2B1H_HUMAN Histone H2B type 1-H OS=Homo sapiens GN=HIST1H2BH PE=1 SV=3	11153	K.HAVSEGTK.A	8	0	1	700.805	2	[700.8084761, 1401.622479]	NTerm(TMPP/572.1800)	+	0.329626	32.9626	0.0050458	0.50458	0.548426	54.8426	0.0182515	1.82515	0.543861	54.3861	0.00832523	0.832523	0.807648	80.7648	0.361676	36.1676	1.26357e+06	19342.3
148	>sp|Q93079|H2B1H_HUMAN Histone H2B type 1-H OS=Homo sapiens GN=HIST1H2BH PE=1 SV=3	11170	K.HAVSEGTK.A	8	0	1	700.805	2	[700.8084761, 1401.622479]	NTerm(TMPP/572.1800)	+	0.332507	33.2507	0.00617348	0.617348	0.562468	56.2468	0.0233116	2.33116	0.556654	55.6654	0.0103351	1.03351	0.803392	80.3392	0.347877	34.7877	4.71762e+06	87589.5
149	>sp|Q93079|H2B1H_HUMAN Histone H2B type 1-H OS=Homo sapiens GN=HIST1H2BH PE=1 SV=3	11188	K.HAVSEGTK.A	8	0	1	700.805	2	[700.8084761, 1401.622479]	NTerm(TMPP/572.1800)	+	0.328032	32.8032	0.00773142	0.773142	0.543486	54.3486	0.0272935	2.72935	0.536612	53.6612	0.0126475	1.26475	0.824374	82.4374	0.371579	37.1579	4047976	95407.1
150	>sp|Q93079|H2B1H_HUMAN Histone H2B type 1-H OS=Homo sapiens GN=HIST1H2BH PE=1 SV=3	11224	K.HAVSEGTK.A	8	0	1	700.806	2	[700.8084761, 1401.594313]	NTerm(TMPP/572.1800)	+	0.318874	31.8874	0.00655489	0.655489	0.535658	53.5658	0.0231641	2.31641	0.529824	52.9824	0.0108912	1.08912	0.818053	81.8053	0.37572	37.572	496344	10203
151	>sp|Q93079|H2B1H_HUMAN Histone H2B type 1-H OS=Homo sapiens GN=HIST1H2BH PE=1 SV=3	11245	K.HAVSEGTK.A	8	0	1	700.805	2	[700.8084673, 1401.622462]	NTerm(TMPP/572.1800)	+	0.324376	32.4376	0.00558634	0.558634	0.525748	52.5748	0.0187341	1.87341	0.52103	52.103	0.00897308	0.897308	0.824938	82.4938	0.387718	38.7718	98639.7	1698.75
152	>sp|P62937|PPIA_HUMAN Peptidyl-prolyl cis-trans isomerase A OS=Homo sapiens GN=PPIA PE=1 SV=2	14490	K.HVVFGK.V	6	0	1	629.794	2	[629.7979399, 1258.592926]	NTerm(TMPP/572.1800)	+	0.42922	42.922	0.015387	1.5387	0.613721	61.3721	0.0538873	5.38873	0.600509	60.0509	0.0215275	2.15275	0.908597	90.8597	0.343416	34.3416	12908290	462745
155	>sp|P06748|NPM_HUMAN Nucleophosmin OS=Homo sapiens GN=NPM1 PE=1 SV=2	14617	K.MQASIEK.G	7	0	1	689.798	2	[689.7966406, 1378.588507]	NTerm(TMPP/572.1800)	+	0.447902	44.7902	0.00405014	0.405014	0.662574	66.2574	0.0174461	1.74461	0.658628	65.8628	0.00595562	0.595562	0.866648	86.6648	0.290688	29.0688	14603173	132049
157	>sp|P00558|PGK1_HUMAN Phosphoglycerate kinase 1 OS=Homo sapiens GN=PGK1 PE=1 SV=3	14476	R.FHVEEEGK.G	8	0	1	516.218	3	[516.2204435, 774.3339952]	NTerm(TMPP/572.1800)	+	0.142082	14.2082	0.00176168	0.176168	0.191432	19.1432	0.00292694	0.292694	0.190979	19.0979	0.00236796	0.236796	0.846888	84.6888	0.683145	68.3145	981789	12173.2
164	>sp|P06733|ENOA_HUMAN Alpha-enolase OS=Homo sapiens GN=ENO1 PE=1 SV=2	14663	K.LNVTEQEK.I	8	0	1	766.845	2	[767.3382056, 1533.672005]	NTerm(TMPP/572.1800)	+	0.381169	38.1169	0.00295278	0.295278	0.631824	63.1824	0.0131196	1.31196	0.628747	62.8747	0.00487068	0.487068	0.750308	75.0308	0.2749	27.49	5.52631e+06	42810.4
170	>sp|P11142|HSP7C_HUMAN Heat shock cognate 71 kDa protein OS=Homo sapiens GN=HSPA8 PE=1 SV=1	14736	K.ITITNDK.G	7	0	1	688.818	2	[689.8258148]	NTerm(TMPP/572.1800)	+	0.415711	41.5711	0.00195185	0.195185	0.540421	54.0421	0.00549081	0.549081	0.539053	53.9053	0.00253097	0.253097	1	100	0.458416	45.8416	10556352	49564.3
171	>sp|P22392|NDKB_HUMAN Nucleoside diphosphate kinase B OS=Homo sapiens GN=NME2 PE=1 SV=1	14406	R.NIIHGSDSVK.S	10	0	1	821.377	2	[821.3767622, 1642.749757]	NTerm(TMPP/572.1800)	+	0.338707	33.8707	0	0	0.631353	63.1353	0	0	0.631353	63.1353	0	0	0.69798	69.798	0.257308	25.7308	860996	0
172	>sp|P22392|NDKB_HUMAN Nucleoside diphosphate kinase B OS=Homo sapiens GN=NME2 PE=1 SV=1	14398	R.NIIHGSDSVK.S	10	0	1	547.92	3	[547.9228185, 821.8824186]	NTerm(TMPP/572.1800)	+	0.160897	16.0897	0.00577161	0.577161	0.212584	21.2584	0.00959158	0.959158	0.210975	21.0975	0.007568	0.7568	0.86439	86.439	0.675484	67.5484	2941907	105531
173	>sp|P22626|ROA2_HUMAN Heterogeneous nuclear ribonucleoproteins A2/B1 OS=Homo sapiens GN=HNRNPA2B1 PE=1 SV=2	12625	K.PGAHVTVK.K	8	0	1	460.888	3	[460.8900919, 691.3357345]	NTerm(TMPP/572.1800)	+	0.15391	15.391	0	0	0.230741	23.0741	0	0	0.230741	23.0741	0	0	0.79496	79.496	0.61153	61.153	267731	0
174	>sp|P22626|ROA2_HUMAN Heterogeneous nuclear ribonucleoproteins A2/B1 OS=Homo sapiens GN=HNRNPA2B1 PE=1 SV=2	12602	K.PGAHVTVK.K	8	0	1	460.888	3	[460.8900919, 691.3357345]	NTerm(TMPP/572.1800)	+	0.164367	16.4367	0	0	0.252339	25.2339	0	0	0.252339	25.2339	0	0	0.794616	79.4616	0.594104	59.4104	233949	0
175	>sp|P22626|ROA2_HUMAN Heterogeneous nuclear ribonucleoproteins A2/B1 OS=Homo sapiens GN=HNRNPA2B1 PE=1 SV=2	12650	K.PGAHVTVK.K	8	0	1	460.888	3	[460.8900919, 691.3357345]	NTerm(TMPP/572.1800)	+	0.172758	17.2758	0	0	0.243731	24.3731	0	0	0.243731	24.3731	0	0	0.840427	84.0427	0.635589	63.5589	89353.9	0
183	>sp|P16949|STMN1_HUMAN Stathmin OS=Homo sapiens GN=STMN1 PE=1 SV=3	12985	K.ESKDPADETEAD.-	12	0	1	939.859	2	[940.3578367, 1879.725411]	NTerm(TMPP/572.1800)	+	0.0356098	3.56098	0	0	0.0643353	6.43353	0	0	0.0643353	6.43353	0	0	0.683754	68.3754	0.639765	63.9765	31694.8	0
184	>sp|P06753|TPM3_HUMAN Tropomyosin alpha-3 chain OS=Homo sapiens GN=TPM3 PE=1 SV=2	11263	K.HIAEEADRK.Y	9	0	1	547.58	3	[547.5788422, 820.8590642]	NTerm(TMPP/572.1800)	+	0.184481	18.4481	0.0130548	1.30548	0.235537	23.5537	0.0213381	2.13381	0.231676	23.1676	0.0163946	1.63946	0.929507	92.9507	0.698924	69.8924	245852	17397.7
185	>sp|P06753|TPM3_HUMAN Tropomyosin alpha-3 chain OS=Homo sapiens GN=TPM3 PE=1 SV=2	11240	K.HIAEEADRK.Y	9	0	1	547.58	3	[547.5788422, 821.3642425]	NTerm(TMPP/572.1800)	+	0.157466	15.7466	0.0130606	1.30606	0.195661	19.5661	0.0197773	1.97773	0.192537	19.2537	0.0159695	1.59695	0.933567	93.3567	0.738913	73.8913	278960	23137.6
186	>sp|P13639|EF2_HUMAN Elongation factor 2 OS=Homo sapiens GN=EEF2 PE=1 SV=4	14652	K.NPADLPK.L	7	0	1	663.799	2	[663.8033743, 1327.598799]	NTerm(TMPP/572.1800)	+	0.400918	40.0918	0.00703541	0.703541	0.624799	62.4799	0.0283923	2.83923	0.618023	61.8023	0.0108452	1.08452	0.787643	78.7643	0.29232	29.232	6172661	108319
190	>sp|P06748|NPM_HUMAN Nucleophosmin OS=Homo sapiens GN=NPM1 PE=1 SV=2	14680	R.TVSLGAGAK.D	9	0	1	688.326	2	[688.3305966, 1375.653408]	NTerm(TMPP/572.1800)	+	0.426742	42.6742	0.0027168	0.27168	0.604979	60.4979	0.00965605	0.965605	0.602658	60.2658	0.00383676	0.383676	0.876007	87.6007	0.344713	34.4713	25788888	164182
191	>sp|P26599|PTBP1_HUMAN Polypyrimidine tract-binding protein 1 OS=Homo sapiens GN=PTBP1 PE=1 SV=1	11208	K.LHGKPIR.I	7	0	1	464.904	3	[464.9046476, 697.3558364]	NTerm(TMPP/572.1800)	+	0.208961	20.8961	0	0	0.292949	29.2949	0	0	0.292949	29.2949	0	0	0.800239	80.0239	0.56581	56.581	96187.9	0
192	>sp|P62826|RAN_HUMAN GTP-binding nuclear protein Ran OS=Homo sapiens GN=RAN PE=1 SV=3	14423	R.HLTGEFEK.K	8	0	1	766.834	2	[766.836449, 1533.672024]	NTerm(TMPP/572.1800)	+	0.313575	31.3575	0.00708111	0.708111	0.498892	49.8892	0.0219877	2.19877	0.493334	49.3334	0.0111404	1.11404	0.791635	79.1635	0.392276	39.2276	1.53586e+06	34682.6
193	>sp|P0DMV9|HS71B_HUMAN Heat shock 70 kDa protein 1B OS=Homo sapiens GN=HSPA1B PE=1 SV=1	14591	K.SAVEDEGLK.G	9	0	1	760.33	2	[760.3355128, 1520.666329]	NTerm(TMPP/572.1800)	+	0.386104	38.6104	0.00374705	0.374705	0.636459	63.6459	0.0167065	1.67065	0.632552	63.2552	0.00613878	0.613878	0.741286	74.1286	0.267833	26.7833	5293119	51368.5
197	>sp|Q15233|NONO_HUMAN Non-POU domain-containing octamer-binding protein OS=Homo sapiens GN=NONO PE=1 SV=4	14085	R.MEELHNQEVQK.R	11	0	1	652.951	3	[653.290369, 979.9353237]	NTerm(TMPP/572.1800)	+	0.201879	20.1879	0.00677059	0.677059	0.319191	31.9191	0.0154804	1.54804	0.31581	31.581	0.0105916	1.05916	0.86379	86.379	0.581848	58.1848	97447	3268.16
198	>sp|Q15233|NONO_HUMAN Non-POU domain-containing octamer-binding protein OS=Homo sapiens GN=NONO PE=1 SV=4	13429	R.MEELHNQEVQK.R	11	0	1	652.952	3	[652.7887696, 979.4251268]	NTerm(TMPP/572.1800)	+	0.224084	22.4084	0.00320499	0.320499	0.325355	32.5355	0.00685036	0.685036	0.323848	32.3848	0.00463188	0.463188	0.899131	89.9131	0.603785	60.3785	84199.2	1204.27
199	>sp|Q15233|NONO_HUMAN Non-POU domain-containing octamer-binding protein OS=Homo sapiens GN=NONO PE=1 SV=4	13994	R.MEELHNQEVQK.R	11	0	1	652.951	3	[652.7887543, 979.9353381]	NTerm(TMPP/572.1800)	+	0.212905	21.2905	0	0	0.342751	34.2751	0	0	0.342751	34.2751	0	0	0.899706	89.9706	0.591331	59.1331	18727.6	0
200	>sp|Q15233|NONO_HUMAN Non-POU domain-containing octamer-binding protein OS=Homo sapiens GN=NONO PE=1 SV=4	14040	R.MEELHNQEVQK.R	11	0	1	652.951	3	[652.7887447, 979.4250896]	NTerm(TMPP/572.1800)	+	0.220962	22.0962	0	0	0.317917	31.7917	0	0	0.317917	31.7917	0	0	0.901392	90.1392	0.614824	61.4824	52033.7	0
201	>sp|Q15233|NONO_HUMAN Non-POU domain-containing octamer-binding protein OS=Homo sapiens GN=NONO PE=1 SV=4	14064	R.MEELHNQEVQK.R	11	0	1	652.952	3	[653.290369, 979.9353237]	NTerm(TMPP/572.1800)	+	0.20742	20.742	0	0	0.319786	31.9786	0	0	0.319786	31.9786	0	0	0.877657	87.7657	0.596994	59.6994	71108.7	0
202	>sp|Q15233|NONO_HUMAN Non-POU domain-containing octamer-binding protein OS=Homo sapiens GN=NONO PE=1 SV=4	14103	R.MEELHNQEVQK.R	11	0	1	652.95	3	[653.290369, 979.4250896]	NTerm(TMPP/572.1800)	+	0.204095	20.4095	0.00413932	0.413932	0.285105	28.5105	0.00802347	0.802347	0.283466	28.3466	0.00574908	0.574908	0.879872	87.9872	0.625399	62.5399	128502	2606.21
203	>sp|Q15233|NONO_HUMAN Non-POU domain-containing octamer-binding protein OS=Homo sapiens GN=NONO PE=1 SV=4	14121	R.MEELHNQEVQK.R	11	0	1	652.95	3	[653.290369, 979.9353237]	NTerm(TMPP/572.1800)	+	0.214053	21.4053	0.00434297	0.434297	0.289407	28.9407	0.0081956	0.81956	0.287718	28.7718	0.00583758	0.583758	0.894442	89.4442	0.631874	63.1874	153468	3113.76
204	>sp|Q15233|NONO_HUMAN Non-POU domain-containing octamer-binding protein OS=Homo sapiens GN=NONO PE=1 SV=4	14141	R.MEELHNQEVQK.R	11	0	1	652.951	3	[653.801545, 979.4250896]	NTerm(TMPP/572.1800)	+	0.22372	22.372	0.00373513	0.373513	0.304754	30.4754	0.00726516	0.726516	0.303212	30.3212	0.00506228	0.506228	0.881779	88.1779	0.609949	60.9949	150515	2512.93
211	>sp|P23246|SFPQ_HUMAN Splicing factor, proline- and glutamine-rich OS=Homo sapiens GN=SFPQ PE=1 SV=2	14304	R.MEELHNQEMQK.R	11	0	1	663.607	3	[663.9411033, 995.9187237]	NTerm(TMPP/572.1800)	+	0.183216	18.3216	0.00567245	0.567245	0.247716	24.7716	0.0100919	1.00919	0.245831	24.5831	0.00761103	0.761103	0.860395	86.0395	0.642335	64.2335	752664	23302.8
222	>sp|P06748|NPM_HUMAN Nucleophosmin OS=Homo sapiens GN=NPM1 PE=1 SV=2	14604	K.GPSSVEDIK.A	9	0	1	752.332	2	[752.330491, 1504.656231]	NTerm(TMPP/572.1800)	+	0.370864	37.0864	0.00426181	0.426181	0.61483	61.483	0.0180131	1.80131	0.610517	61.0517	0.00701579	0.701579	0.766032	76.6032	0.292982	29.2982	3.15742e+06	36283.7
224	>sp|P16949|STMN1_HUMAN Stathmin OS=Homo sapiens GN=STMN1 PE=1 SV=3	12574	K.SHEAEVLK.Q	8	0	1	495.558	3	[495.5581346, 743.3405639]	NTerm(TMPP/572.1800)	+	0.123763	12.3763	0	0	0.190417	19.0417	0	0	0.190417	19.0417	0	0	0.770527	77.0527	0.623805	62.3805	683105	0
225	>sp|P16949|STMN1_HUMAN Stathmin OS=Homo sapiens GN=STMN1 PE=1 SV=3	12551	K.SHEAEVLK.Q	8	0	1	495.558	3	[495.5581346, 743.3405639]	NTerm(TMPP/572.1800)	+	0.129766	12.9766	0.00133146	0.133146	0.198653	19.8653	0.0025371	0.25371	0.198249	19.8249	0.00203412	0.203412	0.774761	77.4761	0.619589	61.9589	391752	4019.55
226	>sp|P16949|STMN1_HUMAN Stathmin OS=Homo sapiens GN=STMN1 PE=1 SV=3	12592	K.SHEAEVLK.Q	8	0	1	495.558	3	[495.5581346, 743.3405639]	NTerm(TMPP/572.1800)	+	0.126028	12.6028	0	0	0.19423	19.423	0	0	0.19423	19.423	0	0	0.771952	77.1952	0.622016	62.2016	280684	0
227	>sp|P16949|STMN1_HUMAN Stathmin OS=Homo sapiens GN=STMN1 PE=1 SV=3	12580	K.SHEAEVLK.Q	8	0	1	742.835	2	[742.8404122, 1485.665135]	NTerm(TMPP/572.1800)	+	0.394412	39.4412	0	0	0.657241	65.7241	0	0	0.657241	65.7241	0	0	0.754388	75.4388	0.258573	25.8573	223488	0
228	>sp|P16949|STMN1_HUMAN Stathmin OS=Homo sapiens GN=STMN1 PE=1 SV=3	12563	K.SHEAEVLK.Q	8	0	1	742.835	2	[742.829545, 1485.665135]	NTerm(TMPP/572.1800)	+	0.40561	40.561	0.00322485	0.322485	0.69008	69.008	0.0173952	1.73952	0.686314	68.6314	0.00545661	0.545661	0.754802	75.4802	0.232652	23.2652	299543	2381.55
229	>sp|P0DMV9|HS71B_HUMAN Heat shock 70 kDa protein 1B OS=Homo sapiens GN=HSPA1B PE=1 SV=1	14644	R.STLEPVEK.A	8	0	1	737.836	2	[737.8341919, 1475.664738]	NTerm(TMPP/572.1800)	+	0.391715	39.1715	0.00390503	0.390503	0.565286	56.5286	0.0127975	1.27975	0.562118	56.2118	0.0056038	0.56038	0.805558	80.5558	0.348225	34.8225	5.23477e+06	52185.8
239	>sp|P43487|RANG_HUMAN Ran-specific GTPase-activating protein OS=Homo sapiens GN=RANBP1 PE=1 SV=1	14759	R.FLNAENAQK.F	9	0	1	803.858	2	[803.8585237, 1607.723676]	NTerm(TMPP/572.1800)	+	0.387445	38.7445	0.00602807	0.602807	0.631098	63.1098	0.0259266	2.59266	0.624961	62.4961	0.00972347	0.972347	0.759682	75.9682	0.277523	27.7523	2486435	38685.2
243	>sp|P02786|TFR1_HUMAN Transferrin receptor protein 1 OS=Homo sapiens GN=TFRC PE=1 SV=2	13085	R.QVDGDNSHVEMK.L	12	0	1	644.265	3	[644.2698005, 966.3944303]	NTerm(TMPP/572.1800)	+	0.168647	16.8647	0.00362261	0.362261	0.225214	22.5214	0.00620515	0.620515	0.22413	22.413	0.0048144	0.48144	0.871785	87.1785	0.672195	67.2195	250918	5389.81
250	>sp|P40227|TCPZ_HUMAN T-complex protein 1 subunit zeta OS=Homo sapiens GN=CCT6A PE=1 SV=3	13105	K.HTLTQIK.D	7	0	1	706.842	2	[706.8419221, 1413.670266]	NTerm(TMPP/572.1800)	+	0.452472	45.2472	0.00251075	0.251075	0.717265	71.7265	0.0138816	1.38816	0.714421	71.4421	0.0039643	0.39643	0.819748	81.9748	0.230853	23.0853	425934	2363.49
259	>sp|Q93079|H2B1H_HUMAN Histone H2B type 1-H OS=Homo sapiens GN=HIST1H2BH PE=1 SV=3	12815	K.QVHPDTGISSK.A	11	0	1	870.893	2	[870.8919795, 1741.793625]	NTerm(TMPP/572.1800)	+	0.0319896	3.19896	0	0	0.0712444	7.12444	0	0	0.0712444	7.12444	0	0	0.593286	59.3286	0.551017	55.1017	128531	0
260	>sp|Q93079|H2B1H_HUMAN Histone H2B type 1-H OS=Homo sapiens GN=HIST1H2BH PE=1 SV=3	12780	K.QVHPDTGISSK.A	11	0	1	870.893	2	[871.388819, 1741.793625]	NTerm(TMPP/572.1800)	+	0.0382703	3.82703	0.00136266	0.136266	0.0853078	8.53078	0.00330979	0.330979	0.0850495	8.50495	0.00302829	0.302829	0.583138	58.3138	0.531776	53.1776	103387	3681.24
261	>sp|Q93079|H2B1H_HUMAN Histone H2B type 1-H OS=Homo sapiens GN=HIST1H2BH PE=1 SV=3	12796	K.QVHPDTGISSK.A	11	0	1	870.892	2	[870.8919795, 1741.793625]	NTerm(TMPP/572.1800)	+	0.0325154	3.25154	0	0	0.0731126	7.31126	0	0	0.0731126	7.31126	0	0	0.583256	58.3256	0.540613	54.0613	211459	0
262	>sp|Q93079|H2B1H_HUMAN Histone H2B type 1-H OS=Homo sapiens GN=HIST1H2BH PE=1 SV=3	12839	K.QVHPDTGISSK.A	11	0	1	870.893	2	[870.8919795, 1741.793625]	NTerm(TMPP/572.1800)	+	0.222646	22.2646	0	0	0.510275	51.0275	0	0	0.510275	51.0275	0	0	0.57702	57.702	0.282581	28.2581	189569	0
263	>sp|Q93079|H2B1H_HUMAN Histone H2B type 1-H OS=Homo sapiens GN=HIST1H2BH PE=1 SV=3	12814	K.QVHPDTGISSK.A	11	0	1	580.931	3	[580.9355065, 871.4026261]	NTerm(TMPP/572.1800)	+	0.109651	10.9651	0.00972764	0.972764	0.16926	16.926	0.0177543	1.77543	0.166756	16.6756	0.0147936	1.47936	0.782885	78.2885	0.640752	64.0752	5.64416e+06	500717
264	>sp|Q93079|H2B1H_HUMAN Histone H2B type 1-H OS=Homo sapiens GN=HIST1H2BH PE=1 SV=3	12769	K.QVHPDTGISSK.A	11	0	1	580.931	3	[581.2663414, 871.4026261]	NTerm(TMPP/572.1800)	+	0.116332	11.6332	0.0097412	0.97412	0.170699	17.0699	0.0169438	1.69438	0.168294	16.8294	0.0140923	1.40923	0.800174	80.0174	0.654233	65.4233	775527	64939.7
265	>sp|Q93079|H2B1H_HUMAN Histone H2B type 1-H OS=Homo sapiens GN=HIST1H2BH PE=1 SV=3	12790	K.QVHPDTGISSK.A	11	0	1	580.931	3	[580.9355065, 871.4026261]	NTerm(TMPP/572.1800)	+	0.108583	10.8583	0.0100392	1.00392	0.167918	16.7918	0.0183163	1.83163	0.165351	16.5351	0.0152877	1.52877	0.786073	78.6073	0.644078	64.4078	6816160	630195
266	>sp|Q93079|H2B1H_HUMAN Histone H2B type 1-H OS=Homo sapiens GN=HIST1H2BH PE=1 SV=3	12832	K.QVHPDTGISSK.A	11	0	1	580.931	3	[580.9355065, 871.4026261]	NTerm(TMPP/572.1800)	+	0.116628	11.6628	0.0100823	1.00823	0.181203	18.1203	0.0187723	1.87723	0.178409	17.8409	0.0154232	1.54232	0.788948	78.8948	0.636025	63.6025	2.06833e+06	178804
267	>sp|Q06830|PRDX1_HUMAN Peroxiredoxin-1 OS=Homo sapiens GN=PRDX1 PE=1 SV=1	14409	K.IGHPAPNFK.A	9	0	1	518.243	3	[518.2409337, 777.3615053]	NTerm(TMPP/572.1800)	+	0.151913	15.1913	0.00193729	0.193729	0.238933	23.8933	0.00398766	0.398766	0.238207	23.8207	0.00303777	0.303777	0.746571	74.6571	0.566464	56.6464	2.86288e+06	36509.2
275	>sp|P06454|PTMA_HUMAN Prothymosin alpha OS=Homo sapiens GN=PTMA PE=1 SV=2	12401	K.KEVVEEAENGR.D	11	0	1	611.274	3	[611.2729451, 916.9075277]	NTerm(TMPP/572.1800)	+	0.155618	15.5618	0.00282433	0.282433	0.211687	21.1687	0.00484997	0.484997	0.210877	21.0877	0.00382723	0.382723	0.889888	88.9888	0.698825	69.8825	416730	7563.27
276	>sp|P06454|PTMA_HUMAN Prothymosin alpha OS=Homo sapiens GN=PTMA PE=1 SV=2	12377	K.KEVVEEAENGR.D	11	0	1	611.274	3	[611.2729451, 916.9075277]	NTerm(TMPP/572.1800)	+	0.151865	15.1865	0.00172596	0.172596	0.204446	20.4446	0.00291218	0.291218	0.203972	20.3972	0.00231817	0.231817	0.903823	90.3823	0.717373	71.7373	390785	4441.33
277	>sp|P00338|LDHA_HUMAN L-lactate dehydrogenase A chain OS=Homo sapiens GN=LDHA PE=1 SV=2	14542	K.TLHPDLGTDK.D	10	0	1	556.92	3	[557.2584648, 835.3765376]	NTerm(TMPP/572.1800)	+	0.113561	11.3561	0.0033033	0.33033	0.165805	16.5805	0.00574841	0.574841	0.165009	16.5009	0.00479987	0.479987	0.816233	81.6233	0.677629	67.7629	1.296e+06	37698.8
281	>sp|P15531|NDKA_HUMAN Nucleoside diphosphate kinase A OS=Homo sapiens GN=NME1 PE=1 SV=1	14362	R.NIIHGSDSVESAEK.E	14	0	1	686.639	3	[686.9755304, 1030.464941]	NTerm(TMPP/572.1800)	+	0.154685	15.4685	0.00731425	0.731425	0.225749	22.5749	0.0135993	1.35993	0.223364	22.3364	0.0105617	1.05617	0.821305	82.1305	0.629181	62.9181	2.37918e+06	112499
284	>sp|Q8NC51|PAIRB_HUMAN Plasminogen activator inhibitor 1 RNA-binding protein OS=Homo sapiens GN=SERBP1 PE=1 SV=2	11699	R.RPDQQLQGEGK.I	11	0	1	609.945	3	[609.944747, 914.9138322]	NTerm(TMPP/572.1800)	+	0.154817	15.4817	0.0036259	0.36259	0.226871	22.6871	0.00682576	0.682576	0.225672	22.5672	0.00528538	0.528538	0.803483	80.3483	0.617912	61.7912	115735	2710.57
285	>sp|Q8NC51|PAIRB_HUMAN Plasminogen activator inhibitor 1 RNA-binding protein OS=Homo sapiens GN=SERBP1 PE=1 SV=2	11677	R.RPDQQLQGEGK.I	11	0	1	609.945	3	[610.2844878, 914.9138322]	NTerm(TMPP/572.1800)	+	0.154922	15.4922	0.00680625	0.680625	0.241662	24.1662	0.0138071	1.38071	0.239123	23.9123	0.0105055	1.05055	0.784074	78.4074	0.588346	58.8346	165404	7266.76
286	>sp|P07900|HS90A_HUMAN Heat shock protein HSP 90-alpha OS=Homo sapiens GN=HSP90AA1 PE=1 SV=5	14778	K.TLVSVTK.E	7	0	1	660.325	2	[660.3286924, 1319.63769]	NTerm(TMPP/572.1800)	+	0.415605	41.5605	0.00954018	0.954018	0.561694	56.1694	0.0285764	2.85764	0.554544	55.4544	0.0127295	1.27295	0.906495	90.6495	0.392264	39.2264	12883685	295744
287	>sp|P61956|SUMO2_HUMAN Small ubiquitin-related modifier 2 OS=Homo sapiens GN=SUMO2 PE=1 SV=3	12992	K.TENNDHINLK.V	10	0	1	590.594	3	[590.5994523, 885.8992272]	NTerm(TMPP/572.1800)	+	0.0891131	8.91131	0.165662	16.5662	0.156522	15.6522	0.25649	25.649	0.121243	12.1243	0.225392	22.5392	0.88093	88.093	0.575568	57.5568	189038	351422
289	>sp|P13639|EF2_HUMAN Elongation factor 2 OS=Homo sapiens GN=EEF2 PE=1 SV=4	14421	R.NMSVIAHVDHGK.S	12	0	1	627.283	3	[627.6232873, 941.4266751]	NTerm(TMPP/572.1800)	+	0.264934	26.4934	0	0	0.356635	35.6635	0	0	0.356635	35.6635	0	0	0.862309	86.2309	0.554779	55.4779	6203471	0
291	>sp|P08238|HS90B_HUMAN Heat shock protein HSP 90-beta OS=Homo sapiens GN=HSP90AB1 PE=1 SV=4	14531	K.TKPIWTR.N	7	0	1	491.907	3	[491.9071326, 737.8664751]	NTerm(TMPP/572.1800)	+	0.135857	13.5857	0.000972581	0.0972581	0.170832	17.0832	0.00147276	0.147276	0.170624	17.0624	0.00122147	0.122147	0.859684	85.9684	0.711951	71.1951	6.06895e+06	43446.7
292	>sp|P08238|HS90B_HUMAN Heat shock protein HSP 90-beta OS=Homo sapiens GN=HSP90AB1 PE=1 SV=4	14763	K.SLVSVTK.E	7	0	1	653.318	2	[653.3172422, 1305.623769]	NTerm(TMPP/572.1800)	+	0.379705	37.9705	0.00865829	0.865829	0.5569	55.69	0.0278605	2.78605	0.549916	54.9916	0.0125396	1.25396	0.894983	89.4983	0.391595	39.1595	29601686	674998
295	>sp|P05388|RLA0_HUMAN 60S acidic ribosomal protein P0 OS=Homo sapiens GN=RPLP0 PE=1 SV=1	13133	R.GHLENNPALEK.L	11	0	1	598.606	3	[598.6074729, 897.9087319]	NTerm(TMPP/572.1800)	+	0.184288	18.4288	0.00198384	0.198384	0.279468	27.9468	0.00415796	0.415796	0.27863	27.863	0.00299943	0.299943	0.79442	79.442	0.570688	57.0688	244074	2627.44
296	>sp|P05388|RLA0_HUMAN 60S acidic ribosomal protein P0 OS=Homo sapiens GN=RPLP0 PE=1 SV=1	13111	R.GHLENNPALEK.L	11	0	1	598.606	3	[598.9456521, 898.414418]	NTerm(TMPP/572.1800)	+	0.167557	16.7557	0	0	0.262036	26.2036	0	0	0.262036	26.2036	0	0	0.766612	76.6612	0.565732	56.5732	696877	0
299	>sp|P60174|TPIS_HUMAN Triosephosphate isomerase OS=Homo sapiens GN=TPI1 PE=1 SV=3	11992	K.TATPQQAQEVHEK.L	13	0	1	680.307	3	[680.6409778, 1020.961124]	NTerm(TMPP/572.1800)	+	0.137544	13.7544	0	0	0.222964	22.2964	0	0	0.222964	22.2964	0	0	0.751973	75.1973	0.58431	58.431	574246	0
300	>sp|P60174|TPIS_HUMAN Triosephosphate isomerase OS=Homo sapiens GN=TPI1 PE=1 SV=3	11974	K.TATPQQAQEVHEK.L	13	0	1	680.307	3	[680.6409778, 1020.961124]	NTerm(TMPP/572.1800)	+	0.128924	12.8924	0	0	0.196023	19.6023	0	0	0.196023	19.6023	0	0	0.777394	77.7394	0.625007	62.5007	484479	0
301	>sp|P60174|TPIS_HUMAN Triosephosphate isomerase OS=Homo sapiens GN=TPI1 PE=1 SV=3	12018	K.TATPQQAQEVHEK.L	13	0	1	680.307	3	[680.6409778, 1020.453513]	NTerm(TMPP/572.1800)	+	0.141723	14.1723	0	0	0.210601	21.0601	0	0	0.210601	21.0601	0	0	0.788224	78.8224	0.622224	62.2224	172808	0
303	>sp|P07737|PROF1_HUMAN Profilin-1 OS=Homo sapiens GN=PFN1 PE=1 SV=2	13337	K.EGVHGGLINK.K	10	0	1	798.374	2	[798.3695358, 1596.742392]	NTerm(TMPP/572.1800)	+	0.335832	33.5832	0	0	0.617375	61.7375	0	0	0.617375	61.7375	0	0	0.705581	70.5581	0.269973	26.9973	679524	0
304	>sp|P07737|PROF1_HUMAN Profilin-1 OS=Homo sapiens GN=PFN1 PE=1 SV=2	13354	K.EGVHGGLINK.K	10	0	1	532.585	3	[533.1979889, 798.8783323]	NTerm(TMPP/572.1800)	+	0.265322	26.5322	0.0362619	3.62619	0.455228	45.5228	0.1025	10.25	0.428564	42.8564	0.0585724	5.85724	0.842675	84.2675	0.432178	43.2178	594380	81234.7
305	>sp|P07737|PROF1_HUMAN Profilin-1 OS=Homo sapiens GN=PFN1 PE=1 SV=2	13333	K.EGVHGGLINK.K	10	0	1	532.585	3	[533.1979889, 798.8783323]	NTerm(TMPP/572.1800)	+	0.193258	19.3258	0.0354335	3.54335	0.294642	29.4642	0.0711396	7.11396	0.27954	27.954	0.0512532	5.12532	0.856954	85.6954	0.573479	57.3479	1.5227e+06	279185
306	>sp|P00338|LDHA_HUMAN L-lactate dehydrogenase A chain OS=Homo sapiens GN=LDHA PE=1 SV=2	14495	R.VHPVSTMIK.G	9	0	1	528.587	3	[528.5887755, 792.8885505]	NTerm(TMPP/572.1800)	+	0.152581	15.2581	0.00138096	0.138096	0.236125	23.6125	0.00278988	0.278988	0.235621	23.5621	0.00213253	0.213253	0.765511	76.5511	0.583508	58.3508	1.46785e+06	13285
309	>sp|Q01105|SET_HUMAN Protein SET OS=Homo sapiens GN=SET PE=1 SV=3	14532	K.EFHLNESGDPSSK.S	13	0	1	673.615	3	[673.9518871, 1010.932033]	NTerm(TMPP/572.1800)	+	0.184762	18.4762	0.0131062	1.31062	0.281376	28.1376	0.0270242	2.70242	0.27587	27.587	0.019569	1.9569	0.792701	79.2701	0.558506	55.8506	2.35332e+06	166934
311	>sp|P04075|ALDOA_HUMAN Fructose-bisphosphate aldolase A OS=Homo sapiens GN=ALDOA PE=1 SV=2	12349	K.KELSDIAHR.I	9	0	1	547.592	3	[547.5925739, 821.3894772]	NTerm(TMPP/572.1800)	+	0.233785	23.3785	0.01726	1.726	0.342758	34.2758	0.0370747	3.70747	0.334298	33.4298	0.0246807	2.46807	0.818371	81.8371	0.524593	52.4593	135741	10021.5
321	>sp|P09651|ROA1_HUMAN Heterogeneous nuclear ribonucleoprotein A1 OS=Homo sapiens GN=HNRNPA1 PE=1 SV=5	12311	K.SESPKEPEQLR.K	11	0	1	624.617	3	[624.6211679, 936.9312146]	NTerm(TMPP/572.1800)	+	0.169141	16.9141	0.000765751	0.0765751	0.220719	22.0719	0.00128065	0.128065	0.220499	22.0499	0.000998264	0.0998264	0.878332	87.8332	0.683784	68.3784	982053	4446.05
322	>sp|P09651|ROA1_HUMAN Heterogeneous nuclear ribonucleoprotein A1 OS=Homo sapiens GN=HNRNPA1 PE=1 SV=5	12287	K.SESPKEPEQLR.K	11	0	1	624.617	3	[624.6211679, 936.9312146]	NTerm(TMPP/572.1800)	+	0.162198	16.2198	0.000980811	0.0980811	0.210426	21.0426	0.00160897	0.160897	0.210159	21.0159	0.00127083	0.127083	0.883537	88.3537	0.696731	69.6731	472006	2854.22
323	>sp|P09651|ROA1_HUMAN Heterogeneous nuclear ribonucleoprotein A1 OS=Homo sapiens GN=HNRNPA1 PE=1 SV=5	12335	K.SESPKEPEQLR.K	11	0	1	624.617	3	[624.9564738, 936.9312146]	NTerm(TMPP/572.1800)	+	0.170958	17.0958	0	0	0.226173	22.6173	0	0	0.226173	22.6173	0	0	0.880722	88.0722	0.681527	68.1527	385912	0
325	>sp|P08238|HS90B_HUMAN Heat shock protein HSP 90-beta OS=Homo sapiens GN=HSP90AB1 PE=1 SV=4	14743	K.VILHLK.E	6	0	1	432.229	3	[432.2290945, 648.3442964]	NTerm(TMPP/572.1800)	+	0.11271	11.271	0.0137182	1.37182	0.153722	15.3722	0.0216302	2.16302	0.150899	15.0899	0.0183662	1.83662	0.871424	87.1424	0.723923	72.3923	3676237	447444
326	>sp|P26583|HMGB2_HUMAN High mobility group protein B2 OS=Homo sapiens GN=HMGB2 PE=1 SV=2	14190	K.SEHPGLSIGDTAK.K	13	0	1	628.617	3	[628.9504378, 943.4299739]	NTerm(TMPP/572.1800)	+	0.163574	16.3574	0.00343746	0.343746	0.240834	24.0834	0.00662245	0.662245	0.239621	23.9621	0.00503557	0.503557	0.819243	81.9243	0.61881	61.881	307719	6466.65
327	>sp|P26583|HMGB2_HUMAN High mobility group protein B2 OS=Homo sapiens GN=HMGB2 PE=1 SV=2	14167	K.SEHPGLSIGDTAK.K	13	0	1	628.617	3	[628.6203727, 942.9324384]	NTerm(TMPP/572.1800)	+	0.162943	16.2943	0.00406694	0.406694	0.243712	24.3712	0.00797891	0.797891	0.242239	24.2239	0.00604611	0.604611	0.798871	79.8871	0.600523	60.0523	184604	4607.57
348	>sp|P62937|PPIA_HUMAN Peptidyl-prolyl cis-trans isomerase A OS=Homo sapiens GN=PPIA PE=1 SV=2	14801	K.TEWLDGK.H	7	0	1	710.803	2	[710.2433508, 1421.606257]	NTerm(TMPP/572.1800)	+	0.342015	34.2015	0.00911478	0.911478	0.622821	62.2821	0.0421515	4.21515	0.612652	61.2652	0.0163273	1.63273	0.862108	86.2108	0.31986	31.986	1139494	30367.8
350	>sp|P63261|ACTG_HUMAN Actin, cytoplasmic 2 OS=Homo sapiens GN=ACTG1 PE=1 SV=1	12898	R.HQGVMVGMGQK.D	11	0	1	581.923	3	[581.9213247, 872.8818909]	NTerm(TMPP/572.1800)	+	0.133522	13.3522	0.00234466	0.234466	0.189359	18.9359	0.00408516	0.408516	0.188732	18.8732	0.00331416	0.331416	0.857809	85.7809	0.69307	69.307	2.5213e+06	44274.5
351	>sp|P63261|ACTG_HUMAN Actin, cytoplasmic 2 OS=Homo sapiens GN=ACTG1 PE=1 SV=1	12850	R.HQGVMVGMGQK.D	11	0	1	581.923	3	[581.9213247, 872.8818909]	NTerm(TMPP/572.1800)	+	0.147192	14.7192	0.00321084	0.321084	0.202794	20.2794	0.00551844	0.551844	0.201901	20.1901	0.00440426	0.440426	0.87398	87.398	0.693674	69.3674	4765724	103960
352	>sp|P63261|ACTG_HUMAN Actin, cytoplasmic 2 OS=Homo sapiens GN=ACTG1 PE=1 SV=1	12874	R.HQGVMVGMGQK.D	11	0	1	581.923	3	[581.9213247, 872.8818909]	NTerm(TMPP/572.1800)	+	0.144756	14.4756	0.00293064	0.293064	0.203015	20.3015	0.00513064	0.513064	0.202184	20.2184	0.0040933	0.40933	0.863687	86.3687	0.685527	68.5527	7736409	156627
353	>sp|P63261|ACTG_HUMAN Actin, cytoplasmic 2 OS=Homo sapiens GN=ACTG1 PE=1 SV=1	12917	R.HQGVMVGMGQK.D	11	0	1	581.923	3	[582.2605436, 872.8818909]	NTerm(TMPP/572.1800)	+	0.15082	15.082	0.00257578	0.257578	0.207517	20.7517	0.00445223	0.445223	0.206784	20.6784	0.00353158	0.353158	0.867634	86.7634	0.685157	68.5157	562424	9605.38
354	>sp|P63261|ACTG_HUMAN Actin, cytoplasmic 2 OS=Homo sapiens GN=ACTG1 PE=1 SV=1	12936	R.HQGVMVGMGQK.D	11	0	1	581.923	3	[581.9213247, 872.8818909]	NTerm(TMPP/572.1800)	+	0.170521	17.0521	0.00403743	0.403743	0.238586	23.8586	0.00736447	0.736447	0.237246	23.7246	0.00561728	0.561728	0.861738	86.1738	0.652454	65.2454	150346	3559.74
355	>sp|P63261|ACTG_HUMAN Actin, cytoplasmic 2 OS=Homo sapiens GN=ACTG1 PE=1 SV=1	12899	R.HQGVMVGMGQK.D	11	0	1	872.38	2	[872.8818909, 1744.762859]	NTerm(TMPP/572.1800)	+	0.0729404	7.29404	0	0	0.128629	12.8629	0	0	0.128629	12.8629	0	0	0.7124	71.24	0.620764	62.0764	133435	0
356	>sp|P63261|ACTG_HUMAN Actin, cytoplasmic 2 OS=Homo sapiens GN=ACTG1 PE=1 SV=1	12851	R.HQGVMVGMGQK.D	11	0	1	872.381	2	[872.8818909, 1744.762859]	NTerm(TMPP/572.1800)	+	0.0635977	6.35977	0	0	0.110863	11.0863	0	0	0.110863	11.0863	0	0	0.713002	71.3002	0.633957	63.3957	230730	0
357	>sp|P63261|ACTG_HUMAN Actin, cytoplasmic 2 OS=Homo sapiens GN=ACTG1 PE=1 SV=1	12876	R.HQGVMVGMGQK.D	11	0	1	872.381	2	[872.3837742, 1744.762859]	NTerm(TMPP/572.1800)	+	0.0521203	5.21203	0	0	0.100448	10.0448	0	0	0.100448	10.0448	0	0	0.668538	66.8538	0.601385	60.1385	251784	0
[truncated: 771 more rows]

## Sheet: Tyrosine Peptides
Index	Protein Names	Scan Numbers	Sequences	Sequence Length	Y Counts	K Counts	Obs m/z	Charges	Scan Precursors Present	Mod Summaries	Labels	% ETD (TMPP+) Eq 1	% ETD (TMPP+)x100 Eq 1	% ETD (TMPP-Ac..+) Eq 1	% ETD (TMPP-Ac..+)x100 Eq 1	% ETD (TMPP+) Eq 2	% ETD (TMPP+)x100 Eq 2	% ETD (TMPP-Ac..+) Eq 2	% ETD (TMPP-Ac..+)x100 Eq 2	% ETD (TMPP+) Eq 3	% ETD (TMPP+)x100 Eq 3	% ETD (TMPP-Ac..+) Eq 3	% ETD (TMPP-Ac..+)x100 Eq 3	Overall ETD Efficiencies	%Overall ETD Efficiencies	Overall ETD Efficiencies Without Reporters	%Overall ETD Efficiencies Without Reporters	Scan TMPP Intensity	Scan TMPP-Ac Intensity
[truncated: 520 more rows]

[truncated: 2 more sheets: Lysine peptides, Plots Tab]
