# Supplementary material for: Diagnostic utility of N-terminal TMPP labels for unambiguous identification of clipped sites in therapeutic proteins
Source: Sci Rep. 2023 Oct 30;13:18602. doi: 10.1038/s41598-023-45446-z (PMC10616084; doi:10.1038/s41598-023-45446-z)
Supplement: Supplementary file 3 — Supplementary Information 3. [file 41598_2023_45446_MOESM3_ESM.xlsx]

## Sheet: HCD_Scan_Numbers_new
Index	Scan Number	Obs.Frag.Sum	573 fragnment Intensity	Sum Intensity all fragments	% TMPP 573	Sequence	K Count	Y Count	Sequence Length	Obs.M	XIC Ratio%	Mod. Summary	Label	z	Apex Time (Posit)
1	3421	581092	0	342087	0	KESR	1	0	4	1090.47		NTerm(TMPP/572.1800)	+	2	9.6261
2	12458	816947	0	418565	0	TLDLPIYVTR	0	1	10	1761.86		NTerm(TMPP/572.1800)	+	2	33.9259
3	14214	1.45656e+06	0	683549	0	HHEEEIVHHK	1	0	10	1865.8		NTerm(TMPP/572.1800)	+	3	38.6422
4	14367	1.57836e+06	21165.5	692467	3.05653	RRPENPKPQDGK	2	0	12	1992.94		NTerm(TMPP/572.1800)	+	5	39.1025
5	15235	1.85523e+06	2042.97	737901	0.276863	HGRPGIGATHSSR	0	0	13	1903.86		NTerm(TMPP/572.1800)	+	3	41.3733
6	15263	1.33539e+06	8329.62	886483	0.939626	NHKPSR	1	0	6	1309.58		NTerm(TMPP/572.1800)	+	3	41.3897
7	16542	1.07399e+06	124257	701070	17.7239	HASHISK	1	0	7	1350.59		NTerm(TMPP/572.1800)	+	4	44.7929
8	16543	796896	39852.3	505599	7.8822	HASHISK	1	0	7	1350.59		NTerm(TMPP/572.1800)	+	3	44.7929
9	16572	910053	41427.8	473217	8.7545	HNSEKPPEPVKPEVK	3	0	15	2286.09		NTerm(TMPP/572.1800)	+	5	44.8583
10	16869	879189	40001.6	566120	7.06592	HAHGMR	0	0	6	1279.51		NTerm(TMPP/572.1800)	+	4	45.6393
11	16986	615822	26632	420627	6.33149	TKEPVKK	3	0	7	1400.69		NTerm(TMPP/572.1800)	+	4	45.9945
12	17097	1.49558e+06	11808.2	964166	1.22471	RDAADKPR	1	0	8	1499.67		NTerm(TMPP/572.1800)	+	4	46.2877
13	17265	894137	0	536948	0	HQDVPSQDDSKPTQR	1	0	15	2308.99		NTerm(TMPP/572.1800)	+	4	46.7364
14	17277	1.37812e+06	0	612860	0	SRPETGRPR	0	0	9	1626.75		NTerm(TMPP/572.1800)	+	3	46.7252
15	17427	886574	5296.3	533196	0.993313	RHTPLSK	1	0	7	1409.66		NTerm(TMPP/572.1800)	+	4	47.0945
16	17604	1.23113e+06	0	604438	0	GATYGKPVHHGVNQLK	2	1	16	2277.09	57.8379	NTerm(TMPP/572.1800)	+	4	47.5769
17	17723	1.59014e+06	187577	923774	20.3055	HNQRPTFR	0	0	8	1626.72		NTerm(TMPP/572.1800)	+	4	47.8955
18	17871	925237	0	475767	0	DKPHVNVGTIGHVDHGK	2	0	17	2381.11	42.9075	NTerm(TMPP/572.1800)	+	5	48.277
19	17881	1.54068e+06	23243.7	872509	2.66401	HYNGEAYEDDEHHPR	0	2	15	2439.93		NTerm(TMPP/572.1800)	+	5	48.341
20	17937	1.11908e+06	29529.1	722683	4.08604	GYHHR	0	1	5	1240.5		NTerm(TMPP/572.1800)	+	3	48.4674
21	18290	1.48086e+06	20699.3	983495	2.10467	HSGASAEVQK	1	0	10	1584.68		NTerm(TMPP/572.1800)	+	3	49.3852
22	18351	1.47899e+06	176142	972344	18.1152	HGDDLRR	0	0	7	1439.61		NTerm(TMPP/572.1800)	+	4	49.5263
23	18504	1.28433e+06	25484.8	876156	2.9087	SIHHAR	0	0	6	1291.56		NTerm(TMPP/572.1800)	+	4	49.9459
24	18512	1.5949e+06	7813.38	835867	0.934764	YHPDKNPNEGEK	2	1	12	1998.83		NTerm(TMPP/572.1800)	+	4	49.978
25	18513	1.63392e+06	86012	1.01288e+06	8.49181	HQYQQR	0	1	6	1430.59		NTerm(TMPP/572.1800)	+	3	49.9946
26	18560	1.82713e+06	3375.16	878535	0.384181	EEEDKDDEEKPK	3	0	12	2061.83	28.7934	NTerm(TMPP/572.1800)	+	3	50.0872
27	18627	2.63116e+06	23981.7	1.21312e+06	1.97685	HATAEEVEEEERDR	0	0	14	2270.93		NTerm(TMPP/572.1800)	+	4	50.2988
28	18696	1.59998e+06	6333.8	937806	0.675385	HGEAQVK	1	0	7	1339.57		NTerm(TMPP/572.1800)	+	2	50.4967
29	18699	1.42217e+06	11824.7	808653	1.46228	HESQQDYSK	1	1	9	1692.66		NTerm(TMPP/572.1800)	+	3	50.5116
30	18745	978747	51394.7	598452	8.58794	HEEEEAK	1	0	7	1442.55		NTerm(TMPP/572.1800)	+	3	50.5737
31	18753	4.66676e+06	8628.85	2.18932e+06	0.394134	REQAEEER	0	0	8	1617.66		NTerm(TMPP/572.1800)	+	3	50.6661
32	18805	1.94926e+06	3960.6	1.01115e+06	0.391693	HLTHENVQR	0	0	9	1704.76		NTerm(TMPP/572.1800)	+	3	50.7437
33	18837	1.97345e+06	3064.17	1.16006e+06	0.26414	THQESAEPK	1	0	9	1597.66		NTerm(TMPP/572.1800)	+	3	50.8032
34	18843	1.02467e+06	1476.66	467778	0.315677	ERQEAEEAK	1	0	9	1660.69		NTerm(TMPP/572.1800)	+	3	50.8183
35	18867	897001	61932.1	570795	10.8502	QQELTHQEHR	0	0	10	1876.8		NTerm(TMPP/572.1800)	+	4	50.8817
36	18909	726443	3062.98	395142	0.775159	GHTNQVSR	0	0	8	1469.62		NTerm(TMPP/572.1800)	+	3	50.9299
37	18915	1.29567e+06	153294	936227	16.3736	HPSPR	0	0	5	1164.49		NTerm(TMPP/572.1800)	+	3	51.0356
38	18939	1.18301e+06	16704.4	653538	2.556	RGGPAGR	0	0	7	1241.55		NTerm(TMPP/572.1800)	+	3	51.1142
39	18969	1.38369e+06	6418.78	717727	0.89432	RTQAPTK	1	0	7	1372.63		NTerm(TMPP/572.1800)	+	3	51.4494
40	19034	1.26201e+06	25806.2	740240	3.4862	KGNYSER	1	1	7	1424.59		NTerm(TMPP/572.1800)	+	3	51.3549
41	19038	2.1271e+06	10617.9	1.15282e+06	0.921036	RGNVAGDSK	1	0	9	1474.64	41.5785	NTerm(TMPP/572.1800)	+	2	51.3243
42	19104	712530	0	454589	0	RFHGR	0	0	5	1243.54		NTerm(TMPP/572.1800)	+	4	51.4924
43	19112	551938	13656.2	305854	4.46496	RFHGR	0	0	5	1243.54		NTerm(TMPP/572.1800)	+	3	51.5089
44	19147	1.39316e+06	74684.5	830422	8.99356	KPTTEEK	2	0	7	1403.62		NTerm(TMPP/572.1800)	+	3	51.6323
45	19155	2.37751e+06	339343	1.56123e+06	21.7356	HQVPR	0	0	5	1207.53		NTerm(TMPP/572.1800)	+	3	51.6624
46	19208	2.4541e+06	9208.53	1.20601e+06	0.763556	QREESYSR	0	1	8	1625.67		NTerm(TMPP/572.1800)	+	3	51.7402
47	19227	1.20618e+06	10042.1	666534	1.50662	EHMQPTHPIR	0	0	10	1816.79		NTerm(TMPP/572.1800)	+	3	51.8045
48	19284	1.58929e+06	184098	992757	18.5441	HSLSGRPLK	1	0	9	1565.75		NTerm(TMPP/572.1800)	+	4	51.9666
49	19322	2.15835e+06	8461.8	1.02283e+06	0.827295	RQEQIAK	1	0	7	1443.67		NTerm(TMPP/572.1800)	+	3	52.1351
50	19382	2.16735e+06	7098.97	968293	0.733143	RTETVQK	1	0	7	1432.65		NTerm(TMPP/572.1800)	+	3	52.2366
51	19443	1.17187e+06	43721.4	688435	6.35083	RAEPR	0	0	5	1199.53		NTerm(TMPP/572.1800)	+	3	52.7136
52	19458	2.28576e+06	6422.52	1.38777e+06	0.462795	DKQPYEQK	2	1	8	1606.69	75.4551	NTerm(TMPP/572.1800)	+	3	52.3971
53	19544	2.10173e+06	111941	1.20746e+06	9.2708	HNESVVK	1	0	7	1383.6		NTerm(TMPP/572.1800)	+	3	52.6571
54	19579	1.81032e+06	81078.8	1.15025e+06	7.04882	HTGAVSAR	0	0	8	1369.6		NTerm(TMPP/572.1800)	+	3	52.7136
55	19599	1.47096e+06	26021.2	908101	2.86545	LHGKPIR	1	0	7	1391.69	61.9535	NTerm(TMPP/572.1800)	+	3	52.7423
56	19610	987335	22779.9	546519	4.16817	RGYGK	1	1	5	1151.49		NTerm(TMPP/572.1800)	+	3	52.7694
57	19622	1.56113e+06	0	862910	0	HHPQVLSMK	1	0	9	1647.74		NTerm(TMPP/572.1800)	+	3	52.8383
58	19662	2.28458e+06	0	1.16398e+06	0	RKPDTIEVQQMK	2	0	12	2043.96		NTerm(TMPP/572.1800)	+	4	52.8988
59	19701	1.90929e+06	27780.3	1.03674e+06	2.6796	RDHALLEEQSK	1	0	11	1896.86		NTerm(TMPP/572.1800)	+	4	53.0179
60	19706	1.89924e+06	0	881214	0	REPAEQPGDGER	0	0	12	1911.8		NTerm(TMPP/572.1800)	+	3	53.0341
61	19718	624517	102040	404971	25.1968	HNLEK	1	0	5	1211.52		NTerm(TMPP/572.1800)	+	3	53.0341
62	19773	1.40215e+06	104027	858412	12.1186	HENAIK	1	0	6	1282.55		NTerm(TMPP/572.1800)	+	3	53.2083
63	19850	1.81343e+06	41169.7	997116	4.12887	QQSNEHLR	0	0	8	1582.67	88.0484	NTerm(TMPP/572.1800)	+	3	53.4132
64	19863	2.05576e+06	0	1.0504e+06	0	KEAPPMEKPEVVK	3	0	13	2052.98	17.4965	NTerm(TMPP/572.1800)	+	4	53.4744
65	19911	1.94764e+06	19862	1.1723e+06	1.69427	TKEPVK	2	0	6	1272.59	52.5925	NTerm(TMPP/572.1800)	+	2	53.5625
66	19951	1.35206e+06	24185.3	754473	3.20558	HSEVQQANLK	1	0	10	1724.77		NTerm(TMPP/572.1800)	+	3	53.6367
67	19952	1.03961e+06	123168	671365	18.3459	HNVGVK	1	0	6	1224.55		NTerm(TMPP/572.1800)	+	3	53.6081
68	19982	1.70064e+06	49406.8	883114	5.5946	REGMER	0	0	6	1348.54		NTerm(TMPP/572.1800)	+	3	53.6947
69	19992	1.30395e+06	6168.12	742974	0.830193	SHYEEGPGK	1	1	9	1574.62		NTerm(TMPP/572.1800)	+	3	53.7555
70	20048	2.74966e+06	10680.8	1.2853e+06	0.830993	NRPGSALEK	1	0	9	1542.7		NTerm(TMPP/572.1800)	+	3	53.8938
71	20059	1.53873e+06	56195.3	1.00087e+06	5.61465	NHAIR	0	0	5	1181.52		NTerm(TMPP/572.1800)	+	3	53.9095
72	20077	912848	113785	607030	18.7446	HVLEGHDR	0	0	8	1533.65		NTerm(TMPP/572.1800)	+	4	53.9578
73	20090	1.66979e+06	174951	1.00193e+06	17.4614	HDNLLHGTK	1	0	9	1605.71		NTerm(TMPP/572.1800)	+	4	53.9734
74	20097	1.27781e+06	77730.5	783056	9.92655	MHPHLSK	1	0	7	1420.62		NTerm(TMPP/572.1800)	+	4	54.0651
75	20127	1.8325e+06	0	1.14465e+06	0	NHLEGK	1	0	6	1268.54	83.2954	NTerm(TMPP/572.1800)	+	2	54.1444
76	20155	3.67329e+06	0	1.77949e+06	0	SEEAHAEDSVMDHHFR	0	0	16	2467.97	49.9802	NTerm(TMPP/572.1800)	+	4	54.1749
77	20163	1.32268e+06	27395.9	830844	3.29736	HAEQQALR	0	0	8	1523.67		NTerm(TMPP/572.1800)	+	3	54.2056
78	20172	1.16026e+06	47553	762724	6.23462	DDEEKPK	2	0	7	1431.57		NTerm(TMPP/572.1800)	+	3	54.2056
79	20180	2.39544e+06	26137	1.30065e+06	2.00954	AHGNSGMVR	0	0	9	1499.62		NTerm(TMPP/572.1800)	+	3	54.3773
80	20187	1.19464e+06	79642.5	752573	10.5827	SHSLAK	1	0	6	1213.53		NTerm(TMPP/572.1800)	+	3	54.2201
81	20203	2.82488e+06	22980.9	1.37478e+06	1.6716	RGQAALDR	0	0	8	1457.66		NTerm(TMPP/572.1800)	+	3	54.2835
82	20210	1.2725e+06	52480.2	771471	6.80262	TAVAHRPGAFK	1	0	11	1725.82		NTerm(TMPP/572.1800)	+	4	54.2991
83	20228	3.29747e+06	2077.17	1.80131e+06	0.115315	AQHEDQVEQYK	1	1	11	1945.8	57.3109	NTerm(TMPP/572.1800)	+	3	54.3916
84	20257	1.36978e+06	285207	940562	30.323	HCGLR	0	0	5	1156.47		NTerm(TMPP/572.1800)	+	3	54.4231
85	20269	1.75302e+06	11971.7	842147	1.42157	KETEGDVTSVK	2	0	11	1763.78	56.1253	NTerm(TMPP/572.1800)	+	3	54.4528
86	20288	1.70175e+06	0	680989	0	RMEELHNQEVQK	1	0	12	2111.93		NTerm(TMPP/572.1800)	+	4	54.0044
87	20301	1.19942e+06	198923	830951	23.9392	HYR	0	1	3	1046.42		NTerm(TMPP/572.1800)	+	3	54.5744
88	20349	1.07642e+06	40561.7	640495	6.33287	RPAVR	0	0	5	1169.55		NTerm(TMPP/572.1800)	+	3	54.6501
89	20366	2.03613e+06	2816.98	1.0442e+06	0.269774	TQHIQQPR	0	0	8	1578.71		NTerm(TMPP/572.1800)	+	3	54.7458
90	20396	1.62087e+06	5215.93	961092	0.542708	HATLQK	1	0	6	1268.57		NTerm(TMPP/572.1800)	+	2	54.8352
91	20403	1.53034e+06	2623.34	618962	0.423829	HRDYETATLSDIK	1	1	13	2119.94		NTerm(TMPP/572.1800)	+	3	54.8352
92	20456	1.94391e+06	9662.97	1.15622e+06	0.835735	HADIVTTTTHK	1	0	11	1794.81		NTerm(TMPP/572.1800)	+	3	54.9417
93	20478	1.17194e+06	193912	783519	24.7489	HEALK	1	0	5	1168.51		NTerm(TMPP/572.1800)	+	3	54.9839
94	20526	2.06756e+06	240189	1.36584e+06	17.5855	KEIER	1	0	5	1245.56		NTerm(TMPP/572.1800)	+	3	55.1154
95	20565	3.07541e+06	325079	1.78549e+06	18.2067	RSTITSR	0	0	7	1391.64	27.2479	NTerm(TMPP/572.1800)	+	2	55.1614
96	20583	1.23509e+06	1323.67	702911	0.188312	TAAAAAEHSQR	0	0	11	1683.72		NTerm(TMPP/572.1800)	+	3	55.2343
97	20708	1.55454e+06	2627.33	872966	0.300966	NQQFHK	1	0	6	1372.58	80.0783	NTerm(TMPP/572.1800)	+	2	55.533
98	20738	2.88408e+06	348693	1.81971e+06	19.162	HQLGR	0	0	5	1181.52		NTerm(TMPP/572.1800)	+	3	55.6331
99	20775	1.53056e+06	301037	1.04942e+06	28.6859	HTIR	0	0	4	1097.48		NTerm(TMPP/572.1800)	+	3	55.7091
100	20781	1.68842e+06	57583.5	1.04772e+06	5.49609	HAYGDQYR	0	2	8	1580.62		NTerm(TMPP/572.1800)	+	3	55.7383
101	20785	2.25615e+06	14219.2	1.38909e+06	1.02363	DYGHSSSR	0	1	8	1479.56		NTerm(TMPP/572.1800)	+	3	55.8146
102	20793	627381	37238.5	405116	9.19206	HAVDGAVK	1	0	8	1367.61		NTerm(TMPP/572.1800)	+	3	55.7232
103	20846	2.21656e+06	2509.1	1.02905e+06	0.243827	RATVVESSEK	1	0	10	1676.76		NTerm(TMPP/572.1800)	+	3	55.9318
104	20876	1.67404e+06	2170.22	956827	0.226814	NVSKPR	1	0	6	1271.59		NTerm(TMPP/572.1800)	+	2	55.9463
105	20907	1.2426e+06	82094.2	822576	9.98014	TFHHVYSGK	1	1	9	1646.71		NTerm(TMPP/572.1800)	+	4	56.0598
106	20917	3.10492e+06	0	1.41771e+06	0	NSSYVHGGLDSNGKPADAVYGQK	2	2	23	2935.3		NTerm(TMPP/572.1800)	+	4	56.0598
107	20948	2.60114e+06	0	1.2697e+06	0	YRQDDDQR	0	1	8	1666.66		NTerm(TMPP/572.1800)	+	3	56.1005
108	21074	1.43075e+06	20535.4	887007	2.31513	THLENNR	0	0	7	1454.61		NTerm(TMPP/572.1800)	+	3	56.4228
109	21075	1.6748e+06	61777.1	1.03139e+06	5.98971	YHNEMK	1	1	6	1392.54		NTerm(TMPP/572.1800)	+	3	56.4389
110	21081	1.46367e+06	65844.7	872414	7.54742	QQFHDAK	1	0	7	1444.6		NTerm(TMPP/572.1800)	+	3	56.4228
111	21096	916330	75332.6	646227	11.6573	KVPEK	2	0	5	1171.55		NTerm(TMPP/572.1800)	+	3	56.4815
112	21097	825936	0	423573	0	NKPGPYSSVPPPSAPPPK	2	1	18	2388.13		NTerm(TMPP/572.1800)	+	3	56.3359
113	21155	6.334e+06	0	3.17214e+06	0	SGGASHSELIHNLR	0	0	14	2048.93	78.8748	NTerm(TMPP/572.1800)	+	4	56.6177
114	21165	1.42783e+06	9277.01	693073	1.33853	SGGASHSELIHNLR	0	0	14	2048.92		NTerm(TMPP/572.1800)	+	3	56.6434
115	21183	2.30124e+06	2978.51	924445	0.322194	RQEEEPPTDNQGIAPSGEIK	1	0	20	2766.24	38.3271	NTerm(TMPP/572.1800)	+	3	56.738
116	21195	762795	53165.2	532379	9.98634	ANVTKPK	2	0	7	1328.63		NTerm(TMPP/572.1800)	+	3	56.7212
117	21248	1.91295e+06	11589	1.24921e+06	0.927703	EDPDGEHAR	0	0	9	1596.6		NTerm(TMPP/572.1800)	+	3	56.8813
118	21254	1.83267e+06	113501	1.041e+06	10.9031	HDDVMAK	1	0	7	1386.55		NTerm(TMPP/572.1800)	+	3	56.8813
119	21272	1.95529e+06	0	1.12252e+06	0	SHEGETSYIR	0	1	10	1749.72		NTerm(TMPP/572.1800)	+	3	56.9283
120	21284	2.89532e+06	0	1.48681e+06	0	RVDAENR	0	0	7	1430.61		NTerm(TMPP/572.1800)	+	3	57.002
121	21290	1.6526e+06	14581.7	962234	1.5154	HGLR	0	0	4	1053.46		NTerm(TMPP/572.1800)	+	2	56.9715
122	21307	1.22266e+06	209998	897780	23.3908	MHAR	0	0	4	1085.43		NTerm(TMPP/572.1800)	+	3	57.0147
123	21325	2.59758e+06	56365.5	1.5056e+06	3.74371	HEFQAETK	1	0	8	1560.64		NTerm(TMPP/572.1800)	+	3	57.002
124	21338	1.0243e+06	117867	724014	16.2796	EHLR	0	0	4	1125.48		NTerm(TMPP/572.1800)	+	3	57.0884
125	21339	2.24751e+06	5612.18	1.19559e+06	0.469408	HEAFESDLAAHQDR	0	0	14	2196.91		NTerm(TMPP/572.1800)	+	3	57.0884
126	21369	2.57412e+06	3569.69	1.38353e+06	0.258013	STYRPR	0	1	6	1350.59	24.4427	NTerm(TMPP/572.1800)	+	2	57.1885
127	21390	3.39674e+06	33497.4	2.29803e+06	1.45766	THYDPPR	0	1	7	1456.6		NTerm(TMPP/572.1800)	+	3	57.2428
128	21398	2.59723e+06	11449.2	1.50798e+06	0.759236	QDEHGYISR	0	1	9	1675.68	72.6519	NTerm(TMPP/572.1800)	+	3	57.2856
129	21404	2.71414e+06	0	1.44714e+06	0	KELSDIAHR	1	0	9	1639.76	21.3781	NTerm(TMPP/572.1800)	+	3	57.228
130	21405	2.43737e+06	16814.6	1.3732e+06	1.22449	GSPQQIDHAK	1	0	10	1651.72		NTerm(TMPP/572.1800)	+	3	57.2856
131	21471	2.56989e+06	11945.6	1.58317e+06	0.754538	HPELADK	1	0	7	1380.59	67.6806	NTerm(TMPP/572.1800)	+	2	57.4141
132	21495	2.52894e+06	6141.98	1.21835e+06	0.504122	GHQQLYWSHPR	0	1	11	1979.86		NTerm(TMPP/572.1800)	+	4	57.4525
133	21513	1.6662e+06	99556.5	1.03298e+06	9.63776	HSPMVAK	1	0	7	1340.58		NTerm(TMPP/572.1800)	+	3	57.4918
134	21536	1.65391e+06	309847	1.16092e+06	26.6898	HISR	0	0	4	1083.47		NTerm(TMPP/572.1800)	+	3	57.5453
135	21572	3.49749e+06	4697.59	1.92649e+06	0.243841	HSLNSSSASTTEPDFQK	1	0	17	2407.02		NTerm(TMPP/572.1800)	+	3	57.5728
136	21618	5.06493e+06	0	2.91028e+06	0	LFVGNLPPDITEEEMR	0	0	16	2431.1		NTerm(TMPP/572.1800)	+	2	57.6921
137	21638	1.33077e+06	14677.6	830975	1.76631	DHPLPEVAHVK	1	0	11	1812.84		NTerm(TMPP/572.1800)	+	4	57.7732
138	21650	2.03837e+06	55469.3	1.19261e+06	4.6511	REDLR	0	0	5	1259.55		NTerm(TMPP/572.1800)	+	3	57.8036
139	21662	3.706e+06	21649.7	2.24334e+06	0.965065	ASDVHEVR	0	0	8	1483.63		NTerm(TMPP/572.1800)	+	3	58.1125
140	21690	5.08966e+06	23723.4	3.18893e+06	0.743931	GQLGHGDTK	1	0	9	1483.63		NTerm(TMPP/572.1800)	+	3	58.1125
141	21723	1.787e+06	73212.4	1.10221e+06	6.64234	SHFTDK	1	0	6	1305.52		NTerm(TMPP/572.1800)	+	3	58.23
142	21732	1.51513e+06	4178.76	879044	0.475376	KPGESEE	1	0	7	1346.52		NTerm(TMPP/572.1800)	+	2	58.0041
143	21741	1.45916e+06	51526	780385	6.60263	DKEQWK	2	0	6	1404.59		NTerm(TMPP/572.1800)	+	3	58.036
144	21755	3.1369e+06	0	1.84723e+06	0	NEEPSEEEIDAPKPK	2	0	15	2282.98		NTerm(TMPP/572.1800)	+	3	58.0803
145	21758	2.22762e+06	1774.86	990143	0.179252	SDRPELTGAK	1	0	10	1644.74		NTerm(TMPP/572.1800)	+	3	58.0803
146	21769	1.74058e+06	166046	1.20159e+06	13.8188	NPHLR	0	0	5	1207.53		NTerm(TMPP/572.1800)	+	3	58.0964
147	21789	4.17899e+06	0	1.57489e+06	0	LNFSHGTHEYHAETIK	1	1	16	2455.08	48.5649	NTerm(TMPP/572.1800)	+	4	58.159
148	21831	2.85393e+06	16965.2	1.55566e+06	1.09055	ANHEEVLAAGK	1	0	11	1709.76	77.9819	NTerm(TMPP/572.1800)	+	3	58.2747
149	21855	2.21369e+06	6799.59	1.2819e+06	0.530432	THLR	0	0	4	1097.48		NTerm(TMPP/572.1800)	+	2	58.3447
150	21878	1.82466e+06	189180	1.12724e+06	16.7826	HLEMNPHFGSHR	0	0	12	2032.86		NTerm(TMPP/572.1800)	+	5	58.359
151	21885	2.09886e+06	5194.43	1.19662e+06	0.434092	HTIR	0	0	4	1097.48		NTerm(TMPP/572.1800)	+	2	58.3447
152	21936	1.07089e+06	169690	688979	24.6293	HSLYK	1	1	5	1218.53		NTerm(TMPP/572.1800)	+	3	58.4745
153	21963	1.36364e+06	3054.85	729214	0.418923	YDERPGPSPLPHR	0	1	13	2091.94		NTerm(TMPP/572.1800)	+	4	58.5813
154	21967	3.09996e+06	34550.1	1.62636e+06	2.12438	HLAEHSPYYEAMK	1	2	13	2146.91		NTerm(TMPP/572.1800)	+	4	58.5976
155	21974	1.66292e+06	119889	1.02313e+06	11.7179	YHMQR	0	1	5	1305.51		NTerm(TMPP/572.1800)	+	3	58.23
156	21985	2.23308e+06	293111	1.40658e+06	20.8386	PHSIDGR	0	0	7	1352.57	56.4914	NTerm(TMPP/572.1800)	+	3	58.6452
157	21992	1.59663e+06	150779	1.03649e+06	14.5471	LHSFESHK	1	0	8	1555.66		NTerm(TMPP/572.1800)	+	4	58.6601
158	21996	1.15328e+06	58001.6	722399	8.02903	AGHFDK	1	0	6	1245.5		NTerm(TMPP/572.1800)	+	3	58.6601
159	22028	1.58855e+06	5186.55	824534	0.629028	NQEQMKPLEEK	2	0	11	1944.85		NTerm(TMPP/572.1800)	+	3	58.7338
160	22076	1.76452e+06	5416.13	1.06159e+06	0.510193	HTPLSK	1	0	6	1253.56	71.2073	NTerm(TMPP/572.1800)	+	2	58.8456
161	22089	2.97149e+06	0	1.69844e+06	0	HGLYEK	1	1	6	1317.56		NTerm(TMPP/572.1800)	+	2	58.9066
162	22098	2.14683e+06	214120	1.44551e+06	14.8128	KNPLK	2	0	5	1170.56		NTerm(TMPP/572.1800)	+	3	58.919
163	22101	2.48816e+06	61959.6	1.61533e+06	3.83573	HIAEEADR	0	0	8	1511.62		NTerm(TMPP/572.1800)	+	3	58.9318
164	22141	1.84716e+06	2929.89	1.1106e+06	0.263812	SHIMAAK	1	0	7	1328.58	70.2712	NTerm(TMPP/572.1800)	+	2	59.0057
165	22147	2.63793e+06	309082	1.34586e+06	22.9653	DSDLSHVQNK	1	0	10	1713.72		NTerm(TMPP/572.1800)	+	3	59.02
166	22148	2.48246e+06	18987.7	1.35631e+06	1.39995	SEEEQSSSSVK	1	0	11	1767.7		NTerm(TMPP/572.1800)	+	3	59.02
167	22149	2.97319e+06	0	1.55898e+06	0	NSTPSEPGSGR	0	0	11	1659.67		NTerm(TMPP/572.1800)	+	2	59.0512
168	22161	2.67663e+06	141478	1.73476e+06	8.15547	KPIYQR	1	1	6	1375.65		NTerm(TMPP/572.1800)	+	3	59.1089
169	22165	1.15676e+06	80162.8	737581	10.8683	VGHSIR	0	0	6	1239.56		NTerm(TMPP/572.1800)	+	3	59.0512
170	22171	3.16237e+06	26453.6	1.88679e+06	1.40204	HLER	0	0	4	1125.48		NTerm(TMPP/572.1800)	+	2	59.1227
171	22178	1.65203e+06	63182.9	966287	6.53874	HTLAYDK	1	1	7	1418.61		NTerm(TMPP/572.1800)	+	3	59.0779
172	22195	1.64653e+06	23080.9	846287	2.72731	RDFGAK	1	0	6	1264.54		NTerm(TMPP/572.1800)	+	3	59.1368
173	22208	1.60467e+06	92283.8	1.05708e+06	8.73011	HDVNLGR	0	0	7	1381.6		NTerm(TMPP/572.1800)	+	3	59.1661
174	22227	3.06436e+06	9226.82	1.56144e+06	0.590916	HASSGSFLPSANEHLK	1	0	16	2253.01		NTerm(TMPP/572.1800)	+	4	59.1938
175	22239	2.25105e+06	6353.96	1.05123e+06	0.604431	RAGELTEDEVER	0	0	12	1974.85	65.9161	NTerm(TMPP/572.1800)	+	3	59.2433
176	22244	2.60829e+06	10692.2	1.49871e+06	0.713427	HAEATLGSGNLR	0	0	12	1796.8		NTerm(TMPP/572.1800)	+	3	59.3118
177	22304	2.3265e+06	8117.45	1.19136e+06	0.681362	KEETQPPVALK	2	0	11	1810.87		NTerm(TMPP/572.1800)	+	3	59.3815
178	22305	2.14917e+06	255310	1.4803e+06	17.2472	HEIIR	0	0	5	1238.56		NTerm(TMPP/572.1800)	+	3	59.3815
179	22310	1.13478e+06	86722.7	688598	12.5941	TPEEIRK	1	0	7	1443.66		NTerm(TMPP/572.1800)	+	3	59.3815
180	22311	1.598e+06	88201.9	918326	9.60464	KGEDFVK	2	0	7	1393.61		NTerm(TMPP/572.1800)	+	3	59.4516
181	22315	1.47503e+06	59074.2	1.01415e+06	5.82502	SEVAHR	0	0	6	1269.53		NTerm(TMPP/572.1800)	+	3	59.3118
182	22350	2.89685e+06	7091.3	1.71532e+06	0.41341	SQETPATK	1	0	8	1432.6	89.6378	NTerm(TMPP/572.1800)	+	2	59.5555
183	22352	2.71678e+06	308572	1.85548e+06	16.6303	MTPHEK	1	0	6	1313.53		NTerm(TMPP/572.1800)	+	3	59.5166
184	22370	2.52905e+06	29197.9	1.47322e+06	1.98191	HIVENAVQK	1	0	9	1608.75		NTerm(TMPP/572.1800)	+	3	59.5286
185	22389	2.32889e+06	0	1.28733e+06	0	YHNVGLSK	1	1	8	1488.66	64.1707	NTerm(TMPP/572.1800)	+	2	59.5673
186	22436	3.00186e+06	2205.42	1.01775e+06	0.216696	FRPAGAAPRPPPKPM	1	0	15	2161.05	54.9247	NTerm(TMPP/572.1800)	+	3	59.6682
187	22464	1.89083e+06	45307.3	1.21646e+06	3.72451	HVVFGHVK	1	0	8	1493.7		NTerm(TMPP/572.1800)	+	3	59.7313
188	22465	2.24296e+06	286108	1.44057e+06	19.8607	HVVFGHVK	1	0	8	1493.7		NTerm(TMPP/572.1800)	+	4	59.7438
189	22473	2.33582e+06	12322.1	1.3802e+06	0.892772	ALSSQHQAR	0	0	9	1568.69		NTerm(TMPP/572.1800)	+	3	59.7598
190	22494	4.24604e+06	36123.3	2.5332e+06	1.42599	FKR	1	0	3	1021.46		NTerm(TMPP/572.1800)	+	2	59.7598
191	22497	3.80314e+06	8914.58	2.06046e+06	0.432649	RFEQK	1	0	5	1278.56	68.3285	NTerm(TMPP/572.1800)	+	2	59.7598
192	22515	5.83164e+06	5563.53	3.23835e+06	0.171801	EEQAAAEK	1	0	8	1446.6	92.4606	NTerm(TMPP/572.1800)	+	2	59.9458
193	22523	4.03247e+06	172664	2.44932e+06	7.04948	QAHLYR	0	1	6	1358.59		NTerm(TMPP/572.1800)	+	3	59.8689
194	22527	2.90979e+06	0	1.33613e+06	0	IKDPDASKPEDWDER	2	0	15	2372.01	37.6621	NTerm(TMPP/572.1800)	+	4	59.8568
195	22531	5.49817e+06	165788	3.3573e+06	4.93814	LHPESK	1	0	6	1281.56		NTerm(TMPP/572.1800)	+	3	59.8943
196	22542	2.12716e+06	161684	1.23239e+06	13.1195	RLTK	1	0	4	1088.52		NTerm(TMPP/572.1800)	+	3	59.8823
197	22574	2.90803e+06	170367	1.90707e+06	8.93344	HAVVVGR	0	0	7	1308.62		NTerm(TMPP/572.1800)	+	3	59.9849
198	22578	3.97379e+06	27931.4	2.14492e+06	1.30221	IENHEGVR	0	0	8	1524.65	65.8095	NTerm(TMPP/572.1800)	+	3	59.9727
199	22579	3.93528e+06	649599	2.69649e+06	24.0905	FHGR	0	0	4	1087.44		NTerm(TMPP/572.1800)	+	3	59.9727
200	22580	3.7735e+06	7277.73	1.92917e+06	0.377246	SSGGGYSGDR	0	1	10	1513.56	91.6608	NTerm(TMPP/572.1800)	+	2	60.0246
201	22605	5.77214e+06	14435.5	3.43838e+06	0.419833	LEKPAK	2	0	6	1256.6	38.8916	NTerm(TMPP/572.1800)	+	2	60.0363
202	22608	5.09626e+06	9020.24	2.39759e+06	0.376221	ISRPGDSDDSR	0	0	11	1775.73		NTerm(TMPP/572.1800)	+	3	60.0467
203	22610	3.78834e+06	190606	1.85709e+06	10.2637	RPFEK	1	0	5	1247.55		NTerm(TMPP/572.1800)	+	3	60.0467
204	22611	4.79539e+06	21456.9	2.21898e+06	0.966968	QVDGDNSHVEMK	1	0	12	1929.77	78.6133	NTerm(TMPP/572.1800)	+	3	60.0577
205	22613	5.99881e+06	3982.46	2.60549e+06	0.152849	TLHPDLGTDKDKEQWK	3	0	16	2482.13	82.0023	NTerm(TMPP/572.1800)	+	3	60.0577
206	22616	3.68735e+06	393495	2.46733e+06	15.9482	LDHTR	0	0	5	1212.51		NTerm(TMPP/572.1800)	+	3	60.0695
207	22623	2.81283e+06	0	1.32056e+06	0	NYQQNYQNSESGEK	1	2	14	2259.88	93.9365	NTerm(TMPP/572.1800)	+	2	60.2235
208	22635	7.37458e+06	344846	4.29921e+06	8.02115	QFHDSK	1	0	6	1332.53		NTerm(TMPP/572.1800)	+	3	60.1085
209	22640	3.16695e+06	10498	1.81614e+06	0.578041	HTLTQIK	1	0	7	1411.67	69.8979	NTerm(TMPP/572.1800)	+	2	60.133
210	22644	3.46528e+06	160254	2.29373e+06	6.98662	ENYIHR	0	1	6	1402.58	90.5082	NTerm(TMPP/572.1800)	+	3	60.133
211	22647	4.35222e+06	148977	2.8466e+06	5.23349	GSTFHR	0	0	6	1275.52		NTerm(TMPP/572.1800)	+	3	60.133
212	22665	3.8757e+06	143890	2.45898e+06	5.8516	HVAEDLGK	1	0	8	1439.63		NTerm(TMPP/572.1800)	+	3	60.1984
213	22670	3.49757e+06	229134	2.16674e+06	10.5751	HQILPK	1	0	6	1306.63		NTerm(TMPP/572.1800)	+	3	60.1712
214	22689	3.05803e+06	103898	1.70659e+06	6.08806	RITPR	0	0	5	1213.58		NTerm(TMPP/572.1800)	+	3	60.2119
215	22695	4.22679e+06	184162	2.84827e+06	6.46575	VVTHGGR	0	0	7	1296.58		NTerm(TMPP/572.1800)	+	3	60.277
216	22698	4.17676e+06	21785.9	2.25019e+06	0.968178	NAAEELKPR	1	0	9	1598.73		NTerm(TMPP/572.1800)	+	3	60.2472
217	22705	3.02317e+06	4141.37	1.53041e+06	0.270605	SAHATAPVNIAGSR	0	0	14	1922.88		NTerm(TMPP/572.1800)	+	3	60.2235
218	22710	7.76417e+06	0	4.48721e+06	0	PDDIQYFDK	1	1	9	1711.7		NTerm(TMPP/572.1800)	+	3	60.2119
219	22713	9.45619e+06	9024.06	4.84564e+06	0.186231	KQPPVSPGTALVGSQK	2	0	16	2165.07	47.0922	NTerm(TMPP/572.1800)	+	3	60.3137
220	22727	6.38408e+06	403674	4.00217e+06	10.0864	KLEDGPK	2	0	7	1357.61		NTerm(TMPP/572.1800)	+	3	60.3011
221	22728	3.14881e+06	191871	1.89068e+06	10.1483	DNWHK	1	0	5	1270.5		NTerm(TMPP/572.1800)	+	3	60.3137
222	22737	1.72215e+06	83852.8	1.0442e+06	8.03031	HGLQSLGK	1	0	8	1410.65		NTerm(TMPP/572.1800)	+	3	60.484
223	22748	3.76519e+06	591133	2.54938e+06	23.1873	HFK	1	0	3	1002.41		NTerm(TMPP/572.1800)	+	3	60.3534
224	22752	2.19526e+06	150372	1.4153e+06	10.6248	WFHHQK	1	0	6	1453.61		NTerm(TMPP/572.1800)	+	4	60.3534
225	22754	7.21723e+06	0	4.02519e+06	0	LSEHATAPTR	0	0	10	1653.74	76.0031	NTerm(TMPP/572.1800)	+	3	60.3641
226	22758	3.92062e+06	6150.14	2.09577e+06	0.293455	NGPPTR	0	0	6	1212.51		NTerm(TMPP/572.1800)	+	2	60.3641
227	22761	1.78911e+06	35942.5	1.13205e+06	3.17499	HFK	1	0	3	1002.42		NTerm(TMPP/572.1800)	+	2	60.3534
228	22785	2.7773e+06	0	1.68406e+06	0	GMPHK	1	0	5	1140.46		NTerm(TMPP/572.1800)	+	2	60.4134
229	22787	4.49404e+06	378479	3.16434e+06	11.9607	LKPTR	1	0	5	1185.57		NTerm(TMPP/572.1800)	+	3	60.277
230	22790	3.22872e+06	61503.4	2.0903e+06	2.94232	AHPPELK	1	0	7	1362.62	79.076	NTerm(TMPP/572.1800)	+	3	60.4951
231	22802	4.23166e+06	23021.7	2.53628e+06	0.907695	EVLHGNQR	0	0	8	1523.67		NTerm(TMPP/572.1800)	+	3	60.4731
232	22814	5.18926e+06	20100.1	2.4103e+06	0.833926	YKPESEELTAER	1	1	12	2022.88	95.5146	NTerm(TMPP/572.1800)	+	3	60.6147
233	22815	6.67598e+06	97811.6	3.65496e+06	2.67614	RFEK	1	0	4	1150.5		NTerm(TMPP/572.1800)	+	3	60.484
234	22818	5.9955e+06	98913.4	4.00996e+06	2.46669	QGVLTHGR	0	0	8	1438.65		NTerm(TMPP/572.1800)	+	3	60.506
235	22826	3.99723e+06	390410	2.71503e+06	14.3796	NVIHK	1	0	5	1181.54		NTerm(TMPP/572.1800)	+	3	60.5183
236	22836	3.59362e+06	144557	2.34771e+06	6.15734	LSAKPPAK	2	0	8	1382.68		NTerm(TMPP/572.1800)	+	3	60.8883
237	22839	3.81688e+06	15307.6	2.13763e+06	0.716104	DEPQR	0	0	5	1215.48		NTerm(TMPP/572.1800)	+	2	60.5509
238	22845	1.96236e+06	25036	1.26815e+06	1.97421	AAVHYDR	0	1	7	1402.59	92.5655	NTerm(TMPP/572.1800)	+	3	60.133
239	22855	5.95321e+06	8799.76	2.32806e+06	0.377987	FQRPGDPQSAQDK	1	0	13	2044.88		NTerm(TMPP/572.1800)	+	3	60.5509
240	22861	3.66647e+06	647072	2.51106e+06	25.7688	FSGHPK	1	0	6	1243.52		NTerm(TMPP/572.1800)	+	3	60.5613
241	22867	6.28485e+06	5223.49	3.26324e+06	0.16007	QAEVANQETK	1	0	10	1688.72	82.7807	NTerm(TMPP/572.1800)	+	2	60.5831
242	22878	1.32412e+07	9357.57	7.37547e+06	0.126874	SGGGYGGDR	0	1	9	1396.52	91.8048	NTerm(TMPP/572.1800)	+	2	60.6384
243	22879	8.28848e+06	0	3.77555e+06	0	NGTQVHGTITGVDVSMNTHLK	1	0	21	2780.28		NTerm(TMPP/572.1800)	+	4	60.6147
244	22881	6.31983e+06	1.69659e+06	2.89468e+06	58.6107	FGHGR	0	0	5	1144.46		NTerm(TMPP/572.1800)	+	2	60.6147
245	22890	6.4381e+06	0	3.88905e+06	0	NQVPK	1	0	5	1156.51		NTerm(TMPP/572.1800)	+	2	60.6147
246	22891	3.18934e+06	49558.2	1.78271e+06	2.77993	HVTNPAFTK	1	0	9	1585.71		NTerm(TMPP/572.1800)	+	3	60.6147
247	22904	7.41107e+06	41360.6	3.98272e+06	1.0385	HPGSFDVVHVK	1	0	11	1792.81	93.4308	NTerm(TMPP/572.1800)	+	3	60.1857
248	22909	5.03702e+06	222475	2.77866e+06	8.00656	LRPER	0	0	5	1241.57		NTerm(TMPP/572.1800)	+	3	60.6484
249	22910	8.86681e+06	48386.6	6.15006e+06	0.786767	HGVIVAADSR	0	0	10	1595.73		NTerm(TMPP/572.1800)	+	3	60.9289
250	22914	1.16575e+07	326439	6.07295e+06	5.3753	KPLPDHVSIVEPK	2	0	13	2030.01		NTerm(TMPP/572.1800)	+	4	60.6707
251	22916	3.41978e+06	308467	2.23907e+06	13.7766	FKPQK	2	0	5	1218.56		NTerm(TMPP/572.1800)	+	3	60.6937
252	22917	4.82091e+06	83052.3	2.77814e+06	2.98949	NLVHSGATK	1	0	9	1497.68		NTerm(TMPP/572.1800)	+	3	60.6937
253	22927	5.27169e+06	882596	3.59418e+06	24.5562	HLPK	1	0	4	1065.48		NTerm(TMPP/572.1800)	+	3	60.706
254	22937	1.17479e+07	770288	7.41778e+06	10.3844	LDSEDKDK	2	0	8	1520.62		NTerm(TMPP/572.1800)	+	3	60.7275
255	22939	8.7392e+06	11914.5	4.94245e+06	0.241065	NEYGSR	0	1	6	1296.5		NTerm(TMPP/572.1800)	+	2	60.7387
256	22940	7.37698e+06	595295	4.84046e+06	12.2983	VGTHIR	0	0	6	1253.57		NTerm(TMPP/572.1800)	+	3	60.7275
257	22945	7.48759e+06	11157.5	4.21018e+06	0.265012	SSTAAQEVK	1	0	9	1491.64	91.9686	NTerm(TMPP/572.1800)	+	2	60.7387
258	22951	2.47575e+06	257395	1.61604e+06	15.9275	QFKPK	2	0	5	1218.56		NTerm(TMPP/572.1800)	+	3	60.6937
259	22952	4.92037e+06	5228.54	2.19288e+06	0.238433	TEESPASDEAGEK	1	0	13	1920.75	64.926	NTerm(TMPP/572.1800)	+	2	60.7275
260	22953	5.37633e+06	505451	3.64206e+06	13.8782	AIGHR	0	0	5	1124.5		NTerm(TMPP/572.1800)	+	3	60.7387
261	22958	1.86424e+06	2654.59	1.35173e+06	0.196385	DYHFK	1	1	5	1280.51		NTerm(TMPP/572.1800)	+	4	60.7612
262	22967	8.93778e+06	0	3.58921e+06	0	ENYGQK	1	1	6	1309.53		NTerm(TMPP/572.1800)	+	2	60.6262
263	22971	7.40817e+06	42883	4.30992e+06	0.994984	HGLIR	0	0	5	1166.54	82.4575	NTerm(TMPP/572.1800)	+	2	60.816
264	22985	8.02461e+06	186436	4.42444e+06	4.21377	HIGYDDSSK	1	1	9	1592.63		NTerm(TMPP/572.1800)	+	3	60.7958
265	22986	7.24214e+06	0	4.04568e+06	0	TDQAQDVK	1	0	8	1475.61	90.7784	NTerm(TMPP/572.1800)	+	2	60.8058
266	22988	5.66226e+06	304551	3.29308e+06	9.24822	TFSGQTHGFVHR	0	0	12	1944.85		NTerm(TMPP/572.1800)	+	4	60.816
267	22989	1.01637e+07	79797.9	5.94585e+06	1.34208	HLYTK	1	1	5	1232.54		NTerm(TMPP/572.1800)	+	2	60.827
268	22992	6.67648e+06	12817.2	4.01607e+06	0.319148	ESESVDK	1	0	7	1364.53	78.4372	NTerm(TMPP/572.1800)	+	2	60.827
269	22993	6.98747e+06	911670	4.65407e+06	19.5887	AGVHIK	1	0	6	1195.56		NTerm(TMPP/572.1800)	+	3	60.827
270	22995	6.33468e+06	47406.6	2.72942e+06	1.73688	IREEYPDR	0	1	8	1648.71		NTerm(TMPP/572.1800)	+	2	60.827
271	23010	4.18216e+06	781751	2.81838e+06	27.7376	HALIK	1	0	5	1152.55		NTerm(TMPP/572.1800)	+	3	60.8369
272	23012	9.11705e+06	125368	4.32595e+06	2.89805	HPDSHQLFIGNLPHEVDK	1	0	18	2654.21		NTerm(TMPP/572.1800)	+	5	60.8369
273	23013	6.88346e+06	448618	4.42636e+06	10.1352	DEFEHK	1	0	6	1375.53		NTerm(TMPP/572.1800)	+	3	60.8666
274	23024	6.56878e+06	89409.8	4.24718e+06	2.10516	EHYVDLK	1	1	7	1474.63	74.446	NTerm(TMPP/572.1800)	+	3	60.8765
275	23035	5.77076e+06	47415.8	3.37226e+06	1.40606	HPDADSLYVEK	1	1	11	1844.78		NTerm(TMPP/572.1800)	+	3	60.8765
276	23043	5.94879e+06	723316	4.18949e+06	17.265	MMGHR	0	0	5	1202.45		NTerm(TMPP/572.1800)	+	3	60.8883
277	23048	1.01115e+07	64328.4	4.53594e+06	1.41819	GLEGERPAR	0	0	9	1555.7	81.8958	NTerm(TMPP/572.1800)	+	3	60.8983
278	23053	7.09227e+06	10862.4	3.85692e+06	0.281634	QESTEYR	0	1	7	1483.57	96.1063	NTerm(TMPP/572.1800)	+	2	60.8369
279	23054	6.12863e+06	0	3.53913e+06	0	GTQAPR	0	0	6	1200.51		NTerm(TMPP/572.1800)	+	2	60.9083
280	23055	9.59806e+06	11852.3	4.56381e+06	0.259701	EGVHGGLINK	1	0	10	1594.73	52.7828	NTerm(TMPP/572.1800)	+	2	60.9289
281	23064	8.22154e+06	10229.6	4.65905e+06	0.219563	NNQIR	0	0	5	1215.52		NTerm(TMPP/572.1800)	+	2	60.9495
282	23065	5.84985e+06	1.00671e+06	4.14257e+06	24.3017	IHYR	0	1	4	1159.5		NTerm(TMPP/572.1800)	+	3	60.9289
283	23072	4.90742e+06	247424	2.73249e+06	9.0549	HLEFSHDQYR	0	1	10	1902.79		NTerm(TMPP/572.1800)	+	4	60.9289
284	23077	9.2813e+06	127809	5.01167e+06	2.55022	FHTVSGSK	1	0	8	1433.62		NTerm(TMPP/572.1800)	+	3	60.9816
285	23099	3.66644e+06	313633	2.41442e+06	12.99	FGKPNK	2	0	6	1261.57		NTerm(TMPP/572.1800)	+	3	60.5613
286	23102	2.88339e+06	67444.1	1.83482e+06	3.67578	YAHLSAR	0	1	7	1388.61		NTerm(TMPP/572.1800)	+	3	60.9931
287	23113	3.05553e+06	4623.75	1.50362e+06	0.307509	EAGGGGVGGPGAK	1	0	13	1584.68	69.8121	NTerm(TMPP/572.1800)	+	2	61.0171
288	23121	3.53793e+06	0	1.83831e+06	0	EGQEDQGLTK	1	0	10	1675.69	33.4076	NTerm(TMPP/572.1800)	+	2	61.029
289	23125	2.03184e+06	8708.62	1.23459e+06	0.705386	NAEQYK	1	1	6	1323.53		NTerm(TMPP/572.1800)	+	2	61.0415
290	23155	1.85291e+06	36499.3	1.05609e+06	3.45608	QHWTMTK	1	0	7	1502.62		NTerm(TMPP/572.1800)	+	3	61.1202
291	23156	929686	3662.01	552746	0.662513	EAETPQAK	1	0	8	1444.61	48.2503	NTerm(TMPP/572.1800)	+	2	61.0931
292	23181	878867	0	480102	0	DETNVK	1	0	6	1276.52		NTerm(TMPP/572.1800)	+	2	61.136
293	23187	830124	1256.03	431914	0.290806	EAEGSSAEYK	1	1	10	1641.64	57.0836	NTerm(TMPP/572.1800)	+	2	61.1521
294	23196	712088	19549	427886	4.56874	RFK	1	0	3	1021.46		NTerm(TMPP/572.1800)	+	3	61.1202
295	23265	133544	0	66146.1	0	HYHK	1	1	4	1155.47		NTerm(TMPP/572.1800)	+	2	61.136
296	23294	98777	0	57375.7	0	TTNPTAK	1	0	7	1303.57		NTerm(TMPP/572.1800)	+	2	60.9596
297	23970	94165.9	0	48273.6	0	NPQQQESLK	1	0	9	1642.72		NTerm(TMPP/572.1800)	+	2	64.9203
298	23999	412068	0	260515	0	DGYGGSR	0	1	7	1282.48		NTerm(TMPP/572.1800)	+	2	64.2363
299	24048	364211	6910.23	217453	3.17781	DEYEK	1	1	5	1254.46		NTerm(TMPP/572.1800)	+	2	64.3487
300	24053	364281	0	169192	0	QEYDESGPSIVHR	0	1	13	2087.87	12.9006	NTerm(TMPP/572.1800)	+	2	64.3487
301	24102	614710	16665	390476	4.26786	HVTNSPFK	1	0	8	1500.66		NTerm(TMPP/572.1800)	+	3	64.3164
302	24125	1.46195e+06	0	696062	0	STLPDADRER	0	0	10	1730.74		NTerm(TMPP/572.1800)	+	3	64.3953
303	24167	891145	6500.26	589600	1.10249	LDPHNHVLYSNR	0	1	12	2035.91	57.3702	NTerm(TMPP/572.1800)	+	4	64.534
304	24207	1.63739e+06	32162.6	1.0432e+06	3.08308	YYNSDVHR	0	2	8	1624.65		NTerm(TMPP/572.1800)	+	3	64.5607
305	24237	3.1193e+06	3923.34	1.76907e+06	0.221775	YQSNPK	1	1	6	1307.54		NTerm(TMPP/572.1800)	+	2	64.6067
306	24239	1.16471e+06	51405.2	818540	6.28011	NFSAGGHK	1	0	8	1388.57		NTerm(TMPP/572.1800)	+	3	64.5607
307	24280	2.97987e+06	0	1.69341e+06	0	FQESEERPK	1	0	9	1720.73		NTerm(TMPP/572.1800)	+	3	64.7126
308	24287	3.54858e+06	130631	1.8453e+06	7.07908	MRPMR	0	0	5	1261.53		NTerm(TMPP/572.1800)	+	3	64.6711
309	24304	4.79909e+06	3662.91	2.65628e+06	0.137896	GGGYGGDR	0	1	8	1309.49		NTerm(TMPP/572.1800)	+	2	64.6456
310	24329	3.92022e+06	2762.8	2.36797e+06	0.116674	VTTHPLAK	1	0	8	1437.68	59.8596	NTerm(TMPP/572.1800)	+	2	64.7618
311	24330	5.02676e+06	6674.75	2.18494e+06	0.305488	STAGDTHLGGEDFDNR	0	0	16	2262.9	42.008	NTerm(TMPP/572.1800)	+	2	64.7747
312	24336	2.76144e+06	109529	1.75747e+06	6.23219	YKPLDLRPK	2	1	9	1700.85		NTerm(TMPP/572.1800)	+	4	64.7747
313	24348	4.52108e+06	17427.3	2.65488e+06	0.656423	GNVAGDSK	1	0	8	1318.54		NTerm(TMPP/572.1800)	+	2	64.8207
314	24359	4.35453e+06	10128.1	2.4472e+06	0.413866	TNYNDR	0	1	6	1353.52		NTerm(TMPP/572.1800)	+	2	64.832
315	24363	7.83393e+06	4778.4	3.49131e+06	0.136866	YHTSQSGDEMTSLSEYVSR	0	2	19	2748.12		NTerm(TMPP/572.1800)	+	4	64.8779
316	24364	4.52078e+06	13346.9	2.46929e+06	0.540516	AHSSMVGVNLPQK	1	0	13	1938.88	79.4009	NTerm(TMPP/572.1800)	+	3	65.7598
317	24370	4.15579e+06	20277	2.28711e+06	0.886577	HPLIR	0	0	5	1206.57		NTerm(TMPP/572.1800)	+	2	65.2725
318	24372	4.71082e+06	13508.2	2.77742e+06	0.486357	ETAENYLGHTAK	1	1	12	1904.81	53.1964	NTerm(TMPP/572.1800)	+	3	64.8779
319	24378	5.28332e+06	18960.7	2.70016e+06	0.702207	QYAEK	1	1	5	1209.49		NTerm(TMPP/572.1800)	+	2	64.8779
320	24381	5.04769e+06	7069.1	2.38665e+06	0.296194	SQESGYYDR	0	2	9	1675.63		NTerm(TMPP/572.1800)	+	2	64.8664
321	24383	3.73717e+06	13935.4	2.1627e+06	0.644353	NGIEK	1	0	5	1131.48		NTerm(TMPP/572.1800)	+	2	65.6676
322	24393	9.53754e+06	12988	4.84945e+06	0.267824	ASGNYATVISHNPETK	1	1	16	2260	72.1118	NTerm(TMPP/572.1800)	+	3	64.9003
323	24396	1.002e+07	0	5.59996e+06	0	TGTITTFEHAHNMR	0	0	14	2186.94	73.527	NTerm(TMPP/572.1800)	+	4	64.9203
324	24406	5.03902e+06	720495	3.34141e+06	21.5626	IEHIK	1	0	5	1210.56		NTerm(TMPP/572.1800)	+	3	65.1733
325	24416	1.02167e+07	275461	4.5729e+06	6.02376	TGTITTFEHAHNMR	0	0	14	2186.94	67.2359	NTerm(TMPP/572.1800)	+	3	64.9203
326	24419	5.61876e+06	142660	3.79909e+06	3.7551	HLAAVEER	0	0	8	1495.66		NTerm(TMPP/572.1800)	+	3	64.9617
327	24452	1.01035e+07	981935	6.4991e+06	15.1088	WHTK	1	0	4	1142.47		NTerm(TMPP/572.1800)	+	3	65.026
328	24453	6.76623e+06	0	3.8835e+06	0	HLTYENVER	0	1	9	1731.74		NTerm(TMPP/572.1800)	+	3	65.0039
329	24454	1.37403e+07	0	6.99299e+06	0	SSGPYGGGGQYFAKPR	1	2	16	2199.96	75.7383	NTerm(TMPP/572.1800)	+	3	65.0039
330	24455	3.22775e+06	63544.9	1.86615e+06	3.40514	THLTSLK	1	0	7	1370.64		NTerm(TMPP/572.1800)	+	3	64.9825
331	24460	7.922e+06	13581.4	4.57584e+06	0.296806	AEDEVQR	0	0	7	1417.57	51.534	NTerm(TMPP/572.1800)	+	2	65.0039
332	24462	7.85322e+06	45257.4	4.76505e+06	0.949778	HLVYESDQNK	1	1	10	1803.77		NTerm(TMPP/572.1800)	+	3	65.026
333	24472	9.27907e+06	194493	6.45178e+06	3.01455	GMHIR	0	0	5	1184.5		NTerm(TMPP/572.1800)	+	3	65.058
334	24473	7.27655e+06	484204	4.4892e+06	10.786	TLTHYK	1	1	6	1333.59		NTerm(TMPP/572.1800)	+	3	65.0381
335	24474	7.89046e+06	0	4.23729e+06	0	QEMQEVQSSR	0	0	10	1792.73		NTerm(TMPP/572.1800)	+	3	65.0153
336	24480	9.07592e+06	6568.76	4.01458e+06	0.163623	DGQVINETSQHHDDLE	0	0	16	2407.98	53.3807	NTerm(TMPP/572.1800)	+	3	65.0478
337	24485	1.35014e+07	16575.1	7.34835e+06	0.225562	NAESNAELK	1	0	9	1546.65	95.3456	NTerm(TMPP/572.1800)	+	2	65.7966
338	24488	1.19848e+07	0	5.30116e+06	0	MHDLNTDQENLVGTHDAPIR	0	0	20	2847.25	88.4916	NTerm(TMPP/572.1800)	+	4	65.0679
339	24496	5.59105e+06	9496.91	2.50027e+06	0.379836	HVIADQEVMETNR	0	0	13	2112.91		NTerm(TMPP/572.1800)	+	3	65.0679
340	24498	6.76468e+06	10403.4	3.67702e+06	0.28293	EANQAINPK	1	0	9	1555.69	49.4131	NTerm(TMPP/572.1800)	+	2	65.079
341	24503	7.55768e+06	8745.12	3.93941e+06	0.221991	EQIVPKPEEEVAQK	2	0	14	2195.03	39.8908	NTerm(TMPP/572.1800)	+	3	65.101
342	24507	1.16952e+07	262318	6.52846e+06	4.01806	HVTFNQVK	1	0	8	1543.7		NTerm(TMPP/572.1800)	+	3	65.1133
343	24508	5.87532e+06	0	3.1453e+06	0	SEYDR	0	1	5	1240.46	82.6145	NTerm(TMPP/572.1800)	+	2	64.8899
344	24509	7.30021e+06	442959	4.91332e+06	9.01547	KFPAGK	2	0	6	1218.56		NTerm(TMPP/572.1800)	+	3	65.1429
345	24515	8.96995e+06	8903	5.09024e+06	0.174903	NPPPNADPNMK	1	0	11	1765.73		NTerm(TMPP/572.1800)	+	2	65.1232
346	24520	9.813e+06	14911.4	5.43571e+06	0.274324	SAPEPK	1	0	6	1199.51		NTerm(TMPP/572.1800)	+	2	65.2229
347	24522	6.34689e+06	329380	3.85601e+06	8.54199	HLQDIK	1	0	6	1324.6		NTerm(TMPP/572.1800)	+	3	65.101
348	24531	1.01384e+07	899089	5.97145e+06	15.0565	HFEQMK	1	0	6	1390.56		NTerm(TMPP/572.1800)	+	3	65.1733
349	24534	7.47434e+06	1.17687e+06	4.72104e+06	24.9283	VLQHK	1	0	5	1195.56		NTerm(TMPP/572.1800)	+	3	65.1331
350	24537	8.91002e+06	0	3.26224e+06	0	LHQLAMQQSHFPMTHGNTGFSGIESSSPEVK	1	0	31	3953.77	68.9343	NTerm(TMPP/572.1800)	+	5	65.1429
351	24538	1.45058e+07	146716	7.61483e+06	1.92672	RPFDPNDR	0	0	8	1587.67		NTerm(TMPP/572.1800)	+	3	66.0154
352	24540	8.5385e+06	559027	5.25892e+06	10.6301	MVATTKPK	2	0	8	1446.68		NTerm(TMPP/572.1800)	+	3	65.1528
353	24542	2.06036e+07	31216.9	1.2169e+07	0.256529	QQLETEK	1	0	7	1446.6	95.9709	NTerm(TMPP/572.1800)	+	2	65.1733
354	24545	9.89641e+06	11456.6	5.20367e+06	0.220163	STAVTTSSAK	1	0	10	1523.67		NTerm(TMPP/572.1800)	+	2	65.1733
355	24546	6.02263e+06	24086.9	3.21608e+06	0.748951	HFEQMK	1	0	6	1390.56		NTerm(TMPP/572.1800)	+	2	65.5756
356	24551	1.06696e+07	12309.5	5.60721e+06	0.21953	EAAQEAVK	1	0	8	1416.61	66.8197	NTerm(TMPP/572.1800)	+	2	65.1733
357	24552	8.44692e+06	13153.2	3.95626e+06	0.332467	NPGNQAAYEHFETMK	1	1	15	2307.94		NTerm(TMPP/572.1800)	+	3	65.1733
358	24558	1.27717e+07	221157	7.1351e+06	3.09956	YIQHTYR	0	2	7	1551.67		NTerm(TMPP/572.1800)	+	3	65.3318
359	24562	2.49289e+07	26227.2	1.4366e+07	0.182564	SAPPTR	0	0	6	1199.51		NTerm(TMPP/572.1800)	+	2	65.2229
360	24564	8.42878e+06	955117	5.78352e+06	16.5145	VHLDK	1	0	5	1182.53	90.2293	NTerm(TMPP/572.1800)	+	3	65.1832
361	24568	1.46499e+07	16138	6.52424e+06	0.247354	NIIHGSDSVESAEK	1	0	14	2056.89	86.4099	NTerm(TMPP/572.1800)	+	2	65.1931
362	24569	1.45947e+07	247958	9.70614e+06	2.55465	HSVGVVIGR	0	0	9	1494.72		NTerm(TMPP/572.1800)	+	3	65.1931
363	24574	1.63267e+07	14311.3	8.1896e+06	0.174749	DHASIQMNVAEVDK	1	0	14	2127.91	75.3365	NTerm(TMPP/572.1800)	+	3	65.2229
364	24575	3.01381e+07	26694.8	1.41559e+07	0.188577	DGDGTITTK	1	0	9	1478.61	74.8098	NTerm(TMPP/572.1800)	+	2	65.2627
365	24576	1.05799e+07	1.03005e+06	7.06312e+06	14.5835	NALIHK	1	0	6	1266.59		NTerm(TMPP/572.1800)	+	3	65.213
366	24582	1.09808e+07	21838.7	5.25285e+06	0.41575	NALIHK	1	0	6	1266.6		NTerm(TMPP/572.1800)	+	2	65.4699
367	24588	1.9831e+07	16729.4	1.00267e+07	0.166849	SPSKPLPEVTDEYK	2	1	14	2160.98	82.9879	NTerm(TMPP/572.1800)	+	3	65.2328
368	24591	3.62109e+07	0	1.35985e+07	0	NSNLVGAAHEELQQSR	0	0	16	2324.04	88.9235	NTerm(TMPP/572.1800)	+	3	65.2627
369	24593	1.82804e+07	349041	1.16459e+07	2.99712	SVPHLQK	1	0	7	1379.64		NTerm(TMPP/572.1800)	+	3	65.2428
370	24594	2.02655e+07	195366	1.32783e+07	1.47131	HGIPTAQWK	1	0	9	1608.73		NTerm(TMPP/572.1800)	+	3	65.2428
371	24596	4.39458e+07	295054	2.40501e+07	1.22683	HVGDLGNVTADK	1	0	12	1796.79		NTerm(TMPP/572.1800)	+	3	65.7322
372	24598	2.14666e+07	127124	1.18928e+07	1.06891	SNYNLPMHK	1	1	9	1674.71	96.9334	NTerm(TMPP/572.1800)	+	3	65.9426
373	24599	15744394	1.65472e+06	1.04742e+07	15.7982	WHR	0	0	3	1069.43		NTerm(TMPP/572.1800)	+	3	65.026
374	24600	1.64016e+07	24010	9.25505e+06	0.259426	NQFNR	0	0	5	1249.51		NTerm(TMPP/572.1800)	+	2	65.2428
375	24605	2.52705e+07	20758.2	1.26847e+07	0.163647	NNASTDYDLSDK	1	1	12	1913.75	81.2399	NTerm(TMPP/572.1800)	+	2	65.2627
376	24606	2.74971e+07	102512	1.27092e+07	0.806598	HLIPAANTGESK	1	0	12	1808.83		NTerm(TMPP/572.1800)	+	2	65.2725
377	24608	4.74313e+07	28319.8	2.48216e+07	0.114093	ATAGDTHLGGEDFDNR	0	0	16	2246.9	51.298	NTerm(TMPP/572.1800)	+	3	65.2725
378	24610	1.2568e+07	56066.4	6.082e+06	0.921841	HVGDLGNVTADK	1	0	12	1796.79	94.0853	NTerm(TMPP/572.1800)	+	2	65.7413
379	24611	4.2562e+07	108442	2.43788e+07	0.44482	NIIHGSDSVK	1	0	10	1640.74	96.1232	NTerm(TMPP/572.1800)	+	3	65.2923
380	24615	2.63098e+07	22771.6	1.1667e+07	0.195179	NIIHGSDSVK	1	0	10	1640.74	90.3261	NTerm(TMPP/572.1800)	+	2	65.2923
381	24617	2.03261e+07	53990.4	1.26347e+07	0.427318	GHAVGDIPGVR	0	0	11	1648.76		NTerm(TMPP/572.1800)	+	3	65.2824
382	24618	1.43655e+07	17704.2	8.17543e+06	0.216553	NYDPQK	1	1	6	1335.53		NTerm(TMPP/572.1800)	+	2	65.2824
383	24623	1.83303e+07	66890.9	7.38402e+06	0.905887	YRPGTVALR	0	1	9	1603.77	90.3988	NTerm(TMPP/572.1800)	+	3	65.312
384	24624	1.70414e+07	311642	8.7761e+06	3.55103	YRPDLR	0	1	6	1390.62	91.6147	NTerm(TMPP/572.1800)	+	3	65.3022
385	24628	1.39512e+07	31272.7	7.39599e+06	0.422833	MNQGTAR	0	0	7	1348.54	95.1697	NTerm(TMPP/572.1800)	+	2	65.3022
386	24630	18907218	0	8.72361e+06	0	SETSGPQIK	1	0	9	1517.66	61.8638	NTerm(TMPP/572.1800)	+	2	65.312
387	24632	5.2794e+07	169841	3.39579e+07	0.500154	IGHPAPNFK	1	0	9	1551.71	80.9737	NTerm(TMPP/572.1800)	+	3	65.3219
388	24633	2.99498e+07	566468	1.93125e+07	2.93317	NTLQLHR	0	0	7	1452.67	97.3599	NTerm(TMPP/572.1800)	+	3	65.3219
389	24634	2.51644e+07	29220.3	1.22249e+07	0.239023	HGLLVPNNTTDQELQHIR	0	0	18	2656.26		NTerm(TMPP/572.1800)	+	4	65.312
390	24635	1.77984e+07	11199.2	8.40523e+06	0.133241	MMNGGHYTYSENR	0	2	13	2130.81	92.3725	NTerm(TMPP/572.1800)	+	3	65.312
391	24639	2.40927e+07	38466.2	1.36939e+07	0.280901	IGHPAPNFK	1	0	9	1551.71		NTerm(TMPP/572.1800)	+	2	65.3219
392	24642	1.52458e+07	28508.5	7.29512e+06	0.390789	DAASVEK	1	0	7	1290.54	96.5741	NTerm(TMPP/572.1800)	+	2	65.5376
393	24646	1.30863e+07	0	4.63474e+06	0	TSRPENAIIYNNNEDFQVGQAK	1	1	22	3079.39	57.296	NTerm(TMPP/572.1800)	+	3	65.3219
394	24648	9.38719e+06	155022	4.56572e+06	3.39535	VAEIEHAEK	1	0	9	1596.7	72.119	NTerm(TMPP/572.1800)	+	3	65.3219
395	24652	2.69614e+07	99524.5	1.44124e+07	0.690549	HLTGEFEK	1	0	8	1531.66	90.7765	NTerm(TMPP/572.1800)	+	2	65.3417
396	24656	5.17111e+07	41314.8	2.87882e+07	0.143513	NMSVIAHVDHGK	1	0	12	1878.83	93.7776	NTerm(TMPP/572.1800)	+	3	65.3713
397	24658	1.10546e+07	23928.9	6.14557e+06	0.389369	NSLTSK	1	0	6	1220.53		NTerm(TMPP/572.1800)	+	2	65.3417
398	24659	3.8818e+07	1.31596e+06	2.36738e+07	5.55873	NMSVIAHVDHGK	1	0	12	1878.83		NTerm(TMPP/572.1800)	+	4	65.3516
399	24660	2.26736e+07	10094.1	1.08285e+07	0.0932172	TGQAPGYSYTAANK	1	2	14	1999.85	71.6613	NTerm(TMPP/572.1800)	+	2	65.3713
400	24662	2.76736e+07	0	1.68784e+07	0	NSTIPTK	1	0	7	1331.59		NTerm(TMPP/572.1800)	+	2	65.3417
401	24665	2.31663e+07	23309.9	1.10975e+07	0.210046	NMSVIAHVDHGK	1	0	12	1878.83		NTerm(TMPP/572.1800)	+	2	65.5756
402	24669	2.42048e+07	140446	1.74051e+07	0.806929	GIHPIR	0	0	6	1263.6		NTerm(TMPP/572.1800)	+	3	65.381
403	24672	4.97061e+07	52841.8	2.17516e+07	0.242933	VDNDENEHQLSLR	0	0	13	2139.91	30.6771	NTerm(TMPP/572.1800)	+	3	65.391
404	24676	1.77184e+07	81202.5	1.0719e+07	0.757559	NAIDK	1	0	5	1131.48		NTerm(TMPP/572.1800)	+	2	65.6676
405	24677	2.02568e+07	78379.2	1.08855e+07	0.720036	VAHPIR	0	0	6	1263.59		NTerm(TMPP/572.1800)	+	2	65.3713
406	24682	3.31388e+07	56150.7	1.94019e+07	0.289407	AGYTDK	1	1	6	1225.48	90.3282	NTerm(TMPP/572.1800)	+	2	65.4008
407	24683	8.93029e+06	1.14494e+06	6.09216e+06	18.7936	IHISK	1	0	5	1168.55		NTerm(TMPP/572.1800)	+	3	65.4008
408	24684	2.05888e+07	43501	1.18303e+07	0.367707	YHPGYFGK	1	2	8	1539.64		NTerm(TMPP/572.1800)	+	3	65.4008
409	24693	2.57739e+07	103324	1.39393e+07	0.741242	YNTPK	1	1	5	1193.49	94.8336	NTerm(TMPP/572.1800)	+	2	65.4205
410	24694	4.82503e+07	66493.1	2.23825e+07	0.297076	SNVSDAVAQSTR	0	0	12	1805.78	84.1696	NTerm(TMPP/572.1800)	+	2	65.4205
411	24695	1.88782e+07	238391	1.14272e+07	2.08617	GIPHLVTHDAR	0	0	11	1786.83		NTerm(TMPP/572.1800)	+	4	65.4008
412	24696	1.12071e+07	31961.5	5.65329e+06	0.565361	SAAYAK	1	1	6	1181.49		NTerm(TMPP/572.1800)	+	2	65.4008
413	24698	3.56951e+07	40367	1.97882e+07	0.203996	TYTQR	0	1	5	1239.51		NTerm(TMPP/572.1800)	+	2	65.4304
414	24699	2.85271e+07	0	1.06008e+07	0	TNRPPLSLSR	0	0	10	1711.82	72.5042	NTerm(TMPP/572.1800)	+	3	65.4205
415	24700	1.21647e+07	19595.5	6.23374e+06	0.314346	YHPGYFGK	1	2	8	1539.64		NTerm(TMPP/572.1800)	+	2	65.4106
416	24701	1.89662e+07	40008.4	1.0275e+07	0.389375	EAQMAAK	1	0	7	1319.54	93.3692	NTerm(TMPP/572.1800)	+	2	65.4205
417	24706	1.66381e+07	2.10561e+06	1.13637e+07	18.5292	HLLPK	1	0	5	1178.57		NTerm(TMPP/572.1800)	+	3	65.4402
418	24707	18798883	335036	1.16783e+07	2.86888	LAPGGHVGR	0	0	9	1434.66	89.9462	NTerm(TMPP/572.1800)	+	3	65.4304
419	24708	2.1987e+07	69824.8	1.05298e+07	0.663119	ELEVQHPAAK	1	0	10	1692.77	90.4503	NTerm(TMPP/572.1800)	+	3	66.061
420	24710	3.47205e+07	59491.2	2.01497e+07	0.295246	NNDALR	0	0	6	1273.53	95.7845	NTerm(TMPP/572.1800)	+	2	65.4501
421	24716	3.54501e+07	116731	1.96478e+07	0.594117	TPPPR	0	0	5	1138.5		NTerm(TMPP/572.1800)	+	2	65.4402
422	24717	1.05211e+07	46978.6	6.18702e+06	0.759309	YSAAK	1	1	5	1110.46		NTerm(TMPP/572.1800)	+	2	66.0154
423	24718	1.75357e+07	34657.5	1.06364e+07	0.32584	TPSDVK	1	0	6	1217.52		NTerm(TMPP/572.1800)	+	2	65.7966
424	24720	9.16406e+06	34295.8	5.28412e+06	0.649035	HLLPK	1	0	5	1178.57		NTerm(TMPP/572.1800)	+	2	65.7505
425	24726	2.25895e+07	38953.5	1.12428e+07	0.346475	SEGEIAR	0	0	7	1332.55	99.0065	NTerm(TMPP/572.1800)	+	2	65.5756
426	24728	126976048	109828	7.41181e+07	0.148179	TGTYR	0	1	5	1168.47		NTerm(TMPP/572.1800)	+	2	65.4796
427	24741	4.96033e+07	59855	2.46654e+07	0.242668	GEHPGLSIGDVAK	1	0	13	1850.84		NTerm(TMPP/572.1800)	+	3	65.4992
428	24742	1.38206e+07	1.15037e+06	9.06666e+06	12.6879	HPALFK	1	0	6	1283.59		NTerm(TMPP/572.1800)	+	3	65.4796
429	24743	2.28096e+07	3.74093e+06	1.52068e+07	24.6003	FVGHTK	1	0	6	1259.55		NTerm(TMPP/572.1800)	+	3	65.5939
430	24744	3.23341e+07	221346	1.78114e+07	1.24272	VIAHTQMR	0	0	8	1526.69	88.7578	NTerm(TMPP/572.1800)	+	3	65.5088
431	24746	7.90284e+07	53671	4.00644e+07	0.133962	NSNPALNDNLEK	1	0	12	1899.82	78.8438	NTerm(TMPP/572.1800)	+	2	65.5088
432	24747	17855903	3.50177e+06	1.22843e+07	28.506	HLLR	0	0	4	1109.52		NTerm(TMPP/572.1800)	+	3	65.4894
433	24749	1.99478e+07	36401.1	1.15192e+07	0.316004	TSATVGPK	1	0	8	1331.6	95.1321	NTerm(TMPP/572.1800)	+	2	65.3417
434	24752	6.34134e+07	0	3.22917e+07	0	LGIHEDSQNR	0	0	10	1739.75	20.1047	NTerm(TMPP/572.1800)	+	3	65.5088
435	24756	1.78005e+07	50387.5	8.84547e+06	0.569642	FVGHTK	1	0	6	1259.55		NTerm(TMPP/572.1800)	+	2	65.5847
436	24758	3.92275e+07	435507	2.17303e+07	2.00415	FHVEEEGK	1	0	8	1545.63	94.1467	NTerm(TMPP/572.1800)	+	3	65.5279
437	24759	2.92648e+07	556998	1.75308e+07	3.17726	YGR	0	1	3	966.379		NTerm(TMPP/572.1800)	+	2	65.5182
438	24760	3.80473e+07	1.51483e+06	2.54683e+07	5.94793	HVQGILR	0	0	7	1393.67		NTerm(TMPP/572.1800)	+	3	65.5279
439	24766	2.05902e+07	45033.9	1.19478e+07	0.376921	SNLPAK	1	0	6	1200.54		NTerm(TMPP/572.1800)	+	2	66.1247
440	24767	2.20381e+07	14128.3	8.5338e+06	0.165557	NIDDGTSDRPYSHALVAGIDR	0	1	21	2843.27	84.3025	NTerm(TMPP/572.1800)	+	4	65.5182
441	24773	2.69002e+07	59570.3	1.31847e+07	0.451815	QQLER	0	0	5	1244.54		NTerm(TMPP/572.1800)	+	2	65.4205
442	24774	3.32642e+07	90748.4	1.67993e+07	0.540192	IYHPNIDEK	1	1	9	1699.74	75.6571	NTerm(TMPP/572.1800)	+	3	65.5473
443	24776	5.99751e+07	1.30706e+06	3.87343e+07	3.37442	NVPNWHR	0	0	7	1493.64		NTerm(TMPP/572.1800)	+	3	65.5571
444	24777	1.75719e+07	65664.2	1.01323e+07	0.648071	YGTR	0	1	4	1067.43		NTerm(TMPP/572.1800)	+	2	65.5473
445	24779	3.20956e+07	33548.7	1.58185e+07	0.212086	NVPNWHR	0	0	7	1493.64	92.3688	NTerm(TMPP/572.1800)	+	2	65.5571
446	24780	2.0334e+07	54988.8	9.31383e+06	0.590399	HYGPGWVSMANAGK	1	1	14	2045.87		NTerm(TMPP/572.1800)	+	3	65.8698
447	24783	46927942	92326	2.72914e+07	0.338297	SYTTPK	1	1	6	1267.53	99.5584	NTerm(TMPP/572.1800)	+	2	66.0701
448	24785	6.39982e+07	93203.8	3.90782e+07	0.238506	EAAEMGK	1	0	7	1306.51	86.529	NTerm(TMPP/572.1800)	+	2	65.5756
449	24789	7.52421e+07	0	3.89259e+07	0	LGIHEDSTNR	0	0	10	1712.74	62.2458	NTerm(TMPP/572.1800)	+	3	65.5756
450	24792	2.91202e+07	71986	1.45277e+07	0.495509	TEINK	1	0	5	1175.5	98.4528	NTerm(TMPP/572.1800)	+	2	65.5756
451	24794	9.73704e+07	393852	6.33608e+07	0.621602	HVVFGK	1	0	6	1257.57	90.7054	NTerm(TMPP/572.1800)	+	2	65.5939
452	24798	4.28225e+07	164627	2.31354e+07	0.711583	VHPVSTMIK	1	0	9	1582.74	85.5841	NTerm(TMPP/572.1800)	+	3	65.5756
453	24800	8.90374e+07	0	5.19776e+07	0	QASEGPLK	1	0	8	1400.62	83.2301	NTerm(TMPP/572.1800)	+	2	65.5939
454	24801	4.06034e+07	0	2.09282e+07	0	DYNVTANSK	1	1	9	1582.65	79.3935	NTerm(TMPP/572.1800)	+	2	65.5939
455	24802	2.40203e+07	2.18161e+06	1.58549e+07	13.7598	HLDDLK	1	0	6	1311.57		NTerm(TMPP/572.1800)	+	3	65.5756
456	24803	2.0863e+07	33960.8	9.92024e+06	0.342339	NIENSDK	1	0	7	1390.57		NTerm(TMPP/572.1800)	+	2	65.5756
457	24807	3.8078e+07	68629.1	2.21526e+07	0.309802	ATVEDEK	1	0	7	1362.55	84.4441	NTerm(TMPP/572.1800)	+	2	65.603
458	24808	3.11774e+07	47634.8	1.45084e+07	0.328327	NSTWSGESK	1	0	9	1566.62	94.3001	NTerm(TMPP/572.1800)	+	2	65.5664
459	24812	2.99754e+07	3.20851e+06	1.94653e+07	16.4832	HDLGHFMLR	0	0	9	1696.74		NTerm(TMPP/572.1800)	+	4	65.5847
460	24814	2.72405e+07	26439.6	1.09712e+07	0.240992	NRPTSISWDGLDSGK	1	0	15	2203.98	85.9843	NTerm(TMPP/572.1800)	+	3	65.603
461	24815	2.68183e+07	56621.8	1.5274e+07	0.370707	QMADTGK	1	0	7	1321.52	96.1964	NTerm(TMPP/572.1800)	+	2	65.603
462	24819	2.21105e+07	42477.9	1.14739e+07	0.370214	AAQEEYVK	1	1	8	1508.64	64.2868	NTerm(TMPP/572.1800)	+	2	65.603
463	24825	8.94163e+07	60474.5	4.63207e+07	0.130556	SGNFGGSR	0	0	8	1352.53	95.227	NTerm(TMPP/572.1800)	+	2	65.6398
464	24826	1.13195e+08	660320	4.94629e+07	1.33498	IWHHTFYNELR	0	1	11	2086.93	66.0128	NTerm(TMPP/572.1800)	+	3	65.6307
465	24827	4.77758e+07	65408	1.96424e+07	0.332994	IWHHTFYNELR	0	1	11	2086.93	89.2615	NTerm(TMPP/572.1800)	+	2	65.6216
466	24833	3.40201e+07	6921.11	1.3226e+07	0.0523295	SLAGSSGPGASSGTSGDHGELVVR	0	0	24	2756.22	83.9904	NTerm(TMPP/572.1800)	+	3	65.6124
467	24834	2.22928e+07	17129.6	1.09559e+07	0.156351	MAAAGGGGGGGR	0	0	12	1489.6	95.4412	NTerm(TMPP/572.1800)	+	2	65.6216
468	24836	3.51402e+07	190875	2.119e+07	0.900777	IHPVSTMVK	1	0	9	1582.74		NTerm(TMPP/572.1800)	+	3	65.5756
469	24837	6.10924e+07	2.49171e+06	3.25541e+07	7.65407	TDTGEPMGR	0	0	9	1534.6	86.6394	NTerm(TMPP/572.1800)	+	2	65.6585
470	24839	3.16183e+07	4.05286e+06	2.25422e+07	17.979	HVLLR	0	0	5	1208.59		NTerm(TMPP/572.1800)	+	3	65.6585
471	24840	1.93618e+07	414946	1.21172e+07	3.42444	YAHVVLR	0	1	7	1428.67		NTerm(TMPP/572.1800)	+	3	65.6307
472	24844	1.80805e+07	18786.3	8.5921e+06	0.218646	YKVPDGKPENEFAFNAEFK	3	1	19	2801.26	80.9137	NTerm(TMPP/572.1800)	+	4	65.649
473	24845	3.15868e+07	26107.4	1.52985e+07	0.170654	DYSVTANSK	1	1	9	1555.64	80.1892	NTerm(TMPP/572.1800)	+	2	65.6398
474	24846	2.57723e+07	27054.8	1.528e+07	0.17706	SAVPPGADK	1	0	9	1412.61		NTerm(TMPP/572.1800)	+	2	65.6585
475	24850	3.4518e+07	608800	1.95355e+07	3.11637	YLPHSAGR	0	1	8	1471.64		NTerm(TMPP/572.1800)	+	3	65.6676
476	24851	1.95319e+07	107572	1.06166e+07	1.01324	YAER	0	1	4	1109.44		NTerm(TMPP/572.1800)	+	2	65.6585
477	24852	4.36532e+07	68972.5	2.36858e+07	0.291198	QAIAER	0	0	6	1258.55	96.053	NTerm(TMPP/572.1800)	+	2	65.5939
478	24856	2.65336e+07	0	1.23983e+07	0	QMQVLHPAAR	0	0	10	1721.79	81.8233	NTerm(TMPP/572.1800)	+	3	65.6585
479	24863	6.08859e+07	416471	2.94404e+07	1.41462	GAVDGGLSIPHSTK	1	0	14	1909.87	70.5139	NTerm(TMPP/572.1800)	+	3	65.677
480	24864	3.3688e+07	43038.8	1.61232e+07	0.266936	SVTEQGAELSNEER	0	0	14	2119.89	71.0661	NTerm(TMPP/572.1800)	+	2	65.677
481	24867	7.94293e+07	124509	3.86606e+07	0.322057	NELVQK	1	0	6	1301.58	96.7656	NTerm(TMPP/572.1800)	+	2	65.9062
482	24869	4.66433e+07	100308	2.54561e+07	0.394042	SGFNSK	1	0	6	1210.48	96.0403	NTerm(TMPP/572.1800)	+	2	65.6954
483	24870	3.534e+07	90890.7	1.76175e+07	0.515911	MGAGLGHGMDR	0	0	11	1672.67	86.8121	NTerm(TMPP/572.1800)	+	3	65.6954
484	24875	2.39088e+07	13841.8	1.14292e+07	0.121109	HVSPAGAAVGIPLSEDEAK	1	0	19	2419.12		NTerm(TMPP/572.1800)	+	3	65.677
485	24876	2.77225e+07	51762.4	1.61713e+07	0.320088	TVAPMPPAQDHK	1	0	12	1862.82		NTerm(TMPP/572.1800)	+	3	66.1975
486	24882	2.92731e+07	126783	1.21515e+07	1.04335	DGVTVAK	1	0	7	1260.56	97.3468	NTerm(TMPP/572.1800)	+	2	66.1429
487	24885	5.15848e+07	58390	2.49249e+07	0.234263	EFHLNESGDPSSK	1	0	13	2017.82	83.6347	NTerm(TMPP/572.1800)	+	3	65.7136
488	24886	7.1201e+07	67929.7	3.5998e+07	0.188704	TKPIWTR	1	0	7	1472.7	65.9954	NTerm(TMPP/572.1800)	+	2	65.7136
489	24891	4.43798e+07	12970023	2.09025e+07	62.0502	NTLAR	0	0	5	1145.5		NTerm(TMPP/572.1800)	+	2	66.1247
490	24892	3.9914e+07	60878.8	2.26718e+07	0.268523	TLHPDLGTDK	1	0	10	1667.74	92.7307	NTerm(TMPP/572.1800)	+	3	65.7322
491	24894	7.46111e+07	524189	4.54937e+07	1.15222	HIYYITGETK	1	2	10	1795.8		NTerm(TMPP/572.1800)	+	3	65.7413
492	24897	108876167	192582	4.9279e+07	0.3908	HLEINPDHPIVETLR	0	0	15	2354.13	92.7642	NTerm(TMPP/572.1800)	+	3	65.7413
493	24898	4.37919e+07	1.88099e+06	2.7524e+07	6.83402	TLVVHEK	1	0	7	1396.66	97.0165	NTerm(TMPP/572.1800)	+	3	65.7322
494	24899	4.43247e+07	168921	2.13035e+07	0.792923	HIYYITGETK	1	2	10	1795.8	95.5036	NTerm(TMPP/572.1800)	+	2	65.7322
495	24904	5.27186e+07	36817.7	2.34248e+07	0.157174	EDQTEYLEER	0	1	10	1882.74	30.508	NTerm(TMPP/572.1800)	+	2	65.7505
496	24905	4.43764e+07	31422.8	1.98212e+07	0.158531	FAQHGTFEYEYSQR	0	2	14	2333.95	84.5589	NTerm(TMPP/572.1800)	+	3	65.7505
497	24906	3.47951e+07	612679	1.66575e+07	3.67811	TTLQK	1	0	5	1161.52		NTerm(TMPP/572.1800)	+	2	65.8698
498	24909	6.54459e+07	86541.9	2.62495e+07	0.32969	RFDDAVVQSDMK	1	0	12	1981.84	81.6066	NTerm(TMPP/572.1800)	+	3	65.7598
499	24910	3.01164e+07	0	1.60607e+07	0	STEIK	1	0	5	1148.49		NTerm(TMPP/572.1800)	+	2	65.7505
500	24921	7.09141e+07	172232	3.64541e+07	0.472463	HIMGQNVADYMR	0	1	12	2005.84		NTerm(TMPP/572.1800)	+	3	65.7598
501	24922	2.03951e+07	185686	1.13708e+07	1.63301	NVYK	1	1	4	1094.46		NTerm(TMPP/572.1800)	+	2	65.7598
502	24923	3.53837e+07	433716	1.96342e+07	2.20899	NVPNLHVMK	1	0	9	1622.75		NTerm(TMPP/572.1800)	+	3	65.9062
503	24924	8.92711e+07	22205.2	4.6982e+07	0.0472633	NMGGPYGGGNYGPGGSGGSGGYGGR	0	3	25	2761.08	94.5881	NTerm(TMPP/572.1800)	+	3	65.7783
504	24927	5.00825e+07	94320	2.68327e+07	0.351511	SNYNFEK	1	1	7	1472.58	88.2693	NTerm(TMPP/572.1800)	+	2	65.7783
505	24928	9.02202e+07	119436	5.09044e+07	0.234627	GGNFGGR	0	0	7	1235.49		NTerm(TMPP/572.1800)	+	2	65.7783
506	24929	3.45452e+07	48910.3	2.05221e+07	0.23833	NYVPPK	1	1	6	1288.56		NTerm(TMPP/572.1800)	+	2	65.7689
507	24933	7.24651e+07	0	3.80516e+07	0	IGAEVYHNLK	1	1	10	1714.79	58.1689	NTerm(TMPP/572.1800)	+	3	65.7966
508	24940	8.65667e+07	0	4.42792e+07	0	HVFGESDELIGQK	1	0	13	2029.9	96.2451	NTerm(TMPP/572.1800)	+	3	65.7966
509	24942	2.57466e+07	33198.4	1.28375e+07	0.258605	EGLELPEDEEEKK	2	0	13	2115.91	85.2536	NTerm(TMPP/572.1800)	+	3	66.234
510	24944	7.45025e+07	1215763	4.4287e+07	2.74519	YPR	0	1	3	1006.41		NTerm(TMPP/572.1800)	+	2	65.8057
511	24946	3.81636e+07	66054.9	1.83924e+07	0.359141	TMQNVK	1	0	6	1291.55	98.9846	NTerm(TMPP/572.1800)	+	2	65.8057
512	24951	6.35371e+07	0	3.40746e+07	0	TVTPAK	1	0	6	1187.54		NTerm(TMPP/572.1800)	+	2	65.9244
513	24953	2.33751e+07	140788	1.27088e+07	1.1078	NPALK	1	0	5	1113.5		NTerm(TMPP/572.1800)	+	2	66.0883
514	24954	2.53648e+07	3.0607e+06	1.76799e+07	17.3118	HLYLR	0	1	5	1272.58		NTerm(TMPP/572.1800)	+	3	65.8057
515	24962	4.95263e+07	653412	2.61128e+07	2.50227	RGILTLK	1	0	7	1371.71		NTerm(TMPP/572.1800)	+	3	65.824
516	24964	7.14357e+07	41159.1	3.32502e+07	0.123786	SSGPYGGGGQYFAK	1	2	14	1946.81	70.4808	NTerm(TMPP/572.1800)	+	2	65.8424
517	24965	4.0826e+07	121625	2.67653e+07	0.454412	TPVEPEVAIHR	0	0	11	1818.85	75.7255	NTerm(TMPP/572.1800)	+	3	65.8149
518	24969	2.22015e+07	1.18589e+06	1.47061e+07	8.06397	HILANFK	1	0	7	1413.66		NTerm(TMPP/572.1800)	+	3	65.8331
519	24977	1.92794e+07	48042.9	8.78191e+06	0.547066	QMSGAQIK	1	0	8	1433.62	97.2286	NTerm(TMPP/572.1800)	+	2	66.416
520	24978	3.19986e+07	555594	2.11478e+07	2.6272	ELSDIAHR	0	0	8	1511.66	87.2605	NTerm(TMPP/572.1800)	+	3	65.8424
521	24982	5.50461e+07	0	2.99028e+07	0	QLAEK	1	0	5	1159.51		NTerm(TMPP/572.1800)	+	2	65.8607
522	24983	4.86042e+07	724323	3.31493e+07	2.18503	HVVFIAQR	0	0	8	1540.74		NTerm(TMPP/572.1800)	+	3	65.8698
523	24988	9.75933e+07	76389.2	4.61684e+07	0.165458	SAVEDEGLK	1	0	9	1518.65	90.1476	NTerm(TMPP/572.1800)	+	2	65.8789
524	24989	5.34312e+07	54768	2.25793e+07	0.242558	SQIHDIVLVGGSTR	0	0	14	2052.98	74.5595	NTerm(TMPP/572.1800)	+	2	65.8789
525	24990	4.49746e+07	79540.6	2.57406e+07	0.309008	NAEEFTK	1	0	7	1409.57	96.664	NTerm(TMPP/572.1800)	+	2	65.8789
526	24992	1.76517e+08	423583	1.08635e+08	0.389913	TAIGK	1	0	5	1060.48		NTerm(TMPP/572.1800)	+	2	65.888
527	24996	4.34e+07	71989	2.41102e+07	0.298584	GDYYR	0	2	5	1244.47	96.2437	NTerm(TMPP/572.1800)	+	2	66.0701
528	24998	4.98644e+07	67593.2	1.95175e+07	0.346321	WLHNEDQMAVEK	1	0	12	2070.87	97.6125	NTerm(TMPP/572.1800)	+	3	65.9699
529	24999	2.24106e+07	56765	1.2397e+07	0.457893	DGADFAK	1	0	7	1294.51	87.7333	NTerm(TMPP/572.1800)	+	2	65.8789
530	25000	4.95525e+07	0	2.67675e+07	0	GAAIPAK	1	0	7	1198.56	97.4299	NTerm(TMPP/572.1800)	+	2	65.7322
531	25001	8.06702e+07	579698	3.49033e+07	1.66087	HLEINPDHSIIETLR	0	0	15	2358.12	92.7285	NTerm(TMPP/572.1800)	+	3	65.9062
532	25005	1.34036e+08	239778	6.18022e+07	0.387976	YDNSLK	1	1	6	1310.54	91.4178	NTerm(TMPP/572.1800)	+	2	65.9153
533	25006	3.88148e+07	655075	2.30619e+07	2.84051	YGVK	1	1	4	1037.44		NTerm(TMPP/572.1800)	+	2	66.1429
534	25010	1.70266e+08	1.32887e+06	8.62389e+07	1.54092	HLEINPDHSIIETLR	0	0	15	2358.12		NTerm(TMPP/572.1800)	+	4	65.9062
535	25013	6.29718e+07	103071	3.28291e+07	0.313962	GPSSVEDIK	1	0	9	1502.65	61.4625	NTerm(TMPP/572.1800)	+	2	65.9153
536	25016	1.73113e+08	299104	1.00595e+08	0.297334	NVVGAR	0	0	6	1186.53		NTerm(TMPP/572.1800)	+	2	65.9244
537	25018	4.45307e+07	222210	2.33764e+07	0.950572	HFSGLEEAVYR	0	1	11	1878.81		NTerm(TMPP/572.1800)	+	3	65.9062
538	25024	5.67585e+07	35428.8	2.5444e+07	0.139242	EQVANSAFVER	0	0	11	1820.79	69.7024	NTerm(TMPP/572.1800)	+	2	66.1975
539	25028	2.00937e+08	437578	1.13774e+08	0.384602	TAENFR	0	0	6	1308.53	92.3996	NTerm(TMPP/572.1800)	+	2	65.9244
540	25036	6.73116e+07	0	3.45515e+07	0	TALIHDGLAR	0	0	10	1637.77	90.3693	NTerm(TMPP/572.1800)	+	3	65.9244
541	25037	2.7568e+07	48151.2	1.4147e+07	0.340363	NPVIAQK	1	0	7	1340.63		NTerm(TMPP/572.1800)	+	2	65.9335
542	25041	1.31102e+08	174481	7.60471e+07	0.229438	MQASIEK	1	0	7	1377.58	86.3364	NTerm(TMPP/572.1800)	+	2	65.9608
543	25043	1.20109e+08	667067	7.6966e+07	0.866704	NPLPSK	1	0	6	1226.55	94.8912	NTerm(TMPP/572.1800)	+	2	65.9608
544	25047	8.33586e+07	79697.7	4.28057e+07	0.186185	NSPLVSR	0	0	7	1343.61	94.8827	NTerm(TMPP/572.1800)	+	2	65.9699
545	25048	3.05326e+07	118835	1.5408e+07	0.771258	NPGYIK	1	1	6	1262.55		NTerm(TMPP/572.1800)	+	2	66.1429
546	25049	6.06478e+07	142963	3.09795e+07	0.461477	HWPFQVINDGDKPK	2	0	14	2252.02		NTerm(TMPP/572.1800)	+	4	65.979
547	25050	2.12838e+07	0	1.02472e+07	0	NFSDNQLQEGK	1	0	11	1850.77	92.4551	NTerm(TMPP/572.1800)	+	2	65.9426
548	25053	1.05771e+08	126886	4.59021e+07	0.276427	LAEQAER	0	0	7	1387.6	83.8496	NTerm(TMPP/572.1800)	+	2	65.9699
549	25055	6.06058e+07	294061	3.22738e+07	0.911144	TEIR	0	0	4	1089.46	98.8649	NTerm(TMPP/572.1800)	+	2	65.979
550	25056	4.06303e+07	82063.3	2.23549e+07	0.367093	SAPELK	1	0	6	1215.54		NTerm(TMPP/572.1800)	+	2	65.979
551	25062	6.32567e+07	127721	3.50234e+07	0.364672	AAFNSGK	1	0	7	1265.53	88.3347	NTerm(TMPP/572.1800)	+	2	65.9972
552	25065	5.07266e+07	721792	2.48345e+07	2.90641	STLR	0	0	4	1047.46		NTerm(TMPP/572.1800)	+	2	66.234
553	25067	6.67252e+07	75355.9	3.51134e+07	0.214607	NADELVK	1	0	7	1359.58	96.2733	NTerm(TMPP/572.1800)	+	2	65.9972
554	25068	4.18727e+07	173370	1.861e+07	0.931597	SLEEK	1	0	5	1176.49		NTerm(TMPP/572.1800)	+	2	66.3159
555	25070	1.00375e+08	126240	6.56232e+07	0.192372	GDVVPK	1	0	6	1185.53		NTerm(TMPP/572.1800)	+	2	66.0063
556	25071	4.61762e+07	393486	2.44161e+07	1.61159	SFQK	1	0	4	1080.45		NTerm(TMPP/572.1800)	+	2	65.9972
557	25079	7.17715e+07	216286	4.38256e+07	0.493514	YDDIK	1	1	5	1224.49	91.876	NTerm(TMPP/572.1800)	+	2	66.0154
558	25080	8.01148e+07	0	4.52419e+07	0	ALSTGEK	1	0	7	1276.55	93.5685	NTerm(TMPP/572.1800)	+	2	65.8607
559	25082	135813832	87790.1	7.28474e+07	0.120512	EMLQQSK	1	0	7	1434.6	84.5252	NTerm(TMPP/572.1800)	+	2	66.0154
560	25083	4.36829e+07	107802	2.15779e+07	0.499597	MDPTDAK	1	0	7	1348.53		NTerm(TMPP/572.1800)	+	2	65.9699
561	25084	3.05903e+07	35132.7	1.70464e+07	0.206101	NIGVDNPAAK	1	0	10	1569.7	94.4782	NTerm(TMPP/572.1800)	+	2	66.0063
562	25086	3.38059e+07	168323	1.62925e+07	1.03313	NIVEK	1	0	5	1173.52		NTerm(TMPP/572.1800)	+	2	66.2522
563	25090	6.38853e+07	425863	3.2878e+07	1.29528	YTVR	0	1	4	1109.48	99.1593	NTerm(TMPP/572.1800)	+	2	66.0063
564	25091	6.86617e+07	59756.4	3.7982e+07	0.157328	STLEPVEK	1	0	8	1473.66	91.4923	NTerm(TMPP/572.1800)	+	2	66.0337
565	25095	2.61691e+07	1716972	1.70975e+07	10.0422	HWMLDK	1	0	6	1400.58		NTerm(TMPP/572.1800)	+	3	66.0337
566	25101	5.25667e+07	190763	2.87506e+07	0.663511	DTLR	0	0	4	1075.45		NTerm(TMPP/572.1800)	+	2	66.0428
567	25103	7.94559e+07	116247	4.73512e+07	0.245499	NPADLPK	1	0	7	1325.58	96.5498	NTerm(TMPP/572.1800)	+	2	66.4706
568	25106	182279821	236036	1.11022e+08	0.212603	SIYGEK	1	1	6	1267.53	96.8906	NTerm(TMPP/572.1800)	+	2	66.0701
569	25107	8.93335e+07	0	4.6942e+07	0	SSWR	0	0	4	1106.44	97.4756	NTerm(TMPP/572.1800)	+	2	66.0428
570	25108	1.20615e+08	0	6.81515e+07	0	YESLTDPSK	1	1	9	1610.67	80.0547	NTerm(TMPP/572.1800)	+	2	66.0701
571	25110	2.31401e+07	890056	1.21008e+07	7.35536	MYK	1	1	3	1012.39		NTerm(TMPP/572.1800)	+	2	66.0428
572	25113	9.83494e+07	0	4.82425e+07	0	TYFPHFDLHPGSAQLR	0	1	16	2457.11	88.4075	NTerm(TMPP/572.1800)	+	4	66.0701
573	25119	1.51447e+08	150622	8.19931e+07	0.183701	AGFAGDDAPR	0	0	10	1547.62	54.1956	NTerm(TMPP/572.1800)	+	2	66.0792
574	25120	9.02077e+07	448069	4.36973e+07	1.02539	HFSVEGQLEFR	0	0	11	1919.84	95.4317	NTerm(TMPP/572.1800)	+	2	66.0701
575	25121	5.7382e+07	374398	3.27913e+07	1.14176	EFDGK	1	0	5	1166.45		NTerm(TMPP/572.1800)	+	2	66.0701
576	25122	3.89548e+07	159274	1.94801e+07	0.817622	NLQVK	1	0	5	1172.54		NTerm(TMPP/572.1800)	+	2	66.2522
577	25125	9.03157e+07	438645	4.9106e+07	0.893263	TLTGK	1	0	5	1090.49		NTerm(TMPP/572.1800)	+	2	66.1429
578	25126	5.29399e+07	48143.7	2.40321e+07	0.200331	GGGQIIPTAR	0	0	10	1540.72	76.2188	NTerm(TMPP/572.1800)	+	2	66.0701
579	25127	1.08551e+08	97659.1	5.7622e+07	0.169482	LNVTEQEK	1	0	8	1531.67	72.9951	NTerm(TMPP/572.1800)	+	2	66.0792
580	25130	4.31414e+08	4050069	2.46698e+08	1.64171	GGFR	0	0	4	1007.4		NTerm(TMPP/572.1800)	+	2	66.0883
581	25131	4.24579e+08	220186	2.27369e+08	0.0968407	EIQTAVR	0	0	7	1387.63	74.6268	NTerm(TMPP/572.1800)	+	2	66.0974
582	25136	1.10798e+08	1.74204e+06	66501236	2.61956	YMGK	1	1	4	1069.41	98.7834	NTerm(TMPP/572.1800)	+	2	66.1065
583	25137	3.2646e+07	178904	1.70424e+07	1.04976	MAPPPK	1	0	6	1211.52	96.9364	NTerm(TMPP/572.1800)	+	2	66.0883
584	25138	7.94361e+07	114705	3.80069e+07	0.301799	VQVEYK	1	1	6	1336.59	83.8744	NTerm(TMPP/572.1800)	+	2	66.1065
585	25140	8.36192e+07	0	4.64206e+07	0	NYYEQWGK	1	2	8	1658.66	95.2189	NTerm(TMPP/572.1800)	+	2	66.1156
586	25143	9.77256e+07	0	4.71114e+07	0	STGGAPTFNVTVTK	1	0	14	1950.89	74.0037	NTerm(TMPP/572.1800)	+	2	66.1065
587	25144	1.05106e+08	0	6.65256e+07	0	VVEPK	1	0	5	1142.52	87.7545	NTerm(TMPP/572.1800)	+	2	66.1247
588	25145	50167678	1.15383e+06	3.60919e+07	3.19692	SIVFHR	0	0	6	1329.61	96.9415	NTerm(TMPP/572.1800)	+	3	66.1156
589	25149	4.43534e+07	336183	2.02358e+07	1.66133	FANR	0	0	4	1078.44		NTerm(TMPP/572.1800)	+	2	66.1065
590	25151	3.54333e+07	134941	1.64376e+07	0.820929	YLGSR	0	1	5	1166.49		NTerm(TMPP/572.1800)	+	2	66.2886
591	25152	3.84779e+07	134734	1.93979e+07	0.694583	VAVEAK	1	0	6	1187.54	95.3299	NTerm(TMPP/572.1800)	+	2	65.9244
592	25158	5.62647e+07	170178	3.05299e+07	0.557416	NLPYK	1	1	5	1205.53		NTerm(TMPP/572.1800)	+	2	65.979
593	25162	9.19159e+07	92072.5	4.37473e+07	0.210464	NQVAMNPTNTVFDAK	1	0	15	2220.97	71.2376	NTerm(TMPP/572.1800)	+	2	66.1429
594	25163	4.52596e+07	84968.2	2.60142e+07	0.326622	TYIPPK	1	1	6	1289.59		NTerm(TMPP/572.1800)	+	2	66.1247
595	25164	1.20748e+08	613745	7.11794e+07	0.862251	FGSR	0	0	4	1037.42	97.793	NTerm(TMPP/572.1800)	+	2	66.1429
596	25168	9.79727e+07	127045	5.28485e+07	0.240394	VTISNR	0	0	6	1260.57	89.1937	NTerm(TMPP/572.1800)	+	2	66.1429
597	25169	5.88671e+07	61949.6	3.14435e+07	0.197019	NQVAMNPTNTVFDAK	1	0	15	2220.97	97.3331	NTerm(TMPP/572.1800)	+	3	66.1338
598	25170	9.43901e+07	1.19258e+06	5.28178e+07	2.25792	FDR	0	0	3	1008.39		NTerm(TMPP/572.1800)	+	2	66.0883
599	25172	6.79891e+07	0	3.9037e+07	0	AAVTEAVR	0	0	8	1387.63		NTerm(TMPP/572.1800)	+	2	66.0974
600	25174	5.93448e+07	111848	3.20904e+07	0.34854	IEEELGSK	1	0	8	1475.64	64.0282	NTerm(TMPP/572.1800)	+	2	66.1429
601	25175	5.25803e+07	0	2.8548e+07	0	NAGVEGSLIVEK	1	0	12	1786.83	88.1585	NTerm(TMPP/572.1800)	+	2	66.1429
602	25178	3.32035e+08	120357	1.37195e+08	0.087727	GYSFTTTAER	0	1	10	1703.7	73.7411	NTerm(TMPP/572.1800)	+	2	66.1611
603	25180	1.36433e+08	262486	7.83511e+07	0.335013	YEEIVK	1	1	6	1351.59	78.0036	NTerm(TMPP/572.1800)	+	2	66.1702
604	25181	2.3697e+08	44187.2	1.11469e+08	0.0396407	VAPEEHPVLLTEAPLNPK	1	0	18	2525.24	47.2315	NTerm(TMPP/572.1800)	+	3	66.1793
605	25184	1.30428e+08	0	6.86997e+07	0	ESYSVYVYK	1	3	9	1708.72	53.3308	NTerm(TMPP/572.1800)	+	2	66.1611
606	25186	8.13817e+07	970046	4.58149e+07	2.11732	MSMK	1	0	4	1067.4	97.3823	NTerm(TMPP/572.1800)	+	2	66.1702
607	25188	4.8151e+07	0	2.40057e+07	0	HSGNITFDEIVNIAR	0	0	15	2257.04	95.4305	NTerm(TMPP/572.1800)	+	3	66.1702
608	25190	1.16797e+08	131290	6.29079e+07	0.208702	GTLDPVEK	1	0	8	1429.63	70.4433	NTerm(TMPP/572.1800)	+	2	66.1702
609	25191	4.7302e+07	421092	2.38693e+07	1.76416	EIVK	1	0	4	1059.48		NTerm(TMPP/572.1800)	+	2	66.3432
610	25192	6.92335e+07	20538.2	3.2619e+07	0.0629638	DELHIVEAEAMNYEGSPIK	1	1	19	2716.19	35.4693	NTerm(TMPP/572.1800)	+	3	66.1702
611	25194	2.69096e+07	1.86148e+06	1.69979e+07	10.9513	FGK	1	0	3	922.378		NTerm(TMPP/572.1800)	+	2	66.1702
612	25196	1.74658e+08	202130	9.67707e+07	0.208875	YIDQEELNK	1	1	9	1722.74	87.4439	NTerm(TMPP/572.1800)	+	2	66.2066
613	25198	7.8011e+07	65732.1	3.83309e+07	0.171486	TLSDYNIQK	1	1	9	1652.73	91.684	NTerm(TMPP/572.1800)	+	2	66.1884
614	25199	4.79537e+07	248528	2.83195e+07	0.877587	YLAEK	1	1	5	1194.52	98.4225	NTerm(TMPP/572.1800)	+	2	66.1884
615	25200	4.43975e+07	76597.7	2.24655e+07	0.340956	SVDEALR	0	0	7	1360.59	96.6838	NTerm(TMPP/572.1800)	+	2	65.9881
616	25203	4.49335e+07	0	2.48057e+07	0	NTILR	0	0	5	1187.55		NTerm(TMPP/572.1800)	+	2	65.9244
617	25204	9.98848e+07	1.30367e+06	6.12281e+07	2.1292	GWK	1	0	3	961.388		NTerm(TMPP/572.1800)	+	2	66.2066
618	25206	4.09095e+07	258307	2.29233e+07	1.12683	TLPK	1	0	4	1029.47		NTerm(TMPP/572.1800)	+	2	66.4524
619	25210	2.38617e+08	0	94928162	0	TTGIVMDSGDGVTHTVPIYEGYALPHAILR	0	2	30	3754.79	70.107	NTerm(TMPP/572.1800)	+	4	66.2248
620	25211	1.21199e+08	1.40441e+06	7.402e+07	1.89734	FGR	0	0	3	950.383		NTerm(TMPP/572.1800)	+	2	66.2157
621	25214	2.29684e+08	2.24612e+06	1.21855e+08	1.84328	FAGR	0	0	4	1021.42	99.2868	NTerm(TMPP/572.1800)	+	2	66.1975
622	25215	8.88204e+07	184566	4.67187e+07	0.395058	YVATLGVEVHPLVFHTNR	0	1	18	2623.28	84.2256	NTerm(TMPP/572.1800)	+	4	66.2066
623	25216	2.32924e+08	1.03455e+06	1.25367e+08	0.825216	YVPR	0	1	4	1105.48	97.7747	NTerm(TMPP/572.1800)	+	2	66.234
624	25217	1.01347e+08	1.101e+06	5.71906e+07	1.92514	VLDK	1	0	4	1045.47	98.6245	NTerm(TMPP/572.1800)	+	2	66.0337
625	25218	6.89205e+07	106924	3.75884e+07	0.284461	LAADVGK	1	0	7	1244.57	93.9745	NTerm(TMPP/572.1800)	+	2	66.2066
626	25221	3.04727e+08	1.0814e+06	1.66018e+08	0.651374	QLVR	0	0	4	1086.5		NTerm(TMPP/572.1800)	+	2	66.2157
627	25224	8.79979e+07	330305	3.97886e+07	0.83015	NPDDITQEEYGEFYK	1	2	15	2418.97	72.7897	NTerm(TMPP/572.1800)	+	2	66.2157
628	25226	189173295	2.06179e+06	1.02558e+08	2.01036	LYR	0	1	3	1022.44	97.9107	NTerm(TMPP/572.1800)	+	2	66.2704
629	25227	4.45629e+07	62762.2	2.44878e+07	0.2563	NPDDITQEEYGEFYK	1	2	15	2418.97	92.6052	NTerm(TMPP/572.1800)	+	3	66.2157
630	25228	7.34555e+07	133598	4.09968e+07	0.325874	GGVVGIK	1	0	7	1200.57	91.5372	NTerm(TMPP/572.1800)	+	2	66.234
631	25230	3.4571e+07	681617	2.20921e+07	3.08534	TWK	1	0	3	1005.41		NTerm(TMPP/572.1800)	+	2	66.2431
632	25233	2.06911e+08	104429	1.14388e+08	0.0912938	QTVAVGVIK	1	0	9	1485.74	70.8772	NTerm(TMPP/572.1800)	+	2	66.2522
633	25234	1.18426e+08	99630.1	6.135e+07	0.162396	EVSTYIK	1	1	7	1410.62	75.6003	NTerm(TMPP/572.1800)	+	2	66.234
634	25239	8.28412e+07	1.50371e+06	4.82897e+07	3.11393	FAR	0	0	3	964.398		NTerm(TMPP/572.1800)	+	2	66.2522
635	25241	7.73108e+07	162839	4.20767e+07	0.387007	NLGIGK	1	0	6	1172.54		NTerm(TMPP/572.1800)	+	2	66.2522
636	25244	1.57003e+08	3.48257e+06	9.58252e+07	3.6343	TFR	0	0	3	994.409		NTerm(TMPP/572.1800)	+	2	66.1065
637	25245	4.6375e+07	352038	2.42714e+07	1.45042	TVIR	0	0	4	1059.49		NTerm(TMPP/572.1800)	+	2	66.3432
638	25248	5.67286e+07	57562.8	2.81941e+07	0.204166	DYFEQYGK	1	2	8	1620.63	66.751	NTerm(TMPP/572.1800)	+	2	66.2613
639	25250	1.10788e+08	0	6.30375e+07	0	GFGYK	1	1	5	1142.46	94.7743	NTerm(TMPP/572.1800)	+	2	66.2795
640	25251	3.74335e+07	316483	2.04992e+07	1.54388	SFPK	1	0	4	1049.44		NTerm(TMPP/572.1800)	+	2	66.2613
641	25253	6.84596e+07	616832	3.52681e+07	1.74898	TLVK	1	0	4	1031.49		NTerm(TMPP/572.1800)	+	2	66.2795
642	25257	6.28806e+07	113007	3.2248e+07	0.35043	MAQFDAK	1	0	7	1381.56	88.2324	NTerm(TMPP/572.1800)	+	2	66.3432
643	25258	9.61727e+07	56673.3	4.62547e+07	0.122524	DATNVGDEGGFAPNILENK	1	0	19	2532.09	93.6463	NTerm(TMPP/572.1800)	+	3	66.234
644	25259	2.80531e+07	0	1.65081e+07	0	VVLIGGKPDR	1	0	10	1624.82	69.6919	NTerm(TMPP/572.1800)	+	3	66.2704
645	25260	1.19366e+08	303222	5.6736e+07	0.534444	MVNHFIAEFK	1	0	10	1806.8	92.27	NTerm(TMPP/572.1800)	+	3	66.2886
646	25262	1.68585e+08	1.92764e+06	9.91925e+07	1.94333	YIR	0	1	3	1022.44		NTerm(TMPP/572.1800)	+	2	66.2704
647	25266	4.35408e+07	0	2.39667e+07	0	ESYSIYVYK	1	3	9	1722.74	82.25	NTerm(TMPP/572.1800)	+	2	66.2066
648	25268	8.88838e+07	0	4.58355e+07	0	YLSNAYAR	0	2	8	1528.65	93.0007	NTerm(TMPP/572.1800)	+	2	66.2886
649	25269	4.02928e+07	92922	2.18292e+07	0.425678	ALQASALK	1	0	8	1372.66	80.8884	NTerm(TMPP/572.1800)	+	2	66.2886
650	25270	3.65537e+07	99052.4	1.97169e+07	0.502373	TTFVK	1	0	5	1166.52	95.2474	NTerm(TMPP/572.1800)	+	2	66.2886
651	25271	7.534e+07	212250	3.48381e+07	0.609247	NVPFK	1	0	5	1175.52		NTerm(TMPP/572.1800)	+	2	66.2886
652	25272	4.64281e+07	121665	3.02662e+07	0.401982	IVAPGK	1	0	6	1155.55	87.1178	NTerm(TMPP/572.1800)	+	2	66.2977
653	25277	5.6266e+07	757370	3.44295e+07	2.19977	LGLK	1	0	4	1001.48		NTerm(TMPP/572.1800)	+	2	66.4706
654	25278	4.23274e+07	205292	1.98912e+07	1.03207	MVNHFIAEFK	1	0	10	1806.8	89.5696	NTerm(TMPP/572.1800)	+	2	66.2977
655	25282	5.80632e+07	48427.6	2.97623e+07	0.162714	GGNFGFGDSR	0	0	10	1584.62	72.7986	NTerm(TMPP/572.1800)	+	2	66.3068
656	25283	9.60478e+07	139741	4.5078e+07	0.309998	ITITNDK	1	0	7	1375.62	85.0022	NTerm(TMPP/572.1800)	+	2	66.1611
657	25286	3.04118e+08	113582	1.3778e+08	0.0824371	QLFHPEQLITGK	1	0	12	1981.95	80.7376	NTerm(TMPP/572.1800)	+	3	66.325
658	25287	1.41918e+08	1.11981e+06	8.17071e+07	1.37051	VLTR	0	0	4	1059.49		NTerm(TMPP/572.1800)	+	2	66.3432
659	25288	9.21718e+07	54662.2	4.43059e+07	0.123374	YYVTIIDAPGHR	0	2	12	1975.9	81.8136	NTerm(TMPP/572.1800)	+	2	66.3159
660	25289	3.95281e+07	1.51617e+06	2.20666e+07	6.8709	YFK	1	1	3	1028.42		NTerm(TMPP/572.1800)	+	2	66.2977
661	25290	4.25324e+07	174442	2.10228e+07	0.829773	ALVTK	1	0	5	1102.53	99.3331	NTerm(TMPP/572.1800)	+	2	66.3796
662	25292	2.25515e+08	161410	9.25651e+07	0.174375	TTPSYVAFTDTER	0	1	13	2058.88	64.4188	NTerm(TMPP/572.1800)	+	2	66.3341
663	25294	9.66127e+07	11973151	6.90971e+07	17.328	VILHLK	1	0	6	1293.67	81.6673	NTerm(TMPP/572.1800)	+	3	66.3341
664	25295	5.85961e+07	0	2.92462e+07	0	TLIDK	1	0	5	1160.54		NTerm(TMPP/572.1800)	+	2	66.3341
665	25296	4.07505e+07	235819	2.25751e+07	1.0446	SFVK	1	0	4	1051.46		NTerm(TMPP/572.1800)	+	2	66.3341
666	25300	5.63436e+07	0	2.89425e+07	0	VILHLK	1	0	6	1293.67	63.7603	NTerm(TMPP/572.1800)	+	2	66.3341
667	25301	3.35115e+08	191393	1.43552e+08	0.133326	HIADLAGNSEVILPVPAFNVINGGSHAGNK	1	0	30	3582.74	94.8997	NTerm(TMPP/572.1800)	+	4	66.3523
668	25302	9.89674e+07	188101	5.11278e+07	0.367904	NLQYYDISAK	1	2	10	1785.78	94.9233	NTerm(TMPP/572.1800)	+	2	66.3523
669	25308	1.58989e+08	187725	8.61083e+07	0.218011	HSQFIGYPITLYLEK	1	2	15	2380.13	92.982	NTerm(TMPP/572.1800)	+	3	66.3705
670	25312	8.26464e+07	0	4.15399e+07	0	NDLAVVDVR	0	0	9	1571.72	90.1953	NTerm(TMPP/572.1800)	+	2	66.3614
671	25314	9.37234e+07	0	4.74798e+07	0	FLNAENAQK	1	0	9	1605.7	93.983	NTerm(TMPP/572.1800)	+	2	66.3614
672	25318	8.37745e+07	113394	4.97978e+07	0.22771	LSVDYGK	1	1	7	1352.58	88.2834	NTerm(TMPP/572.1800)	+	2	66.1793
673	25325	3.91283e+07	123488	2.16613e+07	0.570085	TVIVK	1	0	5	1130.55	98.0777	NTerm(TMPP/572.1800)	+	2	66.4524
674	25326	7.167e+07	306369	3.40737e+07	0.899135	SLLGK	1	0	5	1088.51		NTerm(TMPP/572.1800)	+	2	66.2522
675	25329	9.20523e+07	5.80422e+06	5.14599e+07	11.2791	FVK	1	0	3	964.423		NTerm(TMPP/572.1800)	+	2	66.3796
676	25330	6.06064e+07	286956	2.7333e+07	1.04985	LIASK	1	0	5	1102.52		NTerm(TMPP/572.1800)	+	2	66.3796
677	25331	7.0048e+07	543397	3.28989e+07	1.65172	IISK	1	0	4	1031.49	98.6404	NTerm(TMPP/572.1800)	+	2	66.2795
678	25332	6.03142e+07	60389.6	2.58571e+07	0.233551	VEIIANDQGNR	0	0	11	1799.8	34.3398	NTerm(TMPP/572.1800)	+	2	66.3705
679	25334	7.3656e+07	95610.3	3.58554e+07	0.266656	VISELNGK	1	0	8	1430.66	92.9672	NTerm(TMPP/572.1800)	+	2	66.3796
680	25335	8.61026e+07	82001.6	4.8689e+07	0.168419	MIYASSK	1	1	7	1370.58	88.7965	NTerm(TMPP/572.1800)	+	2	66.4069
681	25337	7.32836e+07	78307.7	3.40971e+07	0.229661	IVEMSTSK	1	0	8	1465.64	85.9367	NTerm(TMPP/572.1800)	+	2	66.3978
682	25338	3.77983e+07	121955	2.05731e+07	0.592789	YIPGTK	1	1	6	1249.56	98.4667	NTerm(TMPP/572.1800)	+	2	66.3887
683	25340	2.60507e+08	128036	1.58516e+08	0.0807717	SLVSVTK	1	0	7	1304.62	95.8898	NTerm(TMPP/572.1800)	+	2	66.416
684	25341	8.73914e+07	138173	5.09261e+07	0.27132	LIGDAAK	1	0	7	1258.58	80.1331	NTerm(TMPP/572.1800)	+	2	66.4069
685	25342	3.17338e+07	108488	1.69356e+07	0.64059	FEDMAK	1	0	6	1311.5	93.2561	NTerm(TMPP/572.1800)	+	2	66.3796
686	25343	4.81754e+07	42450.8	2.10423e+07	0.20174	ISVYYNEATGGK	1	2	12	1872.82	46.309	NTerm(TMPP/572.1800)	+	2	66.3796
687	25347	107322923	1.44399e+06	5.71617e+07	2.52614	MIR	0	0	3	990.418		NTerm(TMPP/572.1800)	+	2	66.3523
688	25349	1.79303e+08	153102	7.95955e+07	0.19235	SYELPDGQVITIGNER	0	1	16	2362.07	62.7927	NTerm(TMPP/572.1800)	+	2	66.4342
689	25352	1.21357e+08	89481.8	5.49629e+07	0.162804	GILAADESTGSIAK	1	0	14	1903.88	54.2458	NTerm(TMPP/572.1800)	+	2	66.4251
690	25353	7.11633e+07	575177	3.16283e+07	1.81855	LMAR	0	0	4	1061.46		NTerm(TMPP/572.1800)	+	2	66.416
691	25355	5.99075e+07	0	2.72924e+07	0	YLAEVATGEK	1	1	10	1651.73	95.3652	NTerm(TMPP/572.1800)	+	2	66.416
692	25358	151065424	107381	7.07591e+07	0.151756	ELISNASDALDK	1	0	12	1846.82	58.2185	NTerm(TMPP/572.1800)	+	2	66.4342
693	25360	5.79877e+07	0	2.98962e+07	0	SIDLK	1	0	5	1146.52		NTerm(TMPP/572.1800)	+	2	66.4342
694	25361	4.61758e+07	0	2.63109e+07	0	YLAEVAAGDDK	1	1	11	1722.73	97.677	NTerm(TMPP/572.1800)	+	2	66.2066
695	25364	1.5842e+08	9772417	1.01116e+08	9.66452	LIK	1	0	3	944.455	96.5002	NTerm(TMPP/572.1800)	+	2	66.4251
696	25366	1.32581e+08	123665	7.43311e+07	0.16637	TLVSVTK	1	0	7	1318.64	97.684	NTerm(TMPP/572.1800)	+	2	66.325
697	25367	1.40143e+08	535738	8.28912e+07	0.646315	GILR	0	0	4	1029.48	99.2918	NTerm(TMPP/572.1800)	+	2	66.4524
698	25373	4.57613e+07	52582	2.43898e+07	0.21559	FDDAVVQSDMK	1	0	11	1825.74	74.2457	NTerm(TMPP/572.1800)	+	2	66.4433
699	25374	1.08941e+08	536216	5.36351e+07	0.999748	GALQNIIPASTGAAK	1	0	15	1982.96	72.1467	NTerm(TMPP/572.1800)	+	2	66.4615
700	25377	2.48769e+08	359297	1.43583e+08	0.250237	ILTER	0	0	5	1202.55		NTerm(TMPP/572.1800)	+	2	66.4706
701	25378	1.00911e+08	68717.6	5.55114e+07	0.12379	TIAQDYGVLK	1	1	10	1678.78	81.3069	NTerm(TMPP/572.1800)	+	2	66.4524
702	25382	8.84133e+07	238667	5.18017e+07	0.460731	IVIQK	1	0	5	1171.58	76.8087	NTerm(TMPP/572.1800)	+	2	66.4615
703	25383	4.66623e+07	2.57916e+06	2.71752e+07	9.49084	FMK	1	0	3	996.396		NTerm(TMPP/572.1800)	+	2	66.4706
704	25385	5.85318e+07	77163.1	2.60993e+07	0.295652	DISLSDYK	1	1	8	1511.64	87.5395	NTerm(TMPP/572.1800)	+	2	66.4615
705	25386	4.76432e+07	96839.4	2.3768e+07	0.407435	NFAELK	1	0	6	1292.57		NTerm(TMPP/572.1800)	+	2	66.416
706	25388	1.99785e+08	1.02669e+06	1.15529e+08	0.888691	SFIK	1	0	4	1065.47	98.7393	NTerm(TMPP/572.1800)	+	2	66.4888
707	25389	1.26601e+08	143951	7.0887e+07	0.203071	NIILEEGK	1	0	8	1486.69	92.6521	NTerm(TMPP/572.1800)	+	2	66.4888
708	25390	1.28771e+08	43903.8	6.98175e+07	0.0628837	DVNAAIATIK	1	0	10	1586.75	84.3748	NTerm(TMPP/572.1800)	+	2	66.4888
709	25391	6.83134e+07	180292	4.11542e+07	0.43809	TLLAK	1	0	5	1116.54	98.6061	NTerm(TMPP/572.1800)	+	2	66.4888
710	25395	9.54997e+07	78195.8	4.94125e+07	0.158251	SIDDIGGALSK	1	0	11	1646.74	92.9702	NTerm(TMPP/572.1800)	+	2	66.4888
711	25396	8.04153e+07	153421	4.0561e+07	0.378247	YLMAEK	1	1	6	1325.55	97.5671	NTerm(TMPP/572.1800)	+	2	66.4706
712	25397	1.34371e+08	716870	7.8633e+07	0.911666	DFIK	1	0	4	1093.47		NTerm(TMPP/572.1800)	+	2	66.507
713	25401	1.14227e+08	57995.1	5.79841e+07	0.100019	QITVNDLPVGR	0	0	11	1782.85	66.3267	NTerm(TMPP/572.1800)	+	2	66.4888
714	25402	260455127	193616	1.49531e+08	0.129482	QLIVGVNK	1	0	8	1441.72	79.7097	NTerm(TMPP/572.1800)	+	2	66.507
715	25403	1.23642e+08	169419	6.39303e+07	0.265006	YLMGER	0	1	6	1339.55	95.2714	NTerm(TMPP/572.1800)	+	2	66.507
716	25407	1.09994e+08	121240	5.78947e+07	0.209415	TEWLDGK	1	0	7	1419.59	81.2002	NTerm(TMPP/572.1800)	+	2	66.507
717	25408	1.13345e+08	792356	6.37563e+07	1.24279	LIGR	0	0	4	1029.48	95.5123	NTerm(TMPP/572.1800)	+	2	66.4524
718	25409	4.5978e+07	31030.9	2.40026e+07	0.129281	GVTFNVTTVDTK	1	0	12	1852.84	54.7052	NTerm(TMPP/572.1800)	+	2	66.4979
719	25410	5.5055e+07	173738	3.21808e+07	0.539881	GLYGIK	1	1	6	1221.56	88.4754	NTerm(TMPP/572.1800)	+	2	66.507
720	25412	107721617	59758.3	6.37465e+07	0.0937437	GVPLYR	0	1	6	1275.58		NTerm(TMPP/572.1800)	+	2	66.5253
721	25413	1.04641e+08	566029	5.30427e+07	1.06712	HSQFIGYPITLFVEK	1	1	15	2350.13		NTerm(TMPP/572.1800)	+	3	66.5161
722	25414	2.99138e+07	44019.8	1.48912e+07	0.295608	GEMMDLQHGSLFLR	0	0	14	2204.96	70.8762	NTerm(TMPP/572.1800)	+	3	66.507
723	25420	1.99787e+07	102349	1.09472e+07	0.934936	FYEQFSK	1	1	7	1519.62	89.9612	NTerm(TMPP/572.1800)	+	2	66.507
724	25421	1.26292e+07	226301	7.62601e+06	2.9675	FMR	0	0	3	1024.4		NTerm(TMPP/572.1800)	+	2	66.5161
725	25422	3.33361e+07	18506.5	2.00423e+07	0.0923373	TVTNAVVTVPAYFNDSQR	0	1	18	2553.17	63.3536	NTerm(TMPP/572.1800)	+	3	66.8
726	25426	2.79841e+07	122315	1.60209e+07	0.763472	ALIR	0	0	4	1043.5	74.7505	NTerm(TMPP/572.1800)	+	2	66.5253
727	25439	2.46769e+07	29984.3	1.45554e+07	0.206001	SIYYITGESK	1	2	10	1731.76	72.4856	NTerm(TMPP/572.1800)	+	2	66.5662
728	25453	4.08887e+07	252002	2.15093e+07	1.1716	LLPR	0	0	4	1069.52	63.4425	NTerm(TMPP/572.1800)	+	2	66.6213
729	25456	2.70986e+07	37725.5	1.49083e+07	0.25305	IIAPPER	0	0	7	1366.64	27.3463	NTerm(TMPP/572.1800)	+	2	66.6397
730	25518	1.90798e+07	100700	1.2397e+07	0.812298	LLSISGK	1	0	7	1288.62	36.3979	NTerm(TMPP/572.1800)	+	2	66.8875
731	25527	2.01549e+07	97124.3	1.29728e+07	0.748679	FINYVK	1	1	6	1354.61	81.4597	NTerm(TMPP/572.1800)	+	2	66.9055
732	25529	4.18843e+07	40476.6	2.37927e+07	0.170122	NLLSVAYK	1	1	8	1478.7	78.6943	NTerm(TMPP/572.1800)	+	2	66.9326
733	25553	3.86576e+07	175160	2.23438e+07	0.78393	LPLQDVYK	1	1	8	1546.72	22.44	NTerm(TMPP/572.1800)	+	2	67.0375
734	25558	3.94548e+07	40623.2	2.44948e+07	0.165844	GILTLK	1	0	6	1215.61	57.636	NTerm(TMPP/572.1800)	+	2	67.055
735	25570	4.38866e+07	71186.1	2.38755e+07	0.298156	LSELLR	0	0	6	1301.63	25.8951	NTerm(TMPP/572.1800)	+	2	67.0921
736	25577	6.38527e+07	0	3.38746e+07	0	YISPDQLADLYK	1	2	12	1996.9	36.0978	NTerm(TMPP/572.1800)	+	2	67.1142
737	25581	4.40596e+07	58912.9	2.54189e+07	0.231768	DLTDYLMK	1	1	8	1569.67	36.1761	NTerm(TMPP/572.1800)	+	2	67.141
738	25593	6.49781e+07	27597.4	3.28425e+07	0.0840296	TLTLVDTGIGMTK	1	0	13	1920.91	66.2823	NTerm(TMPP/572.1800)	+	2	67.2008
739	25600	3.80215e+07	43084.5	2.28258e+07	0.188753	EIFLR	0	0	5	1248.57	68.6398	NTerm(TMPP/572.1800)	+	2	67.2188
740	25624	3.74974e+07	75097	2.14315e+07	0.350404	FDLMYAK	1	1	7	1458.6	69.0814	NTerm(TMPP/572.1800)	+	2	67.3198
741	25631	1.87537e+07	64452.1	1.11897e+07	0.575993	VFYLK	1	1	5	1240.57	59.4305	NTerm(TMPP/572.1800)	+	2	67.3198
742	25637	6.53074e+07	164629	2.97043e+07	0.554228	FEELNADLFR	0	0	10	1824.79	61.9532	NTerm(TMPP/572.1800)	+	2	67.342
743	25641	3.07974e+07	27227.2	1.76971e+07	0.153851	TILMMGR	0	0	7	1392.61	85.3093	NTerm(TMPP/572.1800)	+	2	67.3507
744	25652	3.5002e+07	0	1.834e+07	0	TLTAVHDAILEDLVFPSEIVGK	1	0	22	2938.46		NTerm(TMPP/572.1800)	+	3	67.3911
745	25664	3.99289e+07	94501.3	2.30887e+07	0.409297	LLQDFFNGK	1	0	9	1652.74	54.3381	NTerm(TMPP/572.1800)	+	2	67.4238
746	25667	47328433	0	2.56042e+07	0	VSFELFADK	1	0	9	1626.72	35.0239	NTerm(TMPP/572.1800)	+	2	67.4344
747	25673	2.57124e+07	0	1.44721e+07	0	DYFLFR	0	1	6	1431.6	70.1481	NTerm(TMPP/572.1800)	+	2	67.4425
748	25674	1.44804e+07	18634.1	8.21057e+06	0.226953	SFDLLVK	1	0	7	1392.65		NTerm(TMPP/572.1800)	+	2	67.4425
749	25678	9.80983e+06	0	4.8799e+06	0	LSNIFVIGK	1	0	9	1561.77	73.2875	NTerm(TMPP/572.1800)	+	2	67.4466
750	25684	3.15949e+07	30649.9	1.83114e+07	0.167382	FFVGGNWK	1	0	8	1525.66	89.8684	NTerm(TMPP/572.1800)	+	2	67.4638
751	25686	3.92221e+07	0	2.04757e+07	0	GLFIIDDK	1	0	8	1491.69	78.79	NTerm(TMPP/572.1800)	+	2	67.4846
752	25701	1.68578e+07	20286.4	8.79114e+06	0.23076	GLFIIDGK	1	0	8	1433.68	80.8884	NTerm(TMPP/572.1800)	+	2	67.478
753	25707	3.51333e+07	31294.7	1.55999e+07	0.200609	AILVDLEPGTMDSVR	0	0	15	2187.01	23.184	NTerm(TMPP/572.1800)	+	2	67.5073
754	25710	2.08569e+07	24944.5	1.22965e+07	0.202858	AILVDLEPGTMDSVR	0	0	15	2187.01		NTerm(TMPP/572.1800)	+	3	67.5073
755	25711	1.87111e+07	18669.7	1.15467e+07	0.161689	TIIMWK	1	0	6	1362.62	84.6871	NTerm(TMPP/572.1800)	+	2	67.502
756	25719	4.30282e+07	37719.4	1.60149e+07	0.235527	LVINGNPITIFQER	0	0	14	2185.08	34.0083	NTerm(TMPP/572.1800)	+	2	67.5543
757	25720	3.00651e+07	19802.8	1.25191e+07	0.158182	LFVTNDAATILR	0	0	12	1904.92	52.0247	NTerm(TMPP/572.1800)	+	2	67.5192
758	25721	2.63333e+07	0	1.57621e+07	0	LVINGNPITIFQER	0	0	14	2185.09	71.0061	NTerm(TMPP/572.1800)	+	3	67.5584
759	25725	2.12391e+07	18137.5	1.16791e+07	0.155299	TVALWDLR	0	0	8	1544.72	74.44	NTerm(TMPP/572.1800)	+	2	67.5233
760	25731	2.8138e+07	0	1.49964e+07	0	IIQLLDDYPK	1	1	10	1788.86	63.3558	NTerm(TMPP/572.1800)	+	2	66.9732
761	25733	2.45594e+07	110366	1.13471e+07	0.972629	LILIESR	0	0	7	1414.7		NTerm(TMPP/572.1800)	+	2	67.2739
762	25736	4.83029e+07	15210.8	2.03092e+07	0.0748957	YLTVAAVFR	0	1	9	1610.77	89.2028	NTerm(TMPP/572.1800)	+	2	67.5947
763	25747	2.21689e+07	0	1.19144e+07	0	YVASYLLAALGGNSSPSAK	1	2	19	2440.14		NTerm(TMPP/572.1800)	+	3	67.8467
764	25755	2.03856e+07	23458.1	9.03397e+06	0.259665	AFITNIPFDVK	1	0	11	1835.87	61.58	NTerm(TMPP/572.1800)	+	2	67.1456
765	25758	4.34425e+07	31482.2	2.33745e+07	0.134686	YLAFLR	0	1	6	1353.63		NTerm(TMPP/572.1800)	+	2	67.5947
766	25760	2.41469e+07	13615.9	1.16536e+07	0.116839	LDYILGLK	1	1	8	1505.72	81.4232	NTerm(TMPP/572.1800)	+	2	67.4385
767	25762	3.65403e+07	45874.2	1.87394e+07	0.244801	MFIGGLSWDTSK	1	0	12	1912.83	74.6119	NTerm(TMPP/572.1800)	+	2	67.6041
768	25764	2.94152e+07	0	1.53951e+07	0	LLDFGSLSNLQVTQPTVGMNFK	1	0	22	2980.42		NTerm(TMPP/572.1800)	+	3	67.4638
769	25766	9.45399e+06	166970	4.87149e+06	3.4275	EFMWALK	1	0	7	1495.64	72.6962	NTerm(TMPP/572.1800)	+	2	67.6041
770	25769	1.50969e+07	41414.9	8.28918e+06	0.499626	IFWR	0	0	4	1192.52	89.4301	NTerm(TMPP/572.1800)	+	2	67.6199
771	25771	1.94064e+07	58746.7	1.2762e+07	0.460326	IFIMK	1	0	5	1222.56	90.3202	NTerm(TMPP/572.1800)	+	2	67.6291
772	25772	3.88026e+07	48086.8	2.07104e+07	0.232187	NLPFDFTWK	1	0	9	1738.76		NTerm(TMPP/572.1800)	+	2	66.7575
773	25775	2.76656e+07	29148	1.58521e+07	0.183875	FYPEDVSEELIQDITQR	0	1	17	2653.18		NTerm(TMPP/572.1800)	+	3	67.6199
774	25776	2.62542e+07	32508.6	1.1674e+07	0.278469	ILMVGLDAAGK	1	0	11	1658.79	90.7856	NTerm(TMPP/572.1800)	+	2	67.7138
775	25778	1.22901e+07	19238.7	6.10084e+06	0.315344	ILTFDQLALDSPK	1	0	13	2031.98	47.8771	NTerm(TMPP/572.1800)	+	2	67.6199
776	25782	23617582	38384	1.01307e+07	0.378889	IITLTGPTNAIFK	1	0	13	1959.99	73.7231	NTerm(TMPP/572.1800)	+	2	67.6291
777	25786	1.02496e+08	0	4.84229e+07	0	VFIGNLNTLVVK	1	0	12	1887.97	62.7116	NTerm(TMPP/572.1800)	+	2	67.6586
778	25787	5.37002e+07	27791.1	2.68569e+07	0.103478	MFLSFPTTK	1	0	9	1642.73		NTerm(TMPP/572.1800)	+	2	67.6586
779	25788	3.03705e+07	19274.8	1.49057e+07	0.129312	NFGIWLR	0	0	7	1476.68		NTerm(TMPP/572.1800)	+	2	67.6383
780	25794	8.50023e+07	57095	3.67876e+07	0.155202	AVFVDLEPTVIDEVR	0	0	15	2273.08	27.4985	NTerm(TMPP/572.1800)	+	2	67.677
781	25798	4.42393e+07	0	2.61536e+07	0	AVFVDLEPTVIDEVR	0	0	15	2273.08	56.2076	NTerm(TMPP/572.1800)	+	3	67.677
782	25800	4.33325e+07	21492.3	2.09729e+07	0.102477	YFPTQALNFAFK	1	1	12	2017.92		NTerm(TMPP/572.1800)	+	2	67.6679
783	25801	4.04524e+07	57069.8	2.00003e+07	0.285345	FNLILR	0	0	6	1346.66		NTerm(TMPP/572.1800)	+	2	67.6586
784	25805	6.32899e+07	47786.4	3.27252e+07	0.146023	VFDAIMNFK	1	0	9	1655.72	77.8169	NTerm(TMPP/572.1800)	+	2	67.6861
785	25807	7.69475e+07	64061.7	3.70922e+07	0.172709	IEVIEIMTDR	0	0	10	1789.82	48.9253	NTerm(TMPP/572.1800)	+	2	67.6861
786	25810	5.25279e+07	48622.9	2.64186e+07	0.184048	IFGGLDMLAEK	1	0	11	1764.8	71.6227	NTerm(TMPP/572.1800)	+	2	67.677
787	25814	2.45855e+07	25164	1.19448e+07	0.210669	VVLAYEPVWAIGTGK	1	1	15	2174.07	35.6136	NTerm(TMPP/572.1800)	+	2	67.6861
788	25817	2.55141e+07	20134.9	1.37787e+07	0.146131	ALLELQLEPEELYQTFQR	0	1	18	2791.33		NTerm(TMPP/572.1800)	+	3	67.6952
789	25818	3.28462e+07	132580	1.67788e+07	0.790167	WIDFVR	0	0	6	1406.62		NTerm(TMPP/572.1800)	+	2	67.7047
790	25820	1.08035e+07	25198.2	5.39373e+06	0.467175	IVIFR	0	0	5	1218.6	85.1673	NTerm(TMPP/572.1800)	+	2	67.677
791	25823	3.47038e+07	0	1.75576e+07	0	NLSPYVSNELLEEAFSQFGPIER	0	1	23	3210.48		NTerm(TMPP/572.1800)	+	3	67.7047
792	25824	1.52508e+07	20362.3	7.96362e+06	0.255692	LMIWDTR	0	0	7	1505.66	75.7015	NTerm(TMPP/572.1800)	+	2	67.4291
793	25825	1.93151e+07	0	1.06565e+07	0	IFIGTFK	1	0	7	1396.66	82.0345	NTerm(TMPP/572.1800)	+	2	67.6952
794	25826	2.13088e+07	0	9.35246e+06	0	FDLGQDVIDFTGHALALYR	0	1	19	2722.27		NTerm(TMPP/572.1800)	+	3	67.6952
795	25828	4.47217e+07	0	2.37041e+07	0	TLVLSNLSYSATEETLQEVFEK	1	1	22	3072.44		NTerm(TMPP/572.1800)	+	3	67.7047
796	25829	3.99973e+07	0	1.84538e+07	0	SLADELALVDVLEDK	1	0	15	2201.03		NTerm(TMPP/572.1800)	+	2	67.7138
797	25830	2.4541e+07	0	1.26554e+07	0	VVFVFGPDK	1	0	9	1578.73	60.381	NTerm(TMPP/572.1800)	+	2	67.7138
798	25831	2.56177e+07	29812.6	1.36598e+07	0.218251	IYVLLR	0	1	6	1347.68	85.4402	NTerm(TMPP/572.1800)	+	2	67.4105
799	25834	2.40171e+07	19757.3	1.20522e+07	0.163931	DLADELALVDVIEDK	1	0	15	2229.02		NTerm(TMPP/572.1800)	+	2	67.7138
800	25836	1.03824e+07	68759.1	6.43328e+06	1.0688	FLPFK	1	0	5	1222.56		NTerm(TMPP/572.1800)	+	2	67.6291
801	25840	3.88487e+07	36972.2	1.89861e+07	0.194733	VLITTDLLAR	0	0	10	1685.86	70.1318	NTerm(TMPP/572.1800)	+	2	67.7326
802	25843	1.33526e+07	31038.7	6.77443e+06	0.458174	IPDWFLNR	0	0	8	1631.73	54.8685	NTerm(TMPP/572.1800)	+	2	67.7326
803	25850	2.20823e+07	22074.1	8.15069e+06	0.270825	FLAVGLVDNTVR	0	0	12	1874.91		NTerm(TMPP/572.1800)	+	2	67.4638
804	25852	4.30642e+07	120877	2.32255e+07	0.520449	MIFVGIK	1	0	7	1378.66	91.6418	NTerm(TMPP/572.1800)	+	2	67.7703
805	25853	2.84876e+07	32284.1	1.38342e+07	0.233364	LFPGFEIETVK	1	0	11	1850.87	94.3117	NTerm(TMPP/572.1800)	+	2	67.3686
806	25854	1.75848e+07	36779.4	9.93327e+06	0.370265	MAILQIMK	1	0	8	1518.72	86.5559	NTerm(TMPP/572.1800)	+	2	67.7419
807	25858	7.21571e+07	71778.3	3.05411e+07	0.235023	MFVLDEADEMLSR	0	0	13	2126.89	79.4948	NTerm(TMPP/572.1800)	+	2	67.7703
808	25860	1.9862e+07	57274	9.84403e+06	0.581815	LFQVEYAIEAIK	1	1	12	1994.96	79.6994	NTerm(TMPP/572.1800)	+	2	67.7797
809	25861	1.4001e+07	14651.5	7.16487e+06	0.204491	LYTLVTYVPVTTFK	1	2	14	2216.1		NTerm(TMPP/572.1800)	+	2	67.5192
810	25865	2.32874e+07	26933	9.29379e+06	0.289796	MLPPPPMWR	0	0	9	1695.75		NTerm(TMPP/572.1800)	+	2	67.7703
811	25866	1.66418e+07	30666.6	8.77649e+06	0.349418	GVTFLFPIQAK	1	0	11	1791.87		NTerm(TMPP/572.1800)	+	2	68.1763
812	25867	1.82821e+07	28291.6	8.26366e+06	0.342362	SNEILTAIIQGMR	0	0	13	2016.95		NTerm(TMPP/572.1800)	+	2	67.677
813	25870	2.38769e+07	29317.8	1.30818e+07	0.224111	ELAILLGMLDPAEKDEK	2	0	17	2456.18		NTerm(TMPP/572.1800)	+	3	67.7797
814	25871	2.06332e+07	0	1.01821e+07	0	NIPMLFVR	0	0	8	1560.74		NTerm(TMPP/572.1800)	+	2	67.7703
815	25872	1.52378e+07	0	6.55765e+06	0	TIAIIAEGIPEALTR	0	0	15	2139.08		NTerm(TMPP/572.1800)	+	2	67.7703
816	25873	1.51522e+07	22644	8.07152e+06	0.280541	FLTVMMK	1	0	7	1440.64		NTerm(TMPP/572.1800)	+	2	67.7797
817	25874	1.61667e+07	20369.6	6.95433e+06	0.292906	TSDLIVLGLPWK	1	0	12	1912.95		NTerm(TMPP/572.1800)	+	2	68.1353
818	25877	2.00994e+07	28205.9	9.61287e+06	0.293419	LNWLSVDFNNWK	1	0	12	2106.94	41.7517	NTerm(TMPP/572.1800)	+	2	67.7892
819	25878	1.82423e+07	26657.7	7.55953e+06	0.352637	FVVYEVLR	0	1	8	1595.76		NTerm(TMPP/572.1800)	+	2	67.7797
820	25884	8.09032e+07	34389.1	3.31685e+07	0.10368	IFGVTTLDIVR	0	0	11	1804.89	66.5569	NTerm(TMPP/572.1800)	+	2	67.8082
821	25885	3.2733e+07	0	1.71102e+07	0	TLFPLIEAK	1	0	9	1602.79		NTerm(TMPP/572.1800)	+	2	67.8274
822	25891	2.17675e+07	23476.3	1.17502e+07	0.199795	LLEFQLALK	1	0	9	1645.83		NTerm(TMPP/572.1800)	+	2	67.6383
823	25898	3.11011e+07	372934	1.57228e+07	2.37194	FLIDGFPR	0	0	8	1535.7		NTerm(TMPP/572.1800)	+	2	67.8274
824	25901	5.45042e+07	31605.8	2.13207e+07	0.14824	LFIGGLSFETTDDSLR	0	0	16	2342.07	55.943	NTerm(TMPP/572.1800)	+	2	67.8371
825	25904	4.73478e+07	21412.6	2.18654e+07	0.097929	ILVATNLFGR	0	0	10	1674.83	78.3865	NTerm(TMPP/572.1800)	+	2	67.8371
826	25908	2.59068e+07	26026.7	9.71121e+06	0.268007	GFGFVTYATVEEVDAAMNAR	0	1	20	2719.18	97.9195	NTerm(TMPP/572.1800)	+	2	67.8274
827	25909	2.46698e+07	26126.8	1.43241e+07	0.182397	LVPLLDTGDIIIDGGNSEYR	0	1	20	2731.29		NTerm(TMPP/572.1800)	+	3	67.4425
828	25910	1.63828e+07	40752.8	7.82823e+06	0.520587	VLPSIVNEVLK	1	0	11	1781.91	73.2626	NTerm(TMPP/572.1800)	+	2	67.8274
829	25912	2.98606e+07	37939.8	1.66811e+07	0.227442	IMLPWDPTGK	1	0	10	1728.78	65.7646	NTerm(TMPP/572.1800)	+	2	67.8371
830	25913	1.96802e+07	11943.8	1.09287e+07	0.109289	LFIGGLSFETTDDSLR	0	0	16	2342.07		NTerm(TMPP/572.1800)	+	3	67.8371
831	25916	7.37469e+06	18047.4	4.838e+06	0.373035	DSTLIMQLLR	0	0	10	1760.84		NTerm(TMPP/572.1800)	+	3	67.8371
832	25919	3.54142e+07	20439.5	1.78873e+07	0.114268	ILLAELEQLK	1	0	10	1740.89	67.6909	NTerm(TMPP/572.1800)	+	2	67.4059
833	25922	1.61525e+07	19469.2	8.09876e+06	0.240397	ALTGHLEEVVLALLK	1	0	15	2177.13		NTerm(TMPP/572.1800)	+	3	67.8274
834	25926	1.60588e+07	123619	7.96141e+06	1.55272	ILPTLEAVAALGNK	1	0	14	1981.01	77.22	NTerm(TMPP/572.1800)	+	2	67.8562
835	25932	4.44792e+07	0	2.27803e+07	0	MLLDPMGGIVMTNDGNAILR	0	0	20	2702.25		NTerm(TMPP/572.1800)	+	3	67.904
836	25933	3.77295e+07	20148.8	1.66307e+07	0.121154	IIQFIQEQLK	1	0	10	1830.91	74.8866	NTerm(TMPP/572.1800)	+	2	67.8848
837	25934	1.66937e+07	24183.3	6.70477e+06	0.360688	VLLESEQFLTELTR	0	0	14	2249.08		NTerm(TMPP/572.1800)	+	2	67.8657
838	25937	1.47924e+07	30183.5	6.19218e+06	0.487445	NPELQNLLLDDFFK	1	0	14	2277.05		NTerm(TMPP/572.1800)	+	2	67.8848
839	25939	2.03148e+07	25664.1	1.04968e+07	0.244496	QIVWNGPVGVFEWEAFAR	0	0	18	2676.24		NTerm(TMPP/572.1800)	+	3	67.3011
840	25940	1.25501e+07	41033.6	5.43737e+06	0.75466	WLAPDGLIFPDR	0	0	12	1970.91		NTerm(TMPP/572.1800)	+	2	67.8754
841	25943	3.24819e+07	25211.2	1.52649e+07	0.165158	LMDVGLIAIR	0	0	10	1671.82		NTerm(TMPP/572.1800)	+	2	67.8848
842	25948	9.63185e+07	0	3.61841e+07	0	FTVLLMPNGPMR	0	0	12	1946.9	93.2529	NTerm(TMPP/572.1800)	+	2	67.904
843	25949	6.18194e+07	46559.5	2.82908e+07	0.164575	LPFPIIDDR	0	0	9	1656.78	85.3495	NTerm(TMPP/572.1800)	+	2	67.7047
844	25950	2.45198e+07	26188.4	1.23314e+07	0.212371	TFSFAIPLIEK	1	0	11	1836.89		NTerm(TMPP/572.1800)	+	2	67.904
845	25951	1.31139e+07	69220.5	7.26185e+06	0.953208	LFIIR	0	0	5	1232.61		NTerm(TMPP/572.1800)	+	2	67.8848
846	25954	2.78001e+07	33794.8	1.43362e+07	0.235731	IVEVLLMK	1	0	8	1515.76	71.8122	NTerm(TMPP/572.1800)	+	2	67.9137
847	25955	1.93234e+07	0	1.09834e+07	0	QLASGLLLVTGPLVLNR	0	0	17	2335.25		NTerm(TMPP/572.1800)	+	3	67.904
848	25964	3.27672e+07	34949.9	1.54766e+07	0.225825	FLQFFK	1	0	6	1400.64		NTerm(TMPP/572.1800)	+	2	67.904
849	25966	3.10169e+07	181028	1.70185e+07	1.06371	VAVLGASGGIGQPLSLLLK	1	0	19	2364.27		NTerm(TMPP/572.1800)	+	3	67.9433
850	25967	1.83532e+07	20690	1.06558e+07	0.194167	IILLVK	1	0	6	1269.69	78.7104	NTerm(TMPP/572.1800)	+	2	67.9334
851	25968	8.75235e+06	277438	5.01056e+06	5.53706	FLELLPK	1	0	7	1430.7		NTerm(TMPP/572.1800)	+	2	67.9137
852	25969	1.57152e+07	17958.7	8.33503e+06	0.21546	TLAGLPLLVAYK	1	1	12	1829.95		NTerm(TMPP/572.1800)	+	2	67.8848
853	25970	1.34001e+07	23895.3	6.50341e+06	0.367426	YYGLQILENVIK	1	2	12	2023.98		NTerm(TMPP/572.1800)	+	2	67.9433
854	25973	2.14259e+07	25591.6	1.04069e+07	0.24591	LTTDFNVIVEALSK	1	0	14	2121.02	99.3707	NTerm(TMPP/572.1800)	+	2	67.9433
855	25974	2.07663e+07	21477.6	9.84128e+06	0.21824	EGIPALDNFLDKL	1	0	13	2015.94		NTerm(TMPP/572.1800)	+	2	67.9433
856	25976	1.49851e+07	68336.8	5.80947e+06	1.1763	VAVLGASGGIGQPLSLLLK	1	0	19	2364.26	17.7928	NTerm(TMPP/572.1800)	+	2	67.9334
857	25979	2.36664e+07	30522.5	1.0131e+07	0.301277	NLQNLLILTAIK	1	0	12	1925.02		NTerm(TMPP/572.1800)	+	2	67.9532
858	25987	2.81411e+07	331625	1.5137e+07	2.19083	NMAEQIIQEIYSQIQSK	1	1	17	2594.19		NTerm(TMPP/572.1800)	+	3	67.9629
859	25988	2.06024e+07	14119.2	8.66459e+06	0.162953	TLLEGSGLESIISIIHSSLAEPR	0	0	23	2993.49		NTerm(TMPP/572.1800)	+	3	68.3224
860	25993	1.66947e+07	29867.1	7.62519e+06	0.391689	FFPLESWQIGK	1	0	11	1922.88		NTerm(TMPP/572.1800)	+	2	67.9629
861	25994	1.43968e+07	18073.4	7.06589e+06	0.255784	DILADLIPK	1	0	9	1568.77		NTerm(TMPP/572.1800)	+	2	67.9629
862	25998	3.23074e+07	18667.1	1.73688e+07	0.107475	LILFPR	0	0	6	1329.67	83.0588	NTerm(TMPP/572.1800)	+	2	68.0038
863	26000	1.01138e+07	19252.9	4.97631e+06	0.386891	FFPLIEVNK	1	0	9	1677.8		NTerm(TMPP/572.1800)	+	2	67.5947
864	26002	5.51674e+07	32174.9	3.21049e+07	0.100218	GFGFVLFK	1	0	8	1485.69	90.4644	NTerm(TMPP/572.1800)	+	2	68.0133
865	26003	1.92045e+07	12728.4	1.01179e+07	0.125801	YLPPATQVVLISATLPHEILEMTNK	1	1	25	3349.69		NTerm(TMPP/572.1800)	+	3	67.9824
866	26004	5.20014e+06	96213.9	3.55766e+06	2.70442	ELQF	0	0	4	1107.45		NTerm(TMPP/572.1800)	+	2	67.9824
867	26005	1.19485e+07	20920.8	6.54203e+06	0.319792	FIDFFK	1	0	6	1387.6		NTerm(TMPP/572.1800)	+	2	67.9921
868	26009	2.66471e+07	0	1.35242e+07	0	YMNSGPVVAMVWEGLNVVK	1	1	19	2664.24		NTerm(TMPP/572.1800)	+	3	67.4926
869	26010	2.23025e+07	29523.2	1.09981e+07	0.268439	GFVFITFK	1	0	8	1529.72		NTerm(TMPP/572.1800)	+	2	68.0133
870	26011	9.87216e+06	0	5.08423e+06	0	NLNPEDIDQLITISGMVIR	0	0	19	2712.3		NTerm(TMPP/572.1800)	+	3	67.5893
871	26012	2.77064e+07	38733.7	1.46573e+07	0.264261	LASDLLEWIR	0	0	10	1786.85		NTerm(TMPP/572.1800)	+	2	68.0038
872	26015	3.38582e+07	235780	1.8788e+07	1.25495	STAISLFYELSENDLNFIK	1	1	19	2775.29		NTerm(TMPP/572.1800)	+	3	67.3686
873	26016	9.78213e+06	0	4.19485e+06	0	YMNSGPVVAMVWEGLNVVK	1	1	19	2664.23		NTerm(TMPP/572.1800)	+	2	68.0133
874	26018	9.31843e+06	17307.9	5.44569e+06	0.317827	VLEALLPLK	1	0	9	1566.82	70.3063	NTerm(TMPP/572.1800)	+	2	68.0133
875	26022	3.55648e+07	26656.2	1.81796e+07	0.146627	FVSISDLLVPK	1	0	11	1788.89		NTerm(TMPP/572.1800)	+	2	68.0229
876	26023	1.10002e+07	28325.5	6.27908e+06	0.451108	LEATINELV	0	0	9	1572.73	93.156	NTerm(TMPP/572.1800)	+	2	67.8082
877	26024	2.36944e+07	20519.5	1.33123e+07	0.15414	LFFLQVK	1	0	7	1465.72		NTerm(TMPP/572.1800)	+	2	68.0442
878	26028	4.239e+06	9992.85	2.16064e+06	0.462495	DVPWGVDSLITLAFQDQR	0	0	18	2631.22		NTerm(TMPP/572.1800)	+	3	68.0229
879	26029	5.67574e+06	19399.4	2.80752e+06	0.690978	VAVFFGGLSIK	1	0	11	1708.84	63.2455	NTerm(TMPP/572.1800)	+	2	68.0229
880	26030	1.74525e+07	0	9.464e+06	0	SLEEIYLFSLPIK	1	1	13	2123.04		NTerm(TMPP/572.1800)	+	2	68.0442
881	26032	1.70794e+07	19024.9	1.07006e+07	0.177792	FFEVILIDPFHK	1	0	12	2076		NTerm(TMPP/572.1800)	+	3	68.0549
882	26033	3.45968e+07	19362.9	1.30357e+07	0.148537	LAMQEFMILPVGAANFR	0	0	17	2479.16	38.837	NTerm(TMPP/572.1800)	+	2	68.0741
883	26040	2.92089e+07	0	1.5618e+07	0	FWYFVSQLK	1	1	9	1788.81		NTerm(TMPP/572.1800)	+	2	68.0649
884	26045	2.55582e+07	0	1.45715e+07	0	QLTEMLPSILNQLGADSLTSLR	0	0	22	2971.45		NTerm(TMPP/572.1800)	+	3	68.0741
885	26046	2.57708e+07	0	1.25771e+07	0	SFLLDLLNATGK	1	0	12	1862.9		NTerm(TMPP/572.1800)	+	2	68.0741
886	26051	1.69462e+07	16302.4	9.67101e+06	0.16857	VIFGLFGK	1	0	8	1451.7		NTerm(TMPP/572.1800)	+	2	68.0835
887	26052	3.62918e+07	18045.9	1.47919e+07	0.121998	VNPTVFFDIAVDGEPLGR	0	0	18	2517.18	34.8772	NTerm(TMPP/572.1800)	+	2	68.0835
888	26053	1.3362e+07	0	6.07557e+06	0	VFLWGSFR	0	0	8	1582.71		NTerm(TMPP/572.1800)	+	2	68.0741
889	26058	1.34719e+07	13374.5	6.88593e+06	0.194229	DMIILPEMVGSMVGVYNGK	1	1	19	2624.19		NTerm(TMPP/572.1800)	+	3	68.0835
890	26059	1.32401e+07	26316.9	7.39664e+06	0.355796	YMLLPNQVWDSIIQQATK	1	1	18	2719.29		NTerm(TMPP/572.1800)	+	3	68.0835
891	26060	1.13991e+07	12816.9	6.2022e+06	0.206651	AFADALEVIPMALSENSGMNPIQTMTEVR	0	0	29	3706.69		NTerm(TMPP/572.1800)	+	3	68.0835
892	26065	9.316e+06	33606.2	4.33487e+06	0.775252	FMLQDVLDLR	0	0	10	1820.84		NTerm(TMPP/572.1800)	+	2	67.5812
893	26081	3.27685e+07	17384.2	1.31124e+07	0.132578	FILNLPTFSVR	0	0	11	1877.93		NTerm(TMPP/572.1800)	+	2	68.1455
894	26082	1.08863e+07	26873.4	5.83623e+06	0.460459	NVFLLGFIPAK	1	0	11	1789.9		NTerm(TMPP/572.1800)	+	2	68.0229
895	26084	3.11725e+07	21034.8	1.19378e+07	0.176204	WVGGPEIELIAIATGGR	0	0	17	2310.12		NTerm(TMPP/572.1800)	+	2	68.1455
896	26087	2.25698e+07	17921.2	9.61678e+06	0.186354	QVLLSAAEAAEVILR	0	0	15	2154.09	98.5949	NTerm(TMPP/572.1800)	+	2	68.1455
897	26089	2.48079e+07	23727.2	1.39459e+07	0.170137	GFGFILFK	1	0	8	1499.71		NTerm(TMPP/572.1800)	+	2	68.1559
898	26090	9.62293e+06	18740	4.77892e+06	0.392139	SLLIPYLDNLVK	1	1	12	1959		NTerm(TMPP/572.1800)	+	2	67.6291
899	26095	7.24121e+06	32709.9	3.94909e+06	0.82829	LAYAIIQFLHDQLR	0	1	14	2272.14		NTerm(TMPP/572.1800)	+	3	67.677
900	26105	2.48608e+07	32776.8	1.25917e+07	0.260304	PFLWLAR	0	0	7	1473.7	49.1846	NTerm(TMPP/572.1800)	+	2	68.1763
901	26107	1.52737e+07	12413.7	7.88861e+06	0.157362	TFFSFPAVVAPFK	1	0	13	2028.96		NTerm(TMPP/572.1800)	+	2	68.1763
902	26112	1.93707e+07	27073.5	1.10832e+07	0.244275	LLEPVLLLGK	1	0	10	1665.89		NTerm(TMPP/572.1800)	+	2	68.187
903	26150	1.42554e+07	25637.9	7.38239e+06	0.347285	DVNFEFPEFQL	0	0	11	1955.82		NTerm(TMPP/572.1800)	+	2	68.3033
904	26154	1.7457e+07	0	1.04327e+07	0	NLEALALDLMEPEQAVDLTLPK	1	0	22	2994.45		NTerm(TMPP/572.1800)	+	3	68.3129
905	26171	6.82623e+06	5744.45	4.05033e+06	0.141827	NAPAIIFIDELDAIAPK	1	0	17	2382.18		NTerm(TMPP/572.1800)	+	3	68.3461
906	26175	1.41983e+07	12508.4	6.67583e+06	0.187369	FLESVEGNQNYPLLLLTLLEK	1	1	21	3004.5		NTerm(TMPP/572.1800)	+	3	68.3814
907	26180	1.15244e+07	10255.3	5.04208e+06	0.203395	DLPLLLFR	0	0	8	1557.78		NTerm(TMPP/572.1800)	+	2	68.3702
908	26181	7.24846e+06	40916.7	4.12736e+06	0.991353	LLLFLK	1	0	6	1317.69		NTerm(TMPP/572.1800)	+	2	68.3918
909	26182	1.34348e+07	16643.3	5.90104e+06	0.282041	TLIEFLLR	0	0	8	1575.79		NTerm(TMPP/572.1800)	+	2	68.3918
910	26185	6.19898e+06	20709.5	3.7519e+06	0.551973	VLPGVDALSNI	0	0	11	1668.8	86.9042	NTerm(TMPP/572.1800)	+	2	68.3461
911	26191	1.86748e+07	39874.4	9.76032e+06	0.408535	IAIYELLFK	1	1	9	1680.83		NTerm(TMPP/572.1800)	+	2	68.0835
912	26198	1.48731e+07	27318.8	7.07614e+06	0.38607	FFADLLDYIK	1	1	10	1815.83		NTerm(TMPP/572.1800)	+	2	68.414
913	26202	9.64306e+06	14206.4	7.0175e+06	0.202442	SFVEFILEPLYK	1	1	12	2055.98		NTerm(TMPP/572.1800)	+	2	68.3814
914	26216	7.93652e+06	11084.3	4.47678e+06	0.247596	NLATAYDNFVELVANLK	1	1	17	2466.16		NTerm(TMPP/572.1800)	+	3	68.4369
915	26222	9.94973e+06	18013.6	4.34154e+06	0.414913	NLLIFENLIDLK	1	0	12	2016.02		NTerm(TMPP/572.1800)	+	2	68.4369
916	26223	4.48828e+06	11122.4	2.10458e+06	0.528482	AFMTADLPNELIELLEK	1	0	17	2518.19		NTerm(TMPP/572.1800)	+	2	68.0835
917	26226	1.10604e+07	34464.3	5.85107e+06	0.589026	EIVTNFLAGFEA	0	0	12	1881.84		NTerm(TMPP/572.1800)	+	2	68.4623
918	26245	1.82728e+07	18239.3	9.13946e+06	0.199567	GIPEFWLTVFK	1	0	11	1907.91		NTerm(TMPP/572.1800)	+	2	68.5079
919	26252	1.15216e+07	25067.5	4.91152e+06	0.510382	IVPVEITISLLK	1	0	12	1896.02		NTerm(TMPP/572.1800)	+	2	68.5079
920	26253	3.00709e+06	18237.8	1.48788e+06	1.22576	EIVDSYLPVILDIIK	1	1	15	2301.18		NTerm(TMPP/572.1800)	+	2	68.4947
921	26261	6.11563e+06	8900.79	3.66654e+06	0.242757	TVLIMELINNVAK	1	0	13	2029.02		NTerm(TMPP/572.1800)	+	3	68.5187
922	26262	1.35875e+07	14674.5	6.11664e+06	0.239912	VLGILAMIDEGETDWK	1	0	16	2361.08	99.65	NTerm(TMPP/572.1800)	+	2	68.5441
923	26263	5.44592e+06	22594.8	2.60754e+06	0.866516	LFMLLLEK	1	0	8	1577.78		NTerm(TMPP/572.1800)	+	2	68.3814
924	26265	4.31649e+06	13567.8	2.4883e+06	0.545265	TVLEQVLPI	0	0	9	1582.78		NTerm(TMPP/572.1800)	+	2	68.5441
925	26270	1.83616e+07	17595.5	1.01662e+07	0.173078	TAAFLLPILSQIYSDGPGEALR	0	1	22	2903.43		NTerm(TMPP/572.1800)	+	3	68.5441
926	26271	6.15077e+06	28447.2	3.54033e+06	0.803518	VLGILAMIDEGETDWK	1	0	16	2361.08		NTerm(TMPP/572.1800)	+	3	68.532
927	26281	8.45003e+06	23408.4	4.34206e+06	0.539108	SVDEVFDEVVQIFDK	1	0	15	2340.04		NTerm(TMPP/572.1800)	+	2	68.5654
928	26289	3.05138e+06	14557.2	1.61924e+06	0.899012	SVDEVFDEVVQIFDK	1	0	15	2340.04		NTerm(TMPP/572.1800)	+	3	68.0133
929	26295	2.08309e+07	0	9.19733e+06	0	LIALLEVLSQK	1	0	11	1797.95		NTerm(TMPP/572.1800)	+	2	68.6087
930	26297	2.03695e+07	49065.2	1.11925e+07	0.438376	FVFDIFQFAK	1	0	10	1832.84		NTerm(TMPP/572.1800)	+	2	68.5872
931	26298	1.60214e+07	16442.9	7.58962e+06	0.21665	YFILPDSLPLDTLLVDVEPK	1	1	20	2858.43		NTerm(TMPP/572.1800)	+	2	68.6087
932	26299	1.23894e+07	7520.23	6.80422e+06	0.110523	WTAISALEYGVPVTLIGEAVFAR	0	1	23	3034.51		NTerm(TMPP/572.1800)	+	3	68.6087
933	26313	6.1424e+06	31739.7	3.20789e+06	0.989425	GYTSWAIGLSVADLAESIMK	1	1	20	2683.24		NTerm(TMPP/572.1800)	+	3	68.6087
934	26316	1.49654e+07	65307.1	8.21517e+06	0.794957	VHAELADVLTEAVVDSILAIK	1	0	21	2777.41		NTerm(TMPP/572.1800)	+	3	68.631
935	26321	9.70208e+06	31963.1	5.31361e+06	0.601533	AIPDLTAPVAAVQAAVSNLVR	0	0	21	2647.36		NTerm(TMPP/572.1800)	+	3	68.631
936	26324	3.79484e+06	9698.88	1.66266e+06	0.583335	GPGTSFEFALAIVEALNGK	1	0	19	2492.18		NTerm(TMPP/572.1800)	+	2	68.631
937	26328	8.41922e+06	10245.9	3.38093e+06	0.303049	LNLAFIANLFNR	0	0	12	1976.97		NTerm(TMPP/572.1800)	+	2	68.666
938	26330	3.20741e+06	41320.8	1.46336e+06	2.8237	IPAFLNVVDIAGLVK	1	0	15	2140.12		NTerm(TMPP/572.1800)	+	2	68.6536
939	26337	6.12858e+06	13222.9	2.60368e+06	0.507853	MFTAGIDLMDMASDILQPK	1	0	19	2668.18		NTerm(TMPP/572.1800)	+	3	68.666
940	26343	4.46131e+06	19264.2	1.70838e+06	1.12763	LVLDSIIWAFK	1	0	11	1875.94		NTerm(TMPP/572.1800)	+	2	68.666
941	26359	2.33909e+06	8863.06	926175	0.956954	ILPEIIPILEEGLR	0	0	14	2176.14		NTerm(TMPP/572.1800)	+	2	68.6769
942	26376	5.99484e+06	31596.3	2.41974e+06	1.30577	GLSFLFPLLK	1	0	10	1705.87		NTerm(TMPP/572.1800)	+	2	68.7528
943	26389	1.13979e+07	0	5.92817e+06	0	IIVENLFYPVTLDVLHQIFSK	1	1	21	3059.56		NTerm(TMPP/572.1800)	+	3	68.7779
944	26390	3.81238e+06	24923.8	2.31578e+06	1.07626	VLPALLPS	0	0	8	1380.69		NTerm(TMPP/572.1800)	+	2	68.7668
945	26401	1.23717e+07	26131.4	4.7554e+06	0.54951	TIAFLLPMFR	0	0	10	1779.86		NTerm(TMPP/572.1800)	+	2	68.8111
946	26405	1.15577e+07	11973.8	4.87568e+06	0.245581	VVPSDLYPLVLGFLR	0	1	15	2259.15		NTerm(TMPP/572.1800)	+	2	68.8111
947	26419	6.65028e+06	16580.1	3.34526e+06	0.49563	SFSLLQEAIIPYIPTLITQLTQK	1	1	23	3188.66		NTerm(TMPP/572.1800)	+	3	68.8389
948	26435	5.60121e+06	13481.4	3.24236e+06	0.41579	ILLANFLAQTEALMR	0	0	15	2275.13		NTerm(TMPP/572.1800)	+	3	68.2985
949	26455	4.37319e+06	8427.92	1.86604e+06	0.451646	LMLLLEVISGER	0	0	12	1943.96		NTerm(TMPP/572.1800)	+	2	68.9141
950	26463	7.34605e+06	11819.6	3.80814e+06	0.310379	LFMVLWLK	1	0	8	1620.8		NTerm(TMPP/572.1800)	+	2	68.187
951	26466	6.75061e+06	6547.8	3.2203e+06	0.203329	GMTLVTPLQLLLFASK	1	0	16	2303.18		NTerm(TMPP/572.1800)	+	2	68.9571
952	26471	3.71605e+06	31517.3	2.32994e+06	1.35271	LLLAIVGQ	0	0	8	1397.71		NTerm(TMPP/572.1800)	+	2	68.9413
953	26517	4.42045e+06	20926.8	2.35593e+06	0.888264	GLIDGVVEADLVEALQEFGPISYVVVMPK	1	1	29	3658.8		NTerm(TMPP/572.1800)	+	3	69.0557
954	26551	850813	4346.91	338621	1.28371	LVLDAFALPLTNLFK	1	0	15	2246.15		NTerm(TMPP/572.1800)	+	2	69.0991
955	26556	3.98305e+06	17173.1	1.91019e+06	0.899027	TLAGLVVQLLQFQEDAFGK	1	0	19	2648.31		NTerm(TMPP/572.1800)	+	3	69.1342
956	26566	3.02878e+06	0	1.61255e+06	0	NPSGLTQYIPVLVDSFLPLLK	1	1	21	2885.48		NTerm(TMPP/572.1800)	+	3	69.1857
957	26569	1.90127e+06	5134.79	918354	0.55913	IQSIPLVIGQFLEAVDQNTAIVGSTTGSNYYVR	0	2	33	4125.03		NTerm(TMPP/572.1800)	+	4	69.1857
958	26579	1.42318e+06	11625.1	829122	1.4021	WLQLTMFA	0	0	8	1580.69		NTerm(TMPP/572.1800)	+	2	69.2019
959	26591	3.59248e+06	0	1.80496e+06	0	SQDDEIGDGTTGVVVLAGALLEEAEQLLDR	0	0	30	3684.72	96.6583	NTerm(TMPP/572.1800)	+	3	69.2325
960	26597	3.42578e+06	7218.35	2.09611e+06	0.344369	IFEMGPVFTL	0	0	10	1724.77		NTerm(TMPP/572.1800)	+	2	69.2639
961	26603	1.94099e+06	7030.1	1.05805e+06	0.66444	SENVQDLLLLDVTPLSLGIETAGGVMTVLIK	1	0	31	3809.96	92.8554	NTerm(TMPP/572.1800)	+	3	69.2776
962	26614	9.96114e+06	3207.81	4.79281e+06	0.0669297	SENVQDLLLLDVAPLSLGLETAGGVMTALIK	1	0	31	3751.92	42.2042	NTerm(TMPP/572.1800)	+	3	69.324
963	26643	3.51514e+06	0	1.60569e+06	0	LEQFVSILMASIPLPDK	1	0	17	2472.22		NTerm(TMPP/572.1800)	+	2	69.3837
964	26644	4.1723e+06	7401.75	2.28557e+06	0.323847	LLFGSGLPPALF	0	0	12	1802.88		NTerm(TMPP/572.1800)	+	2	69.4153
965	26651	1.66606e+06	3622.21	885818	0.408912	SALASVIMGLSTILGK	1	0	16	2132.08		NTerm(TMPP/572.1800)	+	2	69.4772
966	26652	2.70011e+06	14685.4	1.13301e+06	1.29614	LEQFVSILMASIPLPDK	1	0	17	2472.22		NTerm(TMPP/572.1800)	+	3	69.3837
967	26656	9.22765e+06	4677.79	3.98556e+06	0.117368	MVVDAVMMLDDLLQLK	1	0	16	2405.13		NTerm(TMPP/572.1800)	+	2	69.4281
968	26659	5.0054e+06	7419.86	2.71389e+06	0.273403	MVVDAVMMLDDLLQLK	1	0	16	2405.13		NTerm(TMPP/572.1800)	+	3	69.4153
969	26663	2.4889e+06	6732.93	1.06556e+06	0.631868	TLAFLIPAVELIVK	1	0	14	2098.13		NTerm(TMPP/572.1800)	+	2	69.4281
970	26668	1.24137e+06	0	535296	0	DAQVVQVVLDGLSNILK	1	0	17	2382.2		NTerm(TMPP/572.1800)	+	2	69.4153
971	26676	2.13525e+06	6891.21	945445	0.728885	SLELLPIILTALATK	1	0	15	2167.17		NTerm(TMPP/572.1800)	+	2	69.4445
972	26715	1.20971e+06	6270.15	709875	0.883276	LLFWVTEV	0	0	8	1577.74		NTerm(TMPP/572.1800)	+	2	69.5733
973	26719	2.6762e+06	9048.09	1.57336e+06	0.57508	TLWTVLDAIDQMWLPVVR	0	0	18	2727.33		NTerm(TMPP/572.1800)	+	3	69.5811
974	26762	1.96012e+06	16977.9	1.05171e+06	1.61432	SMAGNIIPAIATTNAVIAGLIVLEGLK	1	0	27	3221.69		NTerm(TMPP/572.1800)	+	3	69.7076
975	26765	1.83646e+06	1651.95	786126	0.210139	TVLDLAVVLFETATLR	0	0	16	2332.19		NTerm(TMPP/572.1800)	+	2	69.6911
976	26769	596754	7157.27	339922	2.10556	TVLDLAVVLFETATLR	0	0	16	2332.19		NTerm(TMPP/572.1800)	+	3	69.6911
977	26772	429722	10354.4	275731	3.75526	FILNLL	0	0	6	1303.64		NTerm(TMPP/572.1800)	+	2	69.3837
978	26835	632702	0	277482	0	TALLDAAGVASLLTTAEVVVTEIPK	1	0	25	3053.58		NTerm(TMPP/572.1800)	+	2	69.8547
979	26855	391489	1207.85	215180	0.561319	VSLNNNPVSWVQTFGAEGLASLLDILK	1	0	27	3456.71		NTerm(TMPP/572.1800)	+	3	69.9331
980	26907	701370	0	408136	0	VGATAAVYSAAILEYLTAEVLELAGNASK	1	2	29	3466.7		NTerm(TMPP/572.1800)	+	3	70.1223
981	26962	232128	14805.4	122867	12.0499	MDILAQVLQILLK	1	0	13	2069.08		NTerm(TMPP/572.1800)	+	2	70.2159
982	27000	417076	0	242244	0	LLSQDFVQIMEDIILTLPK	1	0	19	2787.4		NTerm(TMPP/572.1800)	+	3	70.3573
983	27104	241586	953.98	146186	0.652579	SPPAEVLVNIIAVLNNLVVASPIAAR	0	0	26	3211.72		NTerm(TMPP/572.1800)	+	3	70.6619
984	29259	68549.6	0	42705.2	0	HNDDEQYAWESSAGGSFTVR	0	1	20	2827.13		NTerm(TMPP/572.1800)	+	4	77.6962
985	29399	194064	0	91904.6	0	TDEFQLHTNVNDGTEFGGSIYQK	1	1	23	3171.36	2.37549	NTerm(TMPP/572.1800)	+	3	78.1028
986	29435	147079	0	92051.4	0	NHTLALTETGSVFAFGENK	1	0	19	2607.18		NTerm(TMPP/572.1800)	+	3	78.5827
987	29486	166514	0	90241.9	0	TFNQVEIKPEMIGHYLGEFSITYKPVK	3	2	27	3739.83		NTerm(TMPP/572.1800)	+	5	78.3225
988	29507	250910	0	133406	0	HISQISVAEDDDESLLGHLMIVGK	1	0	24	3177.49		NTerm(TMPP/572.1800)	+	3	78.5827
989	29511	960938	1077.84	514133	0.209642	HISQISVAEDDDESLLGHLMIVGK	1	0	24	3177.49		NTerm(TMPP/572.1800)	+	4	78.4029
990	29541	330104	0	170040	0	SVGDGETVEFDVVEGEK	1	0	17	2367	0.708334	NTerm(TMPP/572.1800)	+	2	78.506
991	29564	187333	0	113213	0	NGVQAMVEFDSVQSAQR	0	0	17	2437.06	16.2657	NTerm(TMPP/572.1800)	+	3	78.539
992	29574	238015	0	161720	0	TVAGGAWTYNTTSAVTVK	1	1	18	2398.1		NTerm(TMPP/572.1800)	+	3	78.5827
993	29587	66896.8	0	47032.3	0	HVDAHATLSDGVVVQVMGLLSNSGQPER	0	0	28	3487.64		NTerm(TMPP/572.1800)	+	4	78.5662
994	29595	46025.3	0	38094.9	0	GLQVDLQSDGAAAEDIVASEQSLGQK	1	0	26	3200.46	60.342	NTerm(TMPP/572.1800)	+	3	78.6157
995	29627	160992	0	110887	0	NVQAEEMVEFSSGLK	1	0	15	2238.98		NTerm(TMPP/572.1800)	+	3	78.7347
996	29633	96356.3	0	65231.7	0	GLDVDSLVIEHIQVNK	1	0	16	2350.12	1.60132	NTerm(TMPP/572.1800)	+	3	78.7182
997	29659	245334	0	123547	0	YWTLTATGGVQSTASSK	1	1	17	2329.04		NTerm(TMPP/572.1800)	+	2	78.8044
998	29669	67161.7	0	46460.7	0	GVGDGTVSWGLEDDEDMTLTR	0	0	21	2824.17		NTerm(TMPP/572.1800)	+	3	78.8208
999	29700	264128	0	120698	0	VAGMDVELTVEER	0	0	13	2018.89	1.5017	NTerm(TMPP/572.1800)	+	2	78.9052
1000	29711	194093	0	116469	0	LGLGIDEDEVAAEEPNAAVPDEIPPLEGDEDASR	0	0	34	4103.82		NTerm(TMPP/572.1800)	+	4	78.9217
1001	29716	171398	0	119727	0	GDNVAVIGEIDEETDSALDLGNIR	0	0	24	3086.39	58.4816	NTerm(TMPP/572.1800)	+	3	78.9712
1002	29717	313208	0	182134	0	GFAFVTFDDHDSVDK	1	0	15	2270.94	0.919496	NTerm(TMPP/572.1800)	+	3	78.9547
1003	29730	235527	0	127186	0	TLDGIFSEQVAMGYSHSLVIAR	0	1	22	2965.38		NTerm(TMPP/572.1800)	+	3	79.0042
1004	29747	462603	0	225183	0	QFAPIHAEAPEFMEMSVEQEILVTGIK	1	0	27	3615.68		NTerm(TMPP/572.1800)	+	3	79.0497
1005	29756	306561	0	164158	0	QFAPIHAEAPEFMEMSVEQEILVTGIK	1	0	27	3615.69		NTerm(TMPP/572.1800)	+	4	79.0497
1006	29759	269213	0	176271	0	WSTDDVQINDISLQDYIAVK	1	1	20	2894.32		NTerm(TMPP/572.1800)	+	3	79.0797
1007	29787	256710	0	156752	0	LISLTDENALSGNEELTVK	1	0	19	2617.23		NTerm(TMPP/572.1800)	+	3	79.1582
1008	29798	494736	0	255223	0	HLEGLSEEAIMELNLPTGIPIVYELDK	1	1	27	3594.73		NTerm(TMPP/572.1800)	+	3	79.2149
1009	29823	281140	0	165306	0	QVTITGSAASISLAQYLINAR	0	1	21	2748.36		NTerm(TMPP/572.1800)	+	3	79.4615
1010	29829	1.12982e+06	0	623534	0	SINPDEAVAYGAAVQAAILSGDK	1	1	23	2831.32	1.83021	NTerm(TMPP/572.1800)	+	3	79.2863
1011	29845	469111	0	268572	0	HLMLPDFDLLEDIESK	1	0	16	2486.13		NTerm(TMPP/572.1800)	+	3	79.3135
1012	29858	118841	0	84020.4	0	LIALSIDSVEDHLAWSK	1	0	17	2468.19	2.12362	NTerm(TMPP/572.1800)	+	3	79.3589
1013	29864	327906	0	210397	0	QVTITGSAASISLAQYLINVR	0	1	21	2776.4		NTerm(TMPP/572.1800)	+	3	79.3542
1014	29878	204546	1817.45	114876	1.5821	MLVDDIGDVTITNDGATILK	1	0	20	2675.26		NTerm(TMPP/572.1800)	+	3	79.4033
1015	29886	1.22458e+06	1794.58	460341	0.389839	DGAGFLINLIDSPGHVDFSSEVTAALR	0	0	27	3372.59	35.7842	NTerm(TMPP/572.1800)	+	3	79.4266
1016	29901	160695	0	74295.1	0	GTIEILSDVQLIK	1	0	13	2000	0.243258	NTerm(TMPP/572.1800)	+	2	79.4508
1017	29919	154405	1219.98	113014	1.07949	TLSSSTQASIEIDSLYEGIDFYTSITR	0	2	27	3568.65		NTerm(TMPP/572.1800)	+	4	79.4964
1018	29928	91555.7	0	56836.9	0	GYAFIEFASFEDAK	1	1	14	2165.92	0.925003	NTerm(TMPP/572.1800)	+	2	79.5126
1019	29966	112976	0	71221.9	0	VYINYYDMNAANVGWNNSTFA	0	3	21	2998.24		NTerm(TMPP/572.1800)	+	3	79.6349
1020	29975	131363	0	71885.8	0	FDQLFDDESDPFEVLK	1	0	16	2515.06		NTerm(TMPP/572.1800)	+	2	79.6591
1021	30002	171462	0	102920	0	INEAFIEMATTEDAQAAVDYYTTTPALVFGK	1	2	31	3951.79	34.7345	NTerm(TMPP/572.1800)	+	3	79.7298
1022	30021	105953	0	79599.7	0	FESEILEAISQNSVVIIR	0	0	18	2618.28		NTerm(TMPP/572.1800)	+	3	79.7675
1023	30057	1.03323e+06	1377.94	372913	0.369508	GFGFVTFSSMAEVDAAMAAR	0	0	20	2636.13	69.8123	NTerm(TMPP/572.1800)	+	2	79.8851
1024	30109	152721	0	93950	0	YFVSSGSIAVNADSSVQLLAEEAVTLDMLDLGAAK	1	1	35	4155.98		NTerm(TMPP/572.1800)	+	4	80.038
1025	30123	230945	0	148099	0	FGFIVIDGSGALFGTLQGNTR	0	0	21	2741.31		NTerm(TMPP/572.1800)	+	3	80.0664
1026	30234	152659	0	94126	0	GIGTVTFEQSIEAVQAISMFNGQLLFDR	0	0	28	3642.72		NTerm(TMPP/572.1800)	+	3	80.3827
1027	30235	69400.7	0	52069.4	0	GLIAEAAQLGPVGGVFNLAVVLR	0	0	23	2835.48		NTerm(TMPP/572.1800)	+	3	80.3702
1028	30254	134369	0	87467.8	0	IAIFGATGQTGLTTLAQAVQAGYEVTVLVR	0	1	30	3619.83		NTerm(TMPP/572.1800)	+	3	80.4071
1029	30375	203284	0	101137	0	TATFAISILQQIELDLK	1	0	17	2475.25		NTerm(TMPP/572.1800)	+	2	80.824
1030	30381	223744	0	135152	0	TATFAISILQQIELDLK	1	0	17	2475.25		NTerm(TMPP/572.1800)	+	3	80.8287
1031	32834	638317	1647.19	264133	0.623623	VTGEADVEFATHEEAVAAMSK	1	0	21	2763.19	2.37201	NTerm(TMPP/572.1800)	+	3	89.7689
1032	32869	71515.3	0	60726.5	0	HYFQNTQGLIFVVDSNDR	0	1	18	2724.21		NTerm(TMPP/572.1800)	+	3	90.4082
1033	32984	72311.9	0	54474.3	0	EEVVTVETWQEGSLK	1	0	15	2305.03	6.70657	NTerm(TMPP/572.1800)	+	3	89.655
1034	33081	94707.8	0	72047.1	0	GFGFVTFDDHDPVDK	1	0	15	2266.94	0.541073	NTerm(TMPP/572.1800)	+	3	90.4463
1035	33150	91442.1	0	68924	0	NQAFIEMNTEEAANTMVNYYTSVTPVLR	0	2	28	3777.68	37.4849	NTerm(TMPP/572.1800)	+	3	90.6197
1036	33278	79308	1695.66	63247	2.68101	EGTIGDMAILGITESFQVK	1	0	19	2580.2		NTerm(TMPP/572.1800)	+	3	91.0007
1037	33385	54810.7	0	43980.8	0	VIAVYDLGGGTFDISILEIQK	1	1	21	2822.39		NTerm(TMPP/572.1800)	+	3	91.2844
1038	33064	86692.2	0	56024.8	0	yWSQQIEESTTVVTTQSAEVGAAETTLTELR	0	0	31	3999.84		Y1(TMPP/572.1800)	+	3	90.3945
1039	20475	1.46721e+06	3117.47	993823	0.313685	GHyTIGK	1	0	7	1346.58		Y3(TMPP/572.1800)	+	4	54.9976
1040	20487	1.33179e+06	0	811338	0	GHyTIGK	1	0	7	1346.59	18.6694	Y3(TMPP/572.1800)	+	2	54.9976
1041	20507	2.63316e+06	22227.9	1.61914e+06	1.37283	GHyTIGK	1	0	7	1346.58	90.6593	Y3(TMPP/572.1800)	+	3	54.9839
1042	33099	139460	0	104913	0	DLyANTVLSGGTTMYPGIADR	0	1	21	2786.25	0.236331	Y3(TMPP/572.1800)	+	3	90.4814
1043	29849	266769	1248.54	144495	0.864065	LIGDPNLEFVAMPALAPPEVVMDPALAAQyEHDLEVAQTTALPDEDDDL	0	0	49	5830.69	15.2498	Y30(TMPP/572.1800)	+	4	79.3542
1044	29542	161084	0	119769	0	VFIMDNcEELIPEYLNFIR	0	1	19	2373.14		C7(Oxidation/15.9949)		3	78.506
1045	29553	80422.2	0	62282	0	VFIMDNcEELIPEYLNFIR	0	1	19	2373.14		C7(Oxidation/15.9949)		2	78.4952
1046	1150	534241	0	302289	0	eSESVDK	1	0	7	774.341	11.3806	E1(Glu-pyro-Glu/-18.0106)		2	3.60984
1047	1995	749713	0	553419	0	eIEER	0	0	5	656.313		E1(Glu-pyro-Glu/-18.0106)		2	5.84507
1048	2185	552422	0	342825	0	eVLHGNQR	0	0	8	933.481		E1(Glu-pyro-Glu/-18.0106)		3	6.3851
1049	2634	1.24221e+06	0	882493	0	eQFR	0	0	4	560.271	18.6128	E1(Glu-pyro-Glu/-18.0106)		2	7.52889
1050	2852	352865	0	272254	0	eAAQEAVK	1	0	8	826.42	8.32535	E1(Glu-pyro-Glu/-18.0106)		2	8.1017
1051	2928	1.534e+06	0	1.14439e+06	0	eIVR	0	0	4	497.296		E1(Glu-pyro-Glu/-18.0106)		2	8.32703
1052	3192	626455	0	470395	0	eGFEK	1	0	5	590.27		E1(Glu-pyro-Glu/-18.0106)		2	9.31906
1053	3356	454643	10784	298762	3.60958	eNTQTTIK	1	0	8	915.466	7.09083	E1(Glu-pyro-Glu/-18.0106)		2	9.4988
1054	4056	969789	0	601116	0	eAHFVR	0	0	6	739.377		E1(Glu-pyro-Glu/-18.0106)		3	11.3739
1055	5144	403938	0	300508	0	eIDVR	0	0	5	612.324	20.7587	E1(Glu-pyro-Glu/-18.0106)		2	14.355
1056	5209	744624	0	508890	0	eILDK	1	0	5	598.333	25.1503	E1(Glu-pyro-Glu/-18.0106)		2	14.5944
1057	5795	526765	1199.76	311598	0.385034	eIQVQHPAAK	1	0	10	1101.59	6.97533	E1(Glu-pyro-Glu/-18.0106)		3	16.1369
1058	5858	376814	0	259157	0	eEDVLK	1	0	6	713.36	8.38111	E1(Glu-pyro-Glu/-18.0106)		2	16.248
1059	6204	862385	0	651944	0	eFNAEVHR	0	0	8	982.462	29.4458	E1(Glu-pyro-Glu/-18.0106)		3	17.2231
1060	7368	713072	0	453561	0	eDSVKPGAHLTVK	2	0	13	1361.73	28.6321	E1(Glu-pyro-Glu/-18.0106)		4	20.3163
1061	7376	602351	0	367144	0	eDSVKPGAHLTVK	2	0	13	1361.73	8.41807	E1(Glu-pyro-Glu/-18.0106)		3	20.3325
1062	8954	679049	0	503579	0	eLGTVMR	0	0	7	786.407	11.7608	E1(Glu-pyro-Glu/-18.0106)		2	24.5659
1063	11610	1.44955e+06	0	1.04341e+06	0	eIAEAYLGK	1	1	9	974.506	15.7305	E1(Glu-pyro-Glu/-18.0106)		2	31.6729
1064	14853	689214	0	466244	0	eVDEQMLNVQNK	1	0	12	1427.67	2.30168	E1(Glu-pyro-Glu/-18.0106)		2	40.3056
1065	19233	1.37602e+06	0	922998	0	eLHINLIPNK	1	0	10	1171.67	17.898	E1(Glu-pyro-Glu/-18.0106)		2	51.8534
1066	11835	642595	0	487400	0	EVCGFAPYeR	0	1	10	1183.5		E9(Carbonyl/13.9793)		2	32.1838
1067	16664	1.27923e+06	2053.15	891526	0.230296	LVNEVTEFAk	0	0	10	1162.62		K10(Methyl/14.0157)		2	45.1403
1068	14259	1.04123e+06	15216	646917	2.35208	HHEEEIVHHk	0	0	10	1865.8		K10(TMPP/572.1800)		5	38.6422
1069	21689	3.99082e+06	73123.9	2.58664e+06	2.82698	LAHYNk	0	1	6	1316.57	31.4802	K6(TMPP/572.1800)		3	57.9154
1070	5870	1.42273e+06	0	1.02125e+06	0	lPPGAGVR	0	0	8	779.429		L1(Carbonyl/13.9793)		2	16.3734
1071	17138	1.61138e+06	0	1.13169e+06	0	lGLSTLGELK	1	0	10	1043.59	67.3981	L1(Carbonyl/13.9793)		2	46.4266
1072	16681	2.70315e+06	0	1.61308e+06	0	CPNlTYLNLSGNK	1	1	13	1449.7		L4(Carbonyl/13.9793)		2	45.1883
1073	10743	862095	0	642226	0	EITALAPSTmK	1	0	11	1176.61	1.96236	M10(Oxidation/15.9949)		2	29.3175
1074	17305	1.76241e+06	0	1.17428e+06	0	DVSELTGFPEmLGGR	0	0	15	1638.74	44.2077	M11(Dioxidation/31.9898)		2	46.8444
1075	5987	697217	0	510743	0	LEmDLK	1	0	6	790.389		M3(Carbamyl/43.0058)		2	16.5936
1076	19561	4.6747e+06	0	2.16574e+06	0	YGEIEEmNVCDNLGDHLVGNVYVK	1	2	24	2752.25		M7(Carbamyl/43.0058)		3	52.7838
1077	3557	957027	0	657300	0	nDEELNK	1	0	7	861.372	4.64615	N1(Deamidated/0.9840)		2	10.0025
1078	4387	499487	0	338136	0	nGSLDSPGK	1	0	9	874.404		N1(Deamidated/0.9840)		2	12.334
1079	12813	1.54494e+06	0	1.09071e+06	0	nGYGFINR	0	1	8	940.441		N1(Deamidated/0.9840)		2	34.9329
1080	13698	942625	0	437602	0	nIDDGTSDRPYSHALVAGIDR	0	1	21	2272.09		N1(Deamidated/0.9840)		3	37.1535
1081	14690	1.04047e+06	0	586534	0	nGTQVHGTITGVDVSMNTHLK	1	0	21	2209.08		N1(Deamidated/0.9840)		3	39.8921
1082	14691	1.17293e+06	0	708964	0	nGTQVHGTITGVDVSMNTHLK	1	0	21	2209.08		N1(Deamidated/0.9840)		4	39.8761
1083	29192	72223.8	0	53394.6	0	nGQLAASVETAGDSELFLMK	1	0	20	2081		N1(Deamidated/0.9840)		2	77.548
1084	24678	8.697e+06	17171.7	5.27735e+06	0.325384	AMGIMNSFVnDIFER	0	0	15	1743.8	9.39839	N10(Deamidated/0.9840)		2	65.9699
1085	32322	36684.2	0	29245.3	0	TGDFQLHTNVnDGTEFGGSIYQK	1	1	23	2528.16	0.229796	N11(Deamidated/0.9840)		3	88.2077
1086	29429	66187.6	0	47124.4	0	ATQQPFDVSAFnASYSDSGLFGIYTISQATAAGDVIK	1	2	37	3840.85		N12(Deamidated/0.9840)		3	78.1842
1087	21206	1.07816e+06	0	680325	0	AFLASPEYVNLPINGnGK	1	1	18	1903.97	42.9667	N16(Deamidated/0.9840)		3	56.7542
1088	21246	890035	0	500740	0	VIISAPSADAPMFVMGVnHEK	1	0	21	2213.09	2.53933	N18(Deamidated/0.9840)		3	56.8353
1089	21207	2.41674e+06	0	1.06081e+06	0	IEPELDGSAQVTSHDASTnGLINFIK	1	0	26	2756.35	24.8274	N19(Deamidated/0.9840)		3	56.7711
1090	19022	1.34306e+06	0	660914	0	MnLSEEVDLEDYVARPDK	1	1	18	2122.99		N2(Deamidated/0.9840)		3	51.2635
1091	32823	63764.5	0	52492.5	0	VnPTVFFDIAVDGEPLGR	0	0	18	1946	0.10278	N2(Deamidated/0.9840)		2	89.703
1092	17637	525658	0	283319	0	ENALVQMADGNQAQLAMSHLnGHK	1	0	24	2577.21	33.5555	N21(Deamidated/0.9840)		3	47.6364
1093	7825	693216	0	437557	0	MMnGGHYTYSENR	0	2	13	1559.61	36.3679	N3(Deamidated/0.9840)		3	21.526
1094	9044	1.32697e+06	0	779452	0	VDnDENEHQLSLR	0	0	13	1568.71	2.36371	N3(Deamidated/0.9840)		3	24.8101
1095	22051	2.02285e+06	0	1.36097e+06	0	DEnLALYVENQFR	0	1	13	1610.78	9.01432	N3(Deamidated/0.9840)		2	59.1796
1096	3251	349807	0	265744	0	EDAAnNYAR	0	1	9	1023.43	2.47437	N5(Deamidated/0.9840)		2	9.18965
1097	6156	1.5754e+06	0	911373	0	YHTInGHNAEVR	0	1	12	1410.66	32.9591	N5(Deamidated/0.9840)		3	17.094
1098	6161	1.12988e+06	0	730328	0	YHTInGHNAEVR	0	1	12	1410.67	35.7421	N5(Deamidated/0.9840)		4	17.078
1099	26887	56135.3	1773.86	40824.5	4.34509	GGISnILEELVVQPLLVSVSALTLATETVR	0	0	30	3121.77	13.1153	N5(Deamidated/0.9840)		3	70.0192
1100	17654	1.90895e+06	0	1.31663e+06	0	SSFYVnGLTLGGQK	1	1	14	1470.74	26.1429	N6(Deamidated/0.9840)		2	47.734
1101	18582	1.16012e+06	1863.46	795932	0.234123	LLQDFFnGR	0	0	9	1109.55	13.2758	N7(Deamidated/0.9840)		2	50.1524
1102	29301	121118	0	90449.6	0	AQPYDPnFYDETYDYGGFTMMFDDR	0	4	25	3058.22		N7(Deamidated/0.9840)		3	77.861
1103	14120	841947	0	529625	0	AHLMEIQVnGGTVAEK	1	0	16	1696.85	28.3189	N9(Deamidated/0.9840)		3	38.4442
1104	2785	390193	0	242123	0	QR	0	0	2	345.169		NTerm(Carbamyl/43.0058)		1	7.92084
1105	3889	836538	0	552387	0	LTELLK	1	0	6	758.455	21.1196	NTerm(Carbamyl/43.0058)		2	10.9814
1106	4709	1.11236e+06	21007.8	715871	2.93457	AGAHLQGGAK	1	0	10	951.488	5.82872	NTerm(Carbamyl/43.0058)		2	13.199
1107	5646	810257	0	609618	0	LQLVR	0	0	5	670.413	65.5069	NTerm(Carbamyl/43.0058)		2	15.6396
1108	6449	1.5419e+06	0	1.07683e+06	0	SILLR	0	0	5	643.402		NTerm(Carbamyl/43.0058)		2	17.8863
1109	6536	313318	0	219617	0	AVEHINK	1	0	7	852.445	5.26816	NTerm(Carbamyl/43.0058)		2	18.0633
1110	6738	1.01594e+06	4873.28	716748	0.679915	LAHYNK	1	1	6	787.398	4.88026	NTerm(Carbamyl/43.0058)		2	18.6806
1111	7117	452086	0	325750	0	PGAHVTVK	1	0	8	850.466	18.726	NTerm(Carbamyl/43.0058)		2	19.9142
1112	9933	953086	0	632203	0	HQGVMVGMGQK	1	0	11	1213.57	8.77314	NTerm(Carbamyl/43.0058)		2	27.2293
1113	10897	766985	0	493288	0	QEYDESGPSIVHR	0	1	13	1558.7	5.85063	NTerm(Carbamyl/43.0058)		2	29.828
1114	15273	802912	0	557649	0	GVCLIDEFDK	1	0	10	1180.55		NTerm(Carbamyl/43.0058)		2	41.4211
1115	16357	2.58713e+06	0	1.11937e+06	0	SSEAETQQPPAAPPAAPALSAADTKPGTTGSGAGSGGPGGLTSAAPAGGDK	2	0	51	4514.16		NTerm(Carbamyl/43.0058)		4	44.2186
1116	16695	1.34439e+06	1347.01	860043	0.156621	ITCLCQVPQNAANR	0	0	14	1572.75		NTerm(Carbamyl/43.0058)		2	45.1722
1117	17607	2.34903e+06	0	1.44613e+06	0	HLEINPDHPIVETLR	0	0	15	1824.95	20.2082	NTerm(Carbamyl/43.0058)		3	47.6203
1118	17928	1.39736e+06	0	971139	0	ELISNASDALDK	1	0	12	1317.64	5.07513	NTerm(Carbamyl/43.0058)		2	48.4061
1119	18416	656788	0	389207	0	SLTNDWEDHLAVK	1	0	13	1569.74	12.7862	NTerm(Carbamyl/43.0058)		2	49.6983
1120	18561	784122	0	450725	0	IWHHTFYNELR	0	1	11	1557.75	6.23252	NTerm(Carbamyl/43.0058)		3	50.0872
1121	20287	1.16481e+06	0	814300	0	GVVDSEDLPLNISR	0	0	14	1555.78	2.50269	NTerm(Carbamyl/43.0058)		2	54.5592
1122	26027	9.70893e+06	10184	4.80815e+06	0.211806	PEEACSFILSADFPALVVK	1	0	19	2078.03		NTerm(Carbamyl/43.0058)		2	68.0442
1123	1239	727553	0	348145	0	AQAR	0	0	4	472.232		NTerm(Formyl/27.9949)		2	3.86909
1124	1537	1.07218e+06	0	633074	0	TEISK	1	0	5	604.307		NTerm(Formyl/27.9949)		2	4.66481
1125	2025	1.1569e+06	0	810193	0	TIEER	0	0	5	674.324	85.3085	NTerm(Formyl/27.9949)		2	5.86866
1126	2039	1.20962e+06	0	759386	0	TEIR	0	0	4	545.281	44.7184	NTerm(Formyl/27.9949)		2	5.91635
1127	2047	1.13617e+06	0	715152	0	SLER	0	0	4	531.266		NTerm(Formyl/27.9949)		2	5.96455
1128	2390	849184	0	539270	0	EIVR	0	0	4	543.297		NTerm(Formyl/27.9949)		2	6.48877
1129	2564	324559	0	238585	0	ESK	1	0	3	390.176		NTerm(Formyl/27.9949)		1	7.16957
1130	2674	1.46211e+06	0	802661	0	SFQR	0	0	4	564.266		NTerm(Formyl/27.9949)		2	7.58875
1131	5224	2.95468e+06	0	2.36923e+06	0	TLIDK	1	0	5	616.343		NTerm(Formyl/27.9949)		2	14.5783
1132	7602	1.15908e+06	0	899226	0	SIDLK	1	0	5	602.328		NTerm(Formyl/27.9949)		2	20.9304
1133	8039	850768	0	600605	0	ASIAQAVR	0	0	8	842.462		NTerm(Formyl/27.9949)		2	22.0799
1134	8825	928054	0	587195	0	SWLK	1	0	4	560.296		NTerm(Formyl/27.9949)		2	24.2468
1135	10304	717847	0	503980	0	SWLR	0	0	4	588.302		NTerm(Formyl/27.9949)		2	28.163
1136	14739	1.15271e+06	0	703850	0	RGAYGGGYGGYDDYNGYNDGYGFGSDR	0	6	27	2900.17		NTerm(Formyl/27.9949)		3	40.0059
1137	17886	1.94488e+06	0	1.14405e+06	0	IWHHTFYNELR	0	1	11	1542.74	11.7625	NTerm(Formyl/27.9949)		3	48.3257
1138	18565	1.56876e+06	0	878641	0	SLTNDWEDHLAVK	1	0	13	1554.74	22.8263	NTerm(Formyl/27.9949)		2	50.1029
1139	19705	1.6294e+06	2718.76	953215	0.28522	DYAFIHFDER	0	1	10	1339.59		NTerm(Formyl/27.9949)		2	53.0027
1140	25038	2.61606e+07	19661.9	1.58593e+07	0.123977	SLADELALVDVLEDK	1	0	15	1656.85		NTerm(Formyl/27.9949)		2	65.9335
1141	2354	1.35787e+06	0	772962	0	QAIK	1	0	4	472.301		NTerm(Methyl/14.0157)		2	6.8454
1142	2384	175239	0	122143	0	AYR	0	1	3	422.218		NTerm(Methyl/14.0157)		1	6.82413
1143	2966	1.13077e+06	0	816352	0	DIR	0	0	3	416.239		NTerm(Methyl/14.0157)		1	8.42403
1144	3176	393190	0	181675	0	VSVR	0	0	4	473.285		NTerm(Methyl/14.0157)		2	8.95915
1145	3178	679748	0	372779	0	PAGGPK	1	0	6	539.307		NTerm(Methyl/14.0157)		2	8.95915
1146	3425	507126	0	276632	0	SLVR	0	0	4	487.301	49.8132	NTerm(Methyl/14.0157)		2	9.30254
1147	3883	454013	0	296369	0	DSDLSHVQNK	1	0	10	1155.55	22.9022	NTerm(Methyl/14.0157)		2	10.8854
1148	3902	669250	0	448206	0	SQLQR	0	0	5	644.35		NTerm(Methyl/14.0157)		2	10.95
1149	5352	658980	0	495989	0	LGK	1	0	3	330.227	10.6444	NTerm(Methyl/14.0157)		1	14.7999
1150	9285	838364	0	599624	0	VGHSIR	0	0	6	681.393		NTerm(Methyl/14.0157)		2	25.4674
1151	19149	992435	0	668275	0	VINEPTAAALAYGLDK	1	1	16	1658.89	85.6272	NTerm(Methyl/14.0157)		2	51.4494
1152	24560	5.36784e+07	0	2.15752e+07	0	RECISIHVGQAGVqIGNACWELYCLEHGIQPDGQMPSDK	1	1	39	4294.95		Q14(Carbonyl/13.9793)		4	65.2031
1153	32873	67313.6	0	55055.9	0	INEAFIEMATTEDAqAAVDYYTTTPALVFGK	1	2	31	3380.61	34.8164	Q15(Deamidated/0.9840)		3	89.8418
1154	13065	2.66225e+06	0	1.70247e+06	0	IqDLSQQAQLAAAEK	1	0	15	1613.83		Q2(Deamidated/0.9840)		2	35.6415
1155	33523	68351.7	0	53417.7	0	SqDDEIGDGTTGVVVLAGALLEEAEQLLDR	0	0	30	3113.55	38.9732	Q2(Deamidated/0.9840)		3	91.7097
1156	1887	1.08796e+06	0	717140	0	VLqR	0	0	4	515.307		Q3(Deamidated/0.9840)		2	5.544
1157	2527	643420	0	389602	0	AFqR	0	0	4	521.26		Q3(Deamidated/0.9840)		2	7.21777
1158	5714	293528	0	212490	0	SVqAGNPGGPGPGGR	0	0	15	1307.64		Q3(Deamidated/0.9840)		2	15.8792
1159	7080	1.16599e+06	0	740723	0	VLIqTK	1	0	6	714.428		Q4(Carbonyl/13.9793)		2	19.478
1160	6990	989453	0	742302	0	ALLqR	0	0	5	600.36		Q4(Deamidated/0.9840)		2	19.279
1161	29264	162481	0	88607	0	LLPqGTVIFEDISIEHFEGTVTK	1	0	23	2573.35		Q4(Deamidated/0.9840)		3	77.7457
1162	6082	497701	0	351128	0	LLEEqR	0	0	6	787.407		Q5(Deamidated/0.9840)		2	16.7541
1163	9026	1.25437e+06	0	761040	0	LLLQqR	0	0	6	770.466		Q5(Deamidated/0.9840)		2	24.7957
1164	21363	1.79135e+06	3302.06	924753	0.357075	QVLGqMVIDEELLGDGHSYSPR	0	1	22	2443.19		Q5(Deamidated/0.9840)		3	57.1192
1165	26116	5.63228e+06	7166.13	3.02959e+06	0.236538	SENVqDLLLLDVAPLSLGLETAGGVMTALIK	1	0	31	3180.74	51.3864	Q5(Deamidated/0.9840)		3	68.187
1166	32393	107831	0	70860	0	YTPSGqAGAAASESLFVSNHAY	0	2	22	2228.02	0.252858	Q6(Deamidated/0.9840)		2	88.4398
1167	29461	101805	0	74359.9	0	TLSSSTqASIEIDSLYEGIDFYTSITR	0	2	27	2997.45	24.1968	Q7(Deamidated/0.9840)		3	78.2764
1168	8353	846994	0	498773	0	VSYGIGDEEHDQEGr	0	1	15	1703.74		R15(Methyl/14.0157)		3	22.9437
1169	19885	4.62181e+06	2424.09	2.58582e+06	0.0937453	IYVASVHQDLsDDDIK	1	1	16	1830.86		S11(Carbonyl/13.9793)		2	53.5479
1170	12367	1.96049e+06	0	823706	0	VANTsTQTMGPRPAAAAAAATPAVR	0	0	25	2408.26		S5(Formyl/27.9949)		3	33.7297
1171	4103	2.84829e+06	0	2.09485e+06	0	vLK	1	0	3	372.238		V1(Carbonyl/13.9793)		1	11.5706
1172	2633	813043	5700.98	533352	1.0689	AVTKvQK	2	0	7	786.46		V5(Carbonyl/13.9793)		2	7.58875
1173	20216	997233	4032.62	587707	0.686162	IGGGIDVPvPR	0	0	11	1092.59	26.2912	V9(Carbonyl/13.9793)		2	54.3159
1174	420	1.59151e+06	0	938057	0	RAVSR	0	0	5	587.351				2	1.52161
1175	467	611872	0	356476	0	RLESK	1	0	5	631.365				2	1.72783
1176	470	2.06428e+06	0	1.03991e+06	0	RPSSVK	1	0	6	672.392				2	1.68474
1177	474	1.21922e+06	0	785410	0	QKPQAER	1	0	7	855.457				2	1.71967
1178	499	1.1511e+06	0	673074	0	KENLK	2	0	5	630.37				2	1.74068
1179	519	874361	0	448937	0	RTQAPTK	1	0	7	800.451				2	2.17823
1180	532	1.07566e+06	0	714706	0	LGHAEQK	1	0	7	781.409				2	1.8541
1181	583	1.01346e+06	0	526031	0	NHLEGK	1	0	6	696.356				2	2.00562
1182	606	1.07348e+06	0	759748	0	LGHASDR	0	0	7	754.373				2	2.10666
1183	636	2.10001e+06	0	1.35105e+06	0	ETMGHR	0	0	6	729.323				2	2.14493
1184	645	2.13636e+06	0	1.19261e+06	0	KEIER	1	0	5	673.376				2	2.17823
1185	647	314547	0	173267	0	HGGYKPSDEHK	2	1	11	1253.58				2	2.15994
1186	663	1.38007e+06	0	842563	0	RDLAK	1	0	5	601.355				2	2.24241
1187	664	1.10526e+06	20912.1	680050	3.07508	DYGHSSSR	0	1	8	907.379				2	2.22594
1188	671	498217	0	236877	0	YRQDDDQR	0	1	8	1094.47				2	2.22594
1189	674	1.57686e+06	0	988477	0	RVDAENR	0	0	7	858.431				2	2.24956
1190	678	644392	0	380524	0	SRPETGRPR	0	0	9	1054.56				2	2.24241
1191	691	2.01565e+06	0	1.25876e+06	0	RPVPK	1	0	5	595.381				2	2.26252
1192	697	890227	0	615607	0	SINAGGHK	1	0	8	782.404				2	2.31218
1193	773	292506	0	238979	0	GEGERPAQNEK	1	0	11	1213.57				3	2.48721
1194	793	375452	0	242087	0	MNQGTAR	0	0	7	776.361				2	2.40574
1195	906	722220	14346.6	459745	3.12056	TPEEGEK	1	0	7	788.355				2	2.89135
1196	955	680705	0	389603	0	EQHDAQVR	0	0	8	981.464				2	3.06806
1197	980	835522	0	533915	0	ANVTKPK	2	0	7	756.452				2	3.0521
1198	1031	1.12943e+06	0	644214	0	LKPTR	1	0	5	613.391				2	3.79366
1199	1097	403276	0	239073	0	NQQFHK	1	0	6	800.392				2	3.42
1200	1103	1.61283e+06	3298.8	928944	0.355113	THFGGGK	1	0	7	702.345				2	3.48079
1201	1125	1.33305e+06	5418.55	856063	0.632962	FGK	1	0	3	350.196				1	3.56727
1202	1187	497009	0	339164	0	NQGGYDR	0	1	7	808.347				2	3.71417
1203	1195	1.67765e+06	0	1.03814e+06	0	HGDDLR	0	0	6	711.331				2	3.70356
1204	1196	1.35566e+06	0	885152	0	GTGLHR	0	0	6	639.346				2	3.77359
1205	1300	941852	0	638640	0	SEYDR	0	1	5	668.282				2	3.90723
1206	1378	612066	0	299632	0	TEINK	1	0	5	603.323				2	4.22483
1207	1445	553636	0	380205	0	VGHVTER	0	0	7	796.42				2	4.40478
1208	1467	555077	0	256102	0	QQSNEHLR	0	0	8	1010.49				3	4.46768
1209	1518	259896	0	171761	0	SSGGGYSGDR	0	1	10	941.384				2	4.61187
1210	1564	500016	0	346325	0	NQVTATK	1	0	7	760.408				2	4.70711
1211	1565	234977	0	178732	0	HNESVVK	1	0	7	811.419				2	4.75616
1212	1644	1.29944e+06	0	938002	0	EVDRPGSK	1	0	8	886.452				2	4.96142
1213	1715	1.29594e+06	0	817683	0	TEIR	0	0	4	517.286				2	5.06827
1214	1787	629624	0	434270	0	SQETPATK	1	0	8	860.424				2	5.30568
1215	1804	1.63952e+06	0	1.09841e+06	0	VLDK	1	0	4	473.285				2	5.30153
1216	1806	1.09242e+06	0	694064	0	TDQAQDVK	1	0	8	903.431				2	5.35096
1217	1863	556953	0	349449	0	IHTVR	0	0	5	624.371				2	5.42069
1218	1873	721661	0	425797	0	HLNMK	1	0	5	641.333				2	5.51691
1219	1894	896603	0	489584	0	RITPR	0	0	5	641.397				2	5.5816
1220	2004	356471	0	179772	0	TIEER	0	0	5	646.33				2	5.80266
1221	2034	452313	0	303551	0	TKPIPK	2	0	6	682.438				2	6.0251
1222	2051	1.22845e+06	0	780244	0	DAASVEK	1	0	7	718.35				2	6.01738
1223	2151	542274	0	284567	0	NSSNKPAVTTK	2	0	11	1145.6				2	6.2324
1224	2152	2.0381e+06	0	1.18791e+06	0	AVEHINK	1	0	7	809.44				3	6.31934
1225	2203	2.74596e+06	0	1.80744e+06	0	EVLHGNQR	0	0	8	951.489				2	6.36921
1226	2233	688418	0	459177	0	YDDIKK	2	1	6	780.403				2	6.50383
1227	2245	850897	0	505293	0	RPFEK	1	0	5	675.371				2	6.51973
1228	2310	475338	0	323528	0	EAETPQAK	1	0	8	872.424				2	6.8797
1229	2327	1.29013e+06	0	485174	0	VHLDK	1	0	5	610.344				3	6.72116
1230	2335	725390	0	449673	0	DKQPYEQK	2	1	8	1034.5				3	6.72116
1231	2338	1.25441e+06	0	896345	0	DKQPYEQK	2	1	8	1034.5				2	6.72116
1232	2361	315026	0	227237	0	STVPGHAGR	0	0	9	880.451				2	6.78056
1233	2378	1.39056e+06	0	803060	0	NIVK	1	0	4	472.301				2	6.8454
1234	2403	809194	0	507547	0	SGTHNMYR	0	1	8	964.418				3	6.8797
1235	2408	1.01527e+06	0	696630	0	IEHIK	1	0	5	638.376				2	6.99056
1236	2452	1.43706e+06	0	863904	0	SSTPEEVKK	2	0	9	1003.52				2	7.05452
1237	2486	860485	0	604595	0	QESTEYR	0	1	7	911.399				2	7.12039
1238	2505	1.86264e+06	0	1.13064e+06	0	INHEGEVNR	0	0	9	1066.52				3	7.16957
1239	2541	610740	0	347281	0	THYDPPRK	1	1	8	1012.51				3	7.22842
1240	2591	2.07841e+06	0	1.03156e+06	0	DKEQWK	2	0	6	832.408				2	7.40375
1241	2604	1.41129e+06	0	927683	0	NNQITNNQR	0	0	9	1100.53				2	7.48434
1242	2666	834098	0	553887	0	SSTAAQEVK	1	0	9	919.461				2	7.62114
1243	2780	669180	0	394888	0	DKPAQIR	1	0	7	826.467				3	7.92084
1244	2871	424883	0	282789	0	FHHTIGGSR	0	0	9	1010.51				2	8.15015
1245	2906	602680	2415.79	376882	0.640992	AAVHYDR	0	1	7	830.404				3	8.24577
1246	2969	402928	0	284103	0	NNTVTPGGKPNK	2	0	12	1225.64				2	8.42403
1247	2977	619129	0	386629	0	NNTVTPGGKPNK	2	0	12	1225.64				3	8.42403
1248	3007	661631	0	434493	0	KFPAGK	2	0	6	646.381				2	8.32703
1249	3014	256589	0	189551	0	MVATTKPK	2	0	8	874.495				2	8.55609
1250	3030	1.37743e+06	0	902045	0	KPFSQHVR	1	0	8	997.546				3	8.63612
1251	3080	901455	0	583639	0	NSQGEEVAQR	0	0	10	1116.52				2	8.76482
1252	3084	876291	0	506689	0	YTVR	0	1	4	537.291				2	8.74824
1253	3086	611357	0	416838	0	QQLETEK	1	0	7	874.44				2	8.76482
1254	3140	296755	0	167475	0	HNGPNDASDGTVR	0	0	13	1338.59				2	8.87771
1255	3173	512104	0	344970	0	GMHIR	0	0	5	612.317				2	8.9918
1256	3205	373689	0	228659	0	REPAEQPGDGER	0	0	12	1339.61				2	9.0574
1257	3206	559353	0	399833	0	WNRPK	1	0	5	699.382				2	9.07393
1258	3256	2.30511e+06	0	1.77438e+06	0	VAVEAK	1	0	6	615.359				2	9.23806
1259	3264	390120	0	260323	0	QAHLYR	0	1	6	786.414				2	9.4988
1260	3325	462173	0	293545	0	FGGPVHHQAQR	0	0	11	1232.62				3	9.43317
1261	3367	765870	0	502598	0	SPYGGGRPGR	0	1	10	1002.5				3	9.51534
1262	3372	558579	0	414071	0	GDHAGVLK	1	0	8	795.425				2	9.54597
1263	3392	515267	0	340378	0	QGVLTHGR	0	0	8	866.473				2	9.56254
1264	3511	891224	0	563186	0	AYHLQK	1	1	6	758.408				3	9.88923
1265	3560	588731	0	374974	0	ALVTK	1	0	5	530.343				2	10.0503
1266	3568	1.3461e+06	0	993158	0	GDYYR	0	2	5	672.287				2	10.0999
1267	3707	1.02932e+06	0	603917	0	RNTTIPTK	1	0	8	929.53				3	10.4418
1268	3708	774509	0	459937	0	RGPPPPPR	0	0	8	872.499				2	10.4254
1269	3720	639949	0	479770	0	MAPPPK	1	0	6	639.342				2	10.5233
1270	3797	1.42067e+06	0	1.03909e+06	0	HGLIR	0	0	5	594.361				2	10.7373
1271	3820	1.52617e+06	0	978781	0	DSHGVAQVR	0	0	9	967.484				3	10.7528
1272	3925	511588	0	358842	0	YTQVGPDHNR	0	1	10	1185.55				2	11.0308
1273	3960	1.20594e+06	0	845471	0	RPDQQLQGEGK	1	0	11	1254.63				3	11.1305
1274	3965	1.22989e+06	0	834784	0	GHYTIGK	1	1	7	774.403				3	11.1627
1275	3990	1.2818e+06	0	794507	0	NAESNAELK	1	0	9	974.467				2	11.2429
1276	4050	963884	4597.29	730874	0.629013	EAHFVR	0	0	6	757.388				2	11.3739
1277	4058	313156	0	230608	0	NELVQK	1	0	6	729.403				2	11.3097
1278	4063	411614	0	298280	0	LSAKPPAK	2	0	8	810.497				2	11.4069
1279	4122	565274	0	264756	0	FQESEERPK	1	0	9	1148.55				2	11.5706
1280	4171	909091	0	745413	0	LGK	1	0	3	316.211				1	11.8482
1281	4207	1.50938e+06	0	1.05311e+06	0	LAPGGHVGR	0	0	9	862.478				3	11.8336
1282	4219	791446	0	501529	0	ENYIHR	0	1	6	830.404				3	11.8336
1283	4229	3.44117e+06	0	2.6921e+06	0	VAEIEHAEK	1	0	9	1024.52				3	11.8814
1284	4238	1.28113e+06	0	951101	0	SHEAEVLK	1	0	8	911.471				3	11.943
1285	4291	610615	0	387323	0	KPNEGADGQWK	2	0	11	1228.59				3	12.0241
1286	4298	735549	0	525444	0	YLPHSAGR	0	1	8	899.463				2	12.0076
1287	4316	690356	0	477446	0	KETEGDVTSVK	2	0	11	1191.6				3	12.1227
1288	4342	1.64852e+06	0	1.06198e+06	0	QVAPEKPVK	2	0	9	994.581				3	12.1714
1289	4343	914682	0	554777	0	QVAPEKPVK	2	0	9	994.582				2	12.1714
1290	4418	814786	0	536764	0	KEMQPTHPIR	1	0	10	1235.64				4	12.3827
1291	4421	528942	0	332195	0	KEMQPTHPIR	1	0	10	1235.64				2	12.3827
1292	4444	1.29933e+06	0	950277	0	TLVVHEK	1	0	7	824.476				2	12.4781
1293	4451	693302	0	469841	0	TLVVHEK	1	0	7	824.476				3	12.4611
1294	4555	775811	0	515182	0	YSVQTADHR	0	1	9	1075.51				2	12.7739
1295	4608	560336	0	294107	0	QDEHGYISR	0	1	9	1103.5				2	12.8884
1296	4616	560524	0	295211	0	AQHEDQVEQYK	1	1	11	1373.62				2	12.9383
1297	4661	1.06412e+06	0	656815	0	TATPQQAQEVHEK	1	0	13	1465.72				2	13.0706
1298	4782	484419	0	299078	0	YTRPTPVQK	1	1	9	1088.6				3	13.3798
1299	4784	520177	1580.16	315940	0.500147	RYDDPEVQK	1	1	9	1148.55				3	13.3632
1300	4786	1.18062e+06	0	802671	0	NAEEFTK	1	0	7	837.387				2	13.3964
1301	4814	1.04813e+06	0	625710	0	KELTQIK	2	0	7	858.518				3	13.8892
1302	4843	812735	0	546332	0	SPAVKPAAAPK	2	0	11	1035.61				3	13.5765
1303	4866	1.74662e+06	24370.8	1.11185e+06	2.19191	YHTINGHNAEVR	0	1	12	1409.68				3	13.6951
1304	4920	258282	0	191508	0	NYQQNYQNSESGEK	1	2	14	1687.71				2	13.7273
1305	5069	876951	0	626636	0	YHNVGLSK	1	1	8	916.477				3	14.1253
1306	5082	688684	0	545140	0	TVIVK	1	0	5	558.374				2	14.1754
1307	5096	347092	0	228270	0	QVDGDNSHVEMK	1	0	12	1357.59				2	14.2406
1308	5106	504993	0	308600	0	GGSGSHNWGTVK	1	0	12	1185.55				3	14.1754
1309	5138	1.0856e+06	0	557627	0	RMEELHNQEVQK	1	0	12	1539.75				3	14.3716
1310	5172	1.07921e+06	0	779944	0	EIDVR	0	0	5	630.334				2	14.355
1311	5174	559633	0	263544	0	GATYGKPVHHGVNQLK	2	1	16	1704.91				3	14.4179
1312	5184	801425	0	460221	0	GATYGKPVHHGVNQLK	2	1	16	1704.91				4	14.4501
1313	5362	420785	2503.22	282989	0.884566	HNDLDDVGK	1	0	9	1011.46				2	15.1763
1314	5387	1.44644e+06	0	872650	0	QAGEVTYADAHK	1	1	12	1288.6				3	15.0129
1315	5395	1.16275e+06	0	657025	0	RPFDPNDR	0	0	8	1015.48				2	15.0459
1316	5526	551270	0	394764	0	ANHEEVLAAGK	1	0	11	1137.58				3	15.366
1317	5534	524382	0	332737	0	ANHEEVLAAGK	1	0	11	1137.58				2	15.3515
1318	5552	735423	0	553246	0	YIPGTK	1	1	6	677.376				2	15.4597
1319	5819	2.44874e+06	4079.11	1.48331e+06	0.275001	EIQVQHPAAK	1	0	10	1119.6				3	16.2794
1320	5855	1.21592e+06	0	831873	0	GILR	0	0	4	457.301				2	16.2954
1321	5876	1.27529e+06	0	1.04902e+06	0	YRPDLR	0	1	6	818.44				3	16.3425
1322	5933	1.56904e+06	0	1.00815e+06	0	NIIHGSDSVK	1	0	10	1068.56				3	16.484
1323	5978	738758	0	450785	0	MEELHNQEVQK	1	0	11	1383.65				2	16.5936
1324	6002	821166	0	519661	0	NNRPSEGPLQTR	0	0	12	1367.69				3	16.6254
1325	6012	555263	0	427269	0	TLLAK	1	0	5	544.358				2	16.6254
1326	6089	621788	0	406568	0	SLLR	0	0	4	487.301				2	16.8819
1327	6170	669420	0	397241	0	NTLQLHR	0	0	7	880.488				3	17.094
1328	6268	645456	0	434795	0	SFIK	1	0	4	493.29				2	17.3048
1329	6350	715778	0	434108	0	MEELHNQEMQK	1	0	11	1415.62				2	17.5946
1330	6500	666806	0	404821	0	THNDIIHNENMR	0	0	12	1492.69				4	18.0332
1331	6517	3.01093e+06	0	2.22026e+06	0	THNDIIHNENMR	0	0	12	1492.68				3	18.0166
1332	6644	637292	0	402543	0	AFHNEAQVNPER	0	0	12	1410.66				2	18.3584
1333	6648	1.24251e+06	4811.75	790681	0.608559	HQPTAIIAK	1	0	9	977.566				2	18.4067
1334	6674	762393	2002.88	526457	0.380446	TLHPDLGTDKDK	2	0	12	1338.68				4	18.4717
1335	6695	802014	0	597319	0	HVQGILR	0	0	7	821.488				2	18.5192
1336	7286	881680	0	595429	0	RAGELTEDEVER	0	0	12	1402.67				3	20.0923
1337	7356	619899	0	312052	0	HSGPNSADSANDGFVR	0	0	16	1629.71				2	20.2674
1338	7398	905650	0	512288	0	MGAGLGHGMDR	0	0	11	1100.49				2	20.4137
1339	7451	3.13102e+06	0	1.81307e+06	0	RKPDTIEVQQMK	2	0	12	1471.78				3	20.6203
1340	7621	2.09451e+06	0	1.21557e+06	0	NNASTDYDLSDK	1	1	12	1341.57				2	21.0129
1341	7724	1.43921e+06	1631.63	863135	0.189035	DKPHVNVGTIGHVDHGK	2	0	17	1808.93				5	21.2667
1342	7734	2.13832e+06	0	1.30722e+06	0	LDPHNHVLYSNR	0	1	12	1463.73				3	21.3138
1343	7740	1.65859e+06	0	1.08199e+06	0	LDPHNHVLYSNR	0	1	12	1463.73				4	21.3138
1344	7783	1.18088e+06	60979.2	740716	8.23247	NIIHGSDSVESAEK	1	0	14	1484.71				2	21.427
1345	7877	2.34961e+06	0	1.46395e+06	0	ETAENYLGHTAK	1	1	12	1332.63				3	21.7407
1346	7889	1.10506e+06	0	728792	0	TLHPDLGTDK	1	0	10	1095.56				2	21.7079
1347	7933	926353	0	614149	0	YKPESEELTAER	1	1	12	1450.69				3	21.8502
1348	7950	1.13993e+06	0	704846	0	GHQQLYWSHPR	0	1	11	1407.68				3	21.8662
1349	8137	1.17431e+06	0	850784	0	NIGVDNPAAK	1	0	10	997.519				2	22.3671
1350	8192	1.71144e+06	0	1.02387e+06	0	HVGDLGNVTADK	1	0	12	1224.61				2	22.5628
1351	8227	889203	0	608259	0	SGGASHSELIHNLR	0	0	14	1476.74				4	22.6116
1352	8274	849142	0	587245	0	SVTEQGAELSNEER	0	0	14	1547.71				3	22.7404
1353	8316	1.77035e+06	0	1.18967e+06	0	QMQVLHPAAR	0	0	10	1149.61				3	22.8955
1354	8376	934028	0	540894	0	HRPELIEYDK	1	1	10	1298.66				3	23.0386
1355	8492	689531	0	551011	0	YRPGTVALR	0	1	9	1031.59				3	23.3097
1356	8598	1.25064e+06	0	856116	0	QHYIDLK	1	1	7	915.482				3	23.5947
1357	8620	1.94139e+06	0	990301	0	KEETQPPVALK	2	0	11	1238.69				2	23.6273
1358	8664	967748	0	547900	0	TSSAQVEGGVHSLHSYEK	1	1	18	1914.91				4	23.7557
1359	8725	869414	1038.68	395155	0.262854	LNFSHGTHEYHAETIK	1	1	16	1882.9				3	23.9525
1360	8735	909374	0	618704	0	SEEAHAEDSVMDHHFR	0	0	16	1895.79				5	24.0026
1361	8845	1.25843e+06	0	723191	0	IKDPDASKPEDWDER	2	0	15	1799.83				3	24.3447
1362	8863	1.12969e+06	0	712656	0	SNYNLPMHK	1	1	9	1102.52				3	24.3447
1363	8864	793890	0	506371	0	SNYNLPMHK	1	1	9	1102.52				2	24.3447
1364	9060	1.49598e+06	0	773498	0	DGQVINETSQHHDDLE	0	0	16	1835.8				2	24.8602
1365	9186	1.51275e+06	2469.81	1.01532e+06	0.243255	EDQTEYLEER	0	1	10	1310.56				3	25.214
1366	9300	1.73486e+06	0	1.02783e+06	0	TGTITTFEHAHNMR	0	0	14	1614.76				4	25.5002
1367	9440	844937	0	606910	0	YKPLDLRPK	2	1	9	1128.67				3	25.8989
1368	9488	1.74132e+06	0	1.1366e+06	0	TNRPPLSLSR	0	0	10	1139.64				3	26.0625
1369	9492	1.22763e+06	0	646768	0	TNRPPLSLSR	0	0	10	1139.64				2	26.029
1370	9501	587623	0	445870	0	HGESAWNLENR	0	0	11	1311.6				3	26.046
1371	9507	878574	0	498010	0	HGESAWNLENR	0	0	11	1311.6				2	26.046
1372	9560	1.20962e+06	0	532769	0	TLHPDLGTDKDKEQWK	3	0	16	1909.96				3	26.2254
1373	9607	484837	0	372710	0	LQLVR	0	0	5	627.407				2	26.3253
1374	9609	401613	0	285666	0	HILANFK	1	0	7	841.481				2	26.3253
1375	9711	1.2822e+06	0	625214	0	FRPAGAAPRPPPKPM	1	0	15	1588.87				3	26.6357
1376	9825	737013	0	436435	0	ASGNYATVISHNPETK	1	1	16	1687.82				2	26.9112
1377	9831	753420	0	508730	0	HIYYITGETK	1	2	10	1223.62				2	26.971
1378	10023	1.25365e+06	0	890170	0	HPGSFDVVHVK	1	0	11	1220.63				3	27.4854
1379	10496	863325	0	464758	0	KQPPVSPGTALVGSQK	2	0	16	1592.89				2	28.7088
1380	10599	1.72258e+06	0	1.08042e+06	0	NDIASHPPVEGSYAPR	0	1	16	1708.82				3	29.0473
1381	10835	1.78755e+06	0	1.2413e+06	0	NIILEEGK	1	0	8	914.507				2	29.5563
1382	11005	1.1093e+06	0	634739	0	NMGGPYGGGNYGPGGSGGSGGYGGR	0	3	25	2188.9				2	30.1488
1383	11028	2.67825e+06	0	1.2471e+06	0	SLAGSSGPGASSGTSGDHGELVVR	0	0	24	2184.04				3	30.1488
1384	11055	1.51402e+06	0	1.02276e+06	0	AHSSMVGVNLPQK	1	0	13	1366.7				2	30.1947
1385	11137	630016	0	362406	0	SPSKPLPEVTDEYK	2	1	14	1588.8				2	30.3817
1386	11328	1.48322e+06	3488.27	821064	0.424847	NSNLVGAAHEELQQSR	0	0	16	1751.86				3	30.9822
1387	11559	875777	0	519876	0	KHPDASVNFSEFSK	2	0	14	1591.76				2	31.5469
1388	12596	927901	0	629159	0	VPLAGAAGGPGIGR	0	0	14	1191.67				2	34.3176
1389	12687	819738	0	571153	0	HVFGESDELIGQK	1	0	13	1457.71				3	34.5492
1390	12691	705592	0	472779	0	HVFGESDELIGQK	1	0	13	1457.72				2	34.5492
1391	12855	463458	0	289995	0	MHDLNTDQENLVGTHDAPIR	0	0	20	2275.07				4	34.9933
1392	13011	598287	0	427061	0	IFWR	0	0	4	620.344				2	35.4154
1393	13184	596047	0	300473	0	LKPNLGNGADLPNYR	1	1	15	1640.86				2	35.8736
1394	13675	1.32236e+06	0	845638	0	AHLMEIQVNGGTVAEK	1	0	16	1695.86				2	37.1535
1395	13699	1.33196e+06	0	891596	0	NRPTSISWDGLDSGK	1	0	15	1631.79				3	37.264
1396	13713	823089	0	417324	0	NRPTSISWDGLDSGK	1	0	15	1631.79				2	37.2478
1397	14107	1.81291e+06	0	1.16784e+06	0	TTPSYVAFTDTER	0	1	13	1486.69				3	38.3305
1398	14887	2.27811e+06	0	1.16331e+06	0	YHTSQSGDEMTSLSEYVSR	0	2	19	2175.94				2	40.4454
1399	15144	1.632e+06	0	1.03414e+06	0	HFSVEGQLEFR	0	0	11	1347.66				2	41.1083
1400	15237	1.96806e+06	0	959151	0	HNDDEQYAWESSAGGSFTVR	0	1	20	2254.95				2	41.3294
1401	15588	1.10413e+06	0	668960	0	TVAGGAWTYNTTSAVTVK	1	1	18	1825.93				2	42.2303
1402	15650	1.87734e+06	1834.55	926179	0.198077	LHQLAMQQSHFPMTHGNTGFSGIESSSPEVK	1	0	31	3381.59				5	42.4187
1403	15669	1.17137e+06	1269.11	486715	0.26075	LHQLAMQQSHFPMTHGNTGFSGIESSSPEVK	1	0	31	3381.59				4	42.0905
1404	15762	1.84118e+06	0	1.26191e+06	0	IGGGIDVPVPR	0	0	11	1078.61				2	42.6782
1405	16212	976286	0	651866	0	YKVPDGKPENEFAFNAEFK	3	1	19	2229.07				4	43.914
1406	16377	856740	0	598437	0	FFVGGNWK	1	0	8	953.477				2	44.314
1407	16568	806908	3048.16	515677	0.591099	NGVQAMVEFDSVQSAQR	0	0	17	1864.87				2	44.8915
1408	16580	775747	0	546566	0	NGVQAMVEFDSVQSAQR	0	0	17	1864.88				3	44.8915
1409	17551	3.56412e+06	0	1.75857e+06	0	ENALVQMADGNQAQLAMSHLNGHK	1	0	24	2576.22				4	47.5016
1410	17575	1.79929e+06	0	878545	0	ENALVQMADGNQAQLAMSHLNGHK	1	0	24	2576.22				3	47.5016
1411	17931	1.72924e+06	0	1.02977e+06	0	AFVAIGDYNGHVGLGVK	1	1	17	1715.9				2	48.4674
1412	18057	801265	3458	554167	0.624001	LGLSTLGELK	1	0	10	1029.61				2	48.7679
1413	18421	7.83162e+06	24267.3	4.59911e+06	0.527653	YVATLGVEVHPLVFHTNR	0	1	18	2051.1				4	49.7143
1414	18728	583245	0	407615	0	VINEPTAAALAYGLDK	1	1	16	1644.87				3	50.5264
1415	19137	1.45052e+06	0	1.10027e+06	0	TVALWDLR	0	0	8	972.54				2	51.5865
1416	19333	1308696	6195.3	894605	0.692518	EFMWALK	1	0	7	923.458				2	52.1044
1417	19464	841085	1946.28	625786	0.311014	MAILQIMK	1	0	8	946.535				2	52.429
1418	20046	2.2912e+06	0	1.43756e+06	0	HSGNITFDEIVNIAR	0	0	15	1684.85				3	53.9257
1419	20619	1.26005e+06	0	882901	0	MFIGGLSWDTSK	1	0	12	1340.64				2	55.3227
1420	21399	1.43428e+06	0	948450	0	LFPGFEIETVK	1	0	11	1278.69				2	57.3006
1421	21523	2.93371e+06	21395.7	1.92015e+06	1.11427	IIQFIQEQLK	1	0	10	1258.73				2	57.5321
1422	22023	2.58547e+06	1545.57	1.70164e+06	0.0908284	DENLALYVENQFR	0	1	13	1609.78				2	58.7896
1423	22431	2.6808e+06	0	1.72436e+06	0	DVSELTGFPEMLGGR	0	0	15	1606.77				2	59.6823
1424	22493	2.47978e+06	3420.89	1.74471e+06	0.196072	VLPGVDALSNI	0	0	11	1096.61				2	59.7951
1425	22581	3.58861e+06	73188.5	2.22705e+06	3.28634	ILPTLEAVAALGNK	1	0	14	1408.83				2	60.0074
1426	22671	3.06272e+06	0	2.10867e+06	0	VAVFFGGLSIK	1	0	11	1136.66				2	60.2119
1427	22872	4.6948e+06	162364	2.97161e+06	5.46383	LFQVEYAIEAIK	1	1	12	1422.78				2	60.5939
1428	22928	3.55164e+06	0	2.37229e+06	0	YVASYLLAALGGNSSPSAK	1	2	19	1867.97				2	60.6821
1429	22970	5.32816e+06	7789.37	3.77609e+06	0.206281	FVFSLVDAMNGK	1	0	12	1326.66				2	60.7728
1430	22987	6.7558e+06	3748.49	4.83973e+06	0.0774524	MFVLDEADEMLSR	0	0	13	1554.71				2	60.816
1431	24597	1.99853e+07	43891.1	1.13236e+07	0.387608	EISLWFKPEELVDYK	2	1	15	1894.97				3	65.2428
1432	24764	2.14265e+07	0	1.3905e+07	0	LNWLSVDFNNWK	1	0	12	1534.76				2	65.5182
1433	24796	2.91609e+07	19697.8	1.82756e+07	0.107782	SINPDEAVAYGAAVQAAILSGDK	1	1	23	2259.14				3	65.5664
1434	24915	3.64622e+07	126798	2.12619e+07	0.596363	FDGALNVDLTEFQTNLVPYPR	0	1	21	2408.2				2	65.7505
1435	24916	3.25651e+07	45647.5	1.73571e+07	0.262991	FDGALNVDLTEFQTNLVPYPR	0	1	21	2408.2				3	65.7413
1436	25032	4.75477e+07	27068	2.70707e+07	0.09999	MSVQPTVSLGGFEITPPVVLR	0	0	21	2226.21				2	65.9335
1437	25085	2.2157e+07	134751	1.24769e+07	1.08001	VAVLGASGGIGQPLSLLLK	1	0	19	1792.08				2	66.0063
1438	25146	3.4783e+07	179737	1.74685e+07	1.02892	LAMQEFMILPVGAANFR	0	0	17	1906.98				2	66.0883
1439	25313	2.40625e+08	108324	1.00584e+08	0.107695	IGYNPDTVAFVPISGWNGDNMLEPSANMPWFK	1	1	32	3566.64				3	66.3614
1440	26860	639586	2340.03	385616	0.606829	GGISNILEELVVQPLLVSVSALTLATETVR	0	0	30	3120.76				3	69.9737
1441	28943	202274	0	80545.9	0	GILGYTEHQVVSSDFNSDTHSSTFDAGAGIALNDHFVK	1	1	38	4035.87				3	76.8905
1442	29012	76783.3	0	64486.3	0	GLQVDLQSDGAAAEDIVASEQSLGQK	1	0	26	2628.29				3	77.0672
1443	29200	76346.4	0	61394.4	0	GDNVAVIGEIDEETDSALDLGNIR	0	0	24	2514.21				3	77.577
1444	29307	53808.2	0	39353.8	0	AQPYDPNFYDETYDYGGFTMMFDDR	0	4	25	3057.22				2	77.8474
1445	29319	90761.8	0	67885.9	0	LLQDSVDFSLADAINTEFK	1	0	19	2125.06				3	77.8822
1446	29364	104548	0	73455.1	0	GVPQIEVTFDIDANGILNVSAVDK	1	0	24	2513.31				2	77.9962
1447	29412	138888	0	106899	0	EGTIGDMAILGITESFQVK	1	0	19	2008.02				2	78.1328
1448	29434	52632.9	0	44448.9	0	VIAVYDLGGGTFDISILEIQK	1	1	21	2250.22				2	78.1919
1449	29470	70990.5	0	57362.5	0	INEAFIEMATTEDAQAAVDYYTTTPALVFGK	1	2	31	3379.61				3	78.2764
1450	29475	59342.9	0	46592.2	0	VLGILAMIDEGETDWK	1	0	16	1788.9				2	78.3184
1451	29495	830064	0	533042	0	NNLSYDCIGRLEVGTETIIDK	1	1	21	2352.15				3	78.3758
1452	29497	578363	0	304150	0	NNLSYDCIGRLEVGTETIIDK	1	1	21	2352.15				2	78.3864
1453	29509	130966	1755.19	103000	1.70406	GVMLAVDAVIAELK	1	0	14	1427.81				2	78.4183
1454	29635	82183	0	61809.2	0	TLSSSTQASLEIDSLFEGIDFYTSITR	0	1	27	2980.45				3	78.7347
1455	29782	80000.1	0	54408.9	0	LGLVFDDVVGIVEIINSK	1	0	18	1929.08				2	79.1175
1456	30149	135823	1240.42	93304.9	1.32943	SENVQDLLLLDVTPLSLGIETAGGVMTVLIK	1	0	31	3237.77				3	80.1275

## Sheet: Plots Tab
Sample = K562_TMPP_HCD_120MIN
Sequence = ESKEEETSIDVAGK; Mods = Formyl/27.9949 z=2
Score = 288.42 - 317.38
XIC Area = 1.56e+6; XIC % Mod =
Expected m/z = 775.3650; Obs m/z = 775.3652 - 775.3657
Error (ppm) = 0.89; 0.18
Retention Time (min) = 1.48
InSilico status:
Sample = K562_TMPP_HCD_120MIN
Sequence = RAVSR; Mods = z=2
Score = 338.38
XIC Area = 2.23e+6; XIC % Mod =
Expected m/z = 294.6824; Obs m/z = 294.6826
Error (ppm) = 0.37
Retention Time (min) = 1.52
InSilico status:
Sample = K562_TMPP_HCD_120MIN
Sequence = RDAADKPR; Mods = z=2
Score = 150.37 - 257.10
XIC Area = 1.31e+6; XIC % Mod =
Expected m/z = 464.7516; Obs m/z = 464.7519 - 464.7523
Error (ppm) = 1.64; 0.72
Retention Time (min) = 1.57
InSilico status:
Sample = K562_TMPP_HCD_120MIN
Sequence = RGNVAGDSK; Mods = z=2
Score = 370.14 - 416.97
XIC Area = 1.28e+7; XIC % Mod =
Expected m/z = 452.2358; Obs m/z = 452.2359 - 452.2360
Error (ppm) = 0.49; 0.35
Retention Time (min) = 1.68
InSilico status:
Sample = K562_TMPP_HCD_120MIN
Sequence = RLESK; Mods = z=2
Score = 225.18
XIC Area = 1.92e+6; XIC % Mod =
Expected m/z = 316.6899; Obs m/z = 316.6897
Error (ppm) = -0.67
Retention Time (min) = 1.73
InSilico status:
Sample = K562_TMPP_HCD_120MIN
Sequence = ANMQHR; Mods = z=2
Score = 249.72 - 316.37
XIC Area = 4.89e+6; XIC % Mod =
Expected m/z = 378.6821; Obs m/z = 378.6823 - 378.6826
Error (ppm) = 0.42; 1.31
Retention Time (min) = 1.65
InSilico status:
Sample = K562_TMPP_HCD_120MIN
Sequence = RPSSVK; Mods = z=2
Score = 274.23
XIC Area = 3.22e+6; XIC % Mod =
Expected m/z = 337.2032; Obs m/z = 337.2033
Error (ppm) = 0.19
Retention Time (min) = 1.68
InSilico status:
Sample = K562_TMPP_HCD_120MIN
Sequence = QKPQAER; Mods = z=2
Score = 241.81
XIC Area = 2.41e+6; XIC % Mod =
Expected m/z = 428.7354; Obs m/z = 428.7356
Error (ppm) = 0.51
Retention Time (min) = 1.72
InSilico status:
Sample = K562_TMPP_HCD_120MIN
Sequence = AQQNNVEHK; Mods = z=2
Score = 361.51 - 462.50
XIC Area = 4.68e+6; XIC % Mod =
Expected m/z = 534.2651; Obs m/z = 534.2654 - 534.2661
Error (ppm) = 0.83; 1.97; 0.71
Retention Time (min) = 1.77
InSilico status:
Sample = K562_TMPP_HCD_120MIN
Sequence = DDEEKPK; Mods = z=2
Score = 350.28 - 376.18
XIC Area = 2.95e+6; XIC % Mod =
Expected m/z = 430.7034; Obs m/z = 430.7035 - 430.7039
Error (ppm) = 0.12; 1.18
Retention Time (min) = 1.78
InSilico status:
Sample = K562_TMPP_HCD_120MIN
Sequence = KENLK; Mods = z=2
Score = 272.05
XIC Area = 4.87e+6; XIC % Mod =
Expected m/z = 316.1923; Obs m/z = 316.1924
Error (ppm) = 0.12
Retention Time (min) = 1.74
InSilico status:
Sample = K562_TMPP_HCD_120MIN
Sequence = RTQAPTK; Mods = z=2
Score = 249.64
XIC Area = 3.24e+6; XIC % Mod =
Expected m/z = 401.2325; Obs m/z = 401.2328
Error (ppm) = 0.64
Retention Time (min) = 2.18
InSilico status:
Sample = K562_TMPP_HCD_120MIN
Sequence = LGHAEQK; Mods = z=2
Score = 367.52
XIC Area = 1.19e+6; XIC % Mod =
Expected m/z = 391.7114; Obs m/z = 391.7117
Error (ppm) = 0.76
Retention Time (min) = 1.85
InSilico status:
Sample = K562_TMPP_HCD_120MIN
Sequence = KGNYSER; Mods = z=2
Score = 185.52 - 236.05
XIC Area = 1.81e+6; XIC % Mod =
Expected m/z = 427.2118; Obs m/z = 427.2116 - 427.2127
Error (ppm) = -0.30; 2.14
Retention Time (min) = 1.86
InSilico status:
Sample = K562_TMPP_HCD_120MIN
Sequence = REQAEEER; Mods = z=2
Score = 289.34 - 358.09
XIC Area = 5.47e+6; XIC % Mod =
Expected m/z = 523.7467; Obs m/z = 523.7472
Error (ppm) = 0.94
Retention Time (min) = 1.96
InSilico status:
Sample = K562_TMPP_HCD_120MIN
Sequence = HAVSEGTK; Mods = z=2
Score = 540.63 - 613.03
XIC Area = 5.56e+7; XIC % Mod =
Expected m/z = 414.7141; Obs m/z = 414.7142 - 414.7145
Error (ppm) = 0.22; 0.66; 0.96; 0.59
Retention Time (min) = 1.85
InSilico status:
Sample = K562_TMPP_HCD_120MIN
Sequence = ERQEAEEAK; Mods = z=2
Score = 228.51 - 427.57
XIC Area = 3.07e+6; XIC % Mod =
Expected m/z = 545.2622; Obs m/z = 545.2621 - 545.2635
Error (ppm) = 2.40; 0.49; -0.18
Retention Time (min) = 2.02
InSilico status:
Sample = K562_TMPP_HCD_120MIN
Sequence = NHLEGK; Mods = z=2
Score = 241.72
XIC Area = 1.7e+6; XIC % Mod =
Expected m/z = 349.1850; Obs m/z = 349.1852
Error (ppm) = 0.37
Retention Time (min) = 2.01
InSilico status:
Sample = K562_TMPP_HCD_120MIN
Sequence = HSEAATAQR; Mods = z=2
Score = 480.92 - 496.98
XIC Area = 3.03e+6; XIC % Mod =
Expected m/z = 485.7387; Obs m/z = 485.7386 - 485.7388
Error (ppm) = -0.07; 0.31
Retention Time (min) = 2.03
InSilico status:
Sample = K562_TMPP_HCD_120MIN
Sequence = LDSEDKDK; Mods = z=2
Score = 437.07 - 561.41
XIC Area = 1.29e+7; XIC % Mod =
Expected m/z = 475.2273; Obs m/z = 475.2276 - 475.2277
Error (ppm) = 0.74; 0.81
Retention Time (min) = 2.10
InSilico status:
Sample = K562_TMPP_HCD_120MIN
Sequence = LGHASDR; Mods = z=2
Score = 282.59
XIC Area = 2.62e+6; XIC % Mod =
Expected m/z = 378.1934; Obs m/z = 378.1936
Error (ppm) = 0.68
Retention Time (min) = 2.11
InSilico status:
Sample = K562_TMPP_HCD_120MIN
Sequence = RNEDEDSPNK; Mods = z=2
Score = 331.10 - 434.02
XIC Area = 4.89e+6; XIC % Mod =
Expected m/z = 602.2655; Obs m/z = 602.2654 - 602.2660
Error (ppm) = 0.79; -0.12; 0.89
Retention Time (min) = 2.13
InSilico status:
Sample = K562_TMPP_HCD_120MIN
Sequence = RGPPPR; Mods = z=2
Score = 266.57 - 280.60
XIC Area = 8.64e+6; XIC % Mod =
Expected m/z = 340.2035; Obs m/z = 340.2036 - 340.2039
Error (ppm) = 0.64; 1.09; 0.28
Retention Time (min) = 2.19
InSilico status:
Sample = K562_TMPP_HCD_120MIN
Sequence = KDPNAPK; Mods = z=2
Score = 319.43 - 330.48
XIC Area = 5.42e+6; XIC % Mod =
Expected m/z = 385.2138; Obs m/z = 385.2141 - 385.2142
Error (ppm) = 1.19; 0.71
Retention Time (min) = 2.16
InSilico status:
Sample = K562_TMPP_HCD_120MIN
Sequence = ETMGHR; Mods = z=2
Score = 322.29
XIC Area = 4.86e+6; XIC % Mod =
Expected m/z = 365.6687; Obs m/z = 365.6689
Error (ppm) = 0.64
Retention Time (min) = 2.14
InSilico status:
Sample = K562_TMPP_HCD_120MIN
Sequence = RTETVQK; Mods = z=2
Score = 264.44 - 297.79
XIC Area = 4.22e+6; XIC % Mod =
Expected m/z = 431.2431; Obs m/z = 431.2432 - 431.2434
Error (ppm) = 0.30; 0.86
Retention Time (min) = 2.19
InSilico status:
Sample = K562_TMPP_HCD_120MIN
Sequence = KEIER; Mods = z=2
Score = 255.16
XIC Area = 6.71e+6; XIC % Mod =
Expected m/z = 337.6952; Obs m/z = 337.6955
Error (ppm) = 0.82
Retention Time (min) = 2.18
InSilico status:
Sample = K562_TMPP_HCD_120MIN
Sequence = HGGYKPSDEHK; Mods = z=2
Score = 342.59
XIC Area = 5.24e+5; XIC % Mod =
Expected m/z = 627.7967; Obs m/z = 627.7983
Error (ppm) = 2.48
Retention Time (min) = 2.16
InSilico status:
Sample = K562_TMPP_HCD_120MIN
Sequence = RNNQIR; Mods = z=2
Score = 268.94 - 290.41
XIC Area = 5.28e+6; XIC % Mod =
Expected m/z = 400.7279; Obs m/z = 400.7280 - 400.7281
Error (ppm) = 0.27; 0.58
Retention Time (min) = 2.19
InSilico status:
Sample = K562_TMPP_HCD_120MIN
Sequence = TKEPVK; Mods = z=2
Score = 289.31 - 349.08
XIC Area = 8.37e+6; XIC % Mod =
Expected m/z = 351.2132; Obs m/z = 351.2133 - 351.2135
Error (ppm) = 0.12; 0.73
Retention Time (min) = 2.23
InSilico status:
Sample = K562_TMPP_HCD_120MIN
Sequence = RDLAK; Mods = z=2
Score = 290.45
XIC Area = 5.23e+6; XIC % Mod =
Expected m/z = 301.6847; Obs m/z = 301.6849
Error (ppm) = 0.73
Retention Time (min) = 2.24
InSilico status:
Sample = K562_TMPP_HCD_120MIN
Sequence = DYGHSSSR; Mods = z=2
Score = 452.94
XIC Area = 2.77e+6; XIC % Mod =
Expected m/z = 454.6965; Obs m/z = 454.6967
Error (ppm) = 0.52
Retention Time (min) = 2.23
InSilico status:
Sample = K562_TMPP_HCD_120MIN
Sequence = RRPENPKPQDGK; Mods = z=3
Score = 167.17 - 260.84
XIC Area = 5.59e+6; XIC % Mod =
Expected m/z = 474.5918; Obs m/z = 474.5920 - 474.5921
Error (ppm) = 0.49; 0.68
Retention Time (min) = 2.26
InSilico status:
Sample = K562_TMPP_HCD_120MIN
Sequence = YRQDDDQR; Mods = z=2
Score = 253.44
XIC Area = 1.46e+6; XIC % Mod =
Expected m/z = 548.2443; Obs m/z = 548.2446
Error (ppm) = 0.44
Retention Time (min) = 2.23
InSilico status:
Sample = K562_TMPP_HCD_120MIN
Sequence = RVDAENR; Mods = z=2
Score = 316.99
XIC Area = 2.91e+6; XIC % Mod =
Expected m/z = 430.2227; Obs m/z = 430.2230
Error (ppm) = 0.69
Retention Time (min) = 2.25
InSilico status:
Sample = K562_TMPP_HCD_120MIN
Sequence = LLTHHK; Mods = z=2
Score = 268.44 - 299.10
XIC Area = 4.85e+6; XIC % Mod =
Expected m/z = 374.7269; Obs m/z = 374.7269 - 374.7271
Error (ppm) = 0.52; 0.20
Retention Time (min) = 2.28
InSilico status:
Sample = K562_TMPP_HCD_120MIN
Sequence = SRPETGRPR; Mods = z=2
Score = 182.03
XIC Area = 1.3e+6; XIC % Mod =
Expected m/z = 528.2889; Obs m/z = 528.2895
Error (ppm) = 1.17
Retention Time (min) = 2.24
InSilico status:
Sample = K562_TMPP_HCD_120MIN
Sequence = RFEQK; Mods = z=2
Score = 293.10 - 318.41
XIC Area = 1.09e+7; XIC % Mod =
Expected m/z = 354.1954; Obs m/z = 354.1956
Error (ppm) = 0.48
Retention Time (min) = 2.31
InSilico status:
Sample = K562_TMPP_HCD_120MIN
Sequence = RPVPK; Mods = z=2
Score = 197.69
XIC Area = 4.21e+6; XIC % Mod =
Expected m/z = 298.6976; Obs m/z = 298.6977
Error (ppm) = 0.42
Retention Time (min) = 2.26
InSilico status:
Sample = K562_TMPP_HCD_120MIN
Sequence = KGNYAER; Mods = z=2
Score = 276.44 - 300.43
XIC Area = 3.63e+6; XIC % Mod =
Expected m/z = 419.2143; Obs m/z = 419.2144
Error (ppm) = 0.11
Retention Time (min) = 2.28
InSilico status:
Sample = K562_TMPP_HCD_120MIN
Sequence = SINAGGHK; Mods = z=2
Score = 313.52
XIC Area = 3.05e+6; XIC % Mod =
Expected m/z = 392.2090; Obs m/z = 392.2094
Error (ppm) = 0.91
Retention Time (min) = 2.31
InSilico status:
Sample = K562_TMPP_HCD_120MIN
Sequence = EEQAAAEK; Mods = z=2
Score = 358.75 - 449.17
XIC Area = 4.11e+6; XIC % Mod =
Expected m/z = 438.2089; Obs m/z = 438.2089 - 438.2092
Error (ppm) = 0.08; 0.64; -0.06
Retention Time (min) = 2.38
InSilico status:
Sample = K562_TMPP_HCD_120MIN
Sequence = KPGMTR; Mods = z=2
Score = 218.72 - 231.03
XIC Area = 9.06e+6; XIC % Mod =
Expected m/z = 345.1918; Obs m/z = 345.1919 - 345.1919
Error (ppm) = 0.30; 0.39
Retention Time (min) = 2.39
InSilico status:
Sample = K562_TMPP_HCD_120MIN
Sequence = EEEDKDDEEKPK; Mods = z=2
Score = 705.11 - 827.88
XIC Area = 9.35e+6; XIC % Mod =
Expected m/z = 745.8283; Obs m/z = 745.8282 - 745.8295
Error (ppm) = 1.59; 0.77; -0.13; 1.18
Retention Time (min) = 2.40
InSilico status:
Sample = K562_TMPP_HCD_120MIN
Sequence = EEEDKDDEEKPK; Mods = z=3
Score = 487.45 - 680.78
XIC Area = 1.79e+7; XIC % Mod =
Expected m/z = 497.5546; Obs m/z = 497.5549 - 497.5551
Error (ppm) = 0.70; 0.82; 0.52; 1.01
Retention Time (min) = 2.39
InSilico status:
Sample = K562_TMPP_HCD_120MIN
Sequence = GEGERPAQNEK; Mods = z=3
Score = 133.03
XIC Area = 5.23e+5; XIC % Mod =
Expected m/z = 405.5302; Obs m/z = 405.5309
Error (ppm) = 1.65
Retention Time (min) = 2.49
InSilico status:
Sample = K562_TMPP_HCD_120MIN
Sequence = GEGERPAQNEK; Mods = z=2
Score = 318.56 - 458.72
XIC Area = 4.34e+6; XIC % Mod =
Expected m/z = 607.7916; Obs m/z = 607.7921 - 607.7924
Error (ppm) = 1.18; 0.68; 0.78; 1.28
Retention Time (min) = 2.47
InSilico status:
Sample = K562_TMPP_HCD_120MIN
Sequence = MNQGTAR; Mods = z=2
Score = 215.64
XIC Area = 3.04e+6; XIC % Mod =
Expected m/z = 389.1872; Obs m/z = 389.1875
Error (ppm) = 0.76
Retention Time (min) = 2.41
InSilico status:
Sample = K562_TMPP_HCD_120MIN
Sequence = GQLGHGDTK; Mods = z=2
Score = 400.42 - 408.50
XIC Area = 2.61e+6; XIC % Mod =
Expected m/z = 456.7303; Obs m/z = 456.7308 - 456.7310
Error (ppm) = 1.46; 1.06
Retention Time (min) = 2.92
InSilico status:
Sample = K562_TMPP_HCD_120MIN
Sequence = STHDHWK; Mods = z=2
Score = 339.68 - 364.99
XIC Area = 1.72e+6; XIC % Mod =
Expected m/z = 455.7119; Obs m/z = 455.7120 - 455.7122
Error (ppm) = 0.56; 0.09
Retention Time (min) = 2.90
InSilico status:
Sample = K562_TMPP_HCD_120MIN
Sequence = TPEEGEK; Mods = z=2
Score = 324.56
XIC Area = 6.6e+6; XIC % Mod =
Expected m/z = 395.1849; Obs m/z = 395.1849
Error (ppm) = 0.14
Retention Time (min) = 2.89
InSilico status:
Sample = K562_TMPP_HCD_120MIN
Sequence = EEQTPQNK; Mods = z=2
Score = 350.80 - 495.13
XIC Area = 1.14e+7; XIC % Mod =
Expected m/z = 487.2329; Obs m/z = 487.2331 - 487.2335
Error (ppm) = 0.72; 1.22; 0.59; 0.66; 0.41; 0.78
Retention Time (min) = 2.84
InSilico status:
Sample = K562_TMPP_HCD_120MIN
Sequence = EDPDGEHAR; Mods = z=2
Score = 467.44 - 547.16
XIC Area = 4.65e+6; XIC % Mod =
Expected m/z = 513.2178; Obs m/z = 513.2178 - 513.2183
Error (ppm) = 1.07; 0.11; 0.59
Retention Time (min) = 2.96
InSilico status:
Sample = K562_TMPP_HCD_120MIN
Sequence = EQHDAQVR; Mods = z=2
Score = 387.12
XIC Area = 1.52e+6; XIC % Mod =
Expected m/z = 491.7387; Obs m/z = 491.7391
Error (ppm) = 0.87
Retention Time (min) = 3.07
InSilico status:
Sample = K562_TMPP_HCD_120MIN
Sequence = EGTTPKPK; Mods = z=2
Score = 349.83 - 414.92
XIC Area = 4.97e+6; XIC % Mod =
Expected m/z = 429.2400; Obs m/z = 429.2401 - 429.2403
Error (ppm) = 0.28; 0.64; 0.21
Retention Time (min) = 3.17
InSilico status:
Sample = K562_TMPP_HCD_120MIN
Sequence = SATSPEGK; Mods = z=2
Score = 220.38 - 382.37
XIC Area = 3.24e+6; XIC % Mod =
Expected m/z = 388.6929; Obs m/z = 388.6931 - 388.6933
Error (ppm) = 1.09; 0.93; 0.78; 0.70
Retention Time (min) = 3.10
InSilico status:
Sample = K562_TMPP_HCD_120MIN
Sequence = ANVTKPK; Mods = z=2
Score = 245.76
XIC Area = 5.41e+6; XIC % Mod =
Expected m/z = 379.2320; Obs m/z = 379.2334
Error (ppm) = 3.86
Retention Time (min) = 3.05
InSilico status:
Sample = K562_TMPP_HCD_120MIN
Sequence = ALSSQHQAR; Mods = z=2
Score = 491.77 - 513.98
XIC Area = 2.02e+6; XIC % Mod =
Expected m/z = 499.2623; Obs m/z = 499.2623 - 499.2625
Error (ppm) = -0.05; 0.44
Retention Time (min) = 3.29
InSilico status:
Sample = K562_TMPP_HCD_120MIN
Sequence = LKPTR; Mods = z=2
Score = 235.96
XIC Area = 1.34e+7; XIC % Mod =
Expected m/z = 307.7028; Obs m/z = 307.7030
Error (ppm) = 0.50
Retention Time (min) = 3.79
InSilico status:
Sample = K562_TMPP_HCD_120MIN
Sequence = AHAAIR; Mods = z=2
Score = 270.81 - 271.63
XIC Area = 7.42e+6; XIC % Mod =
Expected m/z = 319.6903; Obs m/z = 319.6904 - 319.6904
Error (ppm) = 0.30; 0.40
Retention Time (min) = 3.35
InSilico status:
Sample = K562_TMPP_HCD_120MIN
Sequence = TDSSPNQAR; Mods = z=2
Score = 383.93 - 451.91
XIC Area = 3.7e+6; XIC % Mod =
Expected m/z = 488.2281; Obs m/z = 488.2286 - 488.2286
Error (ppm) = 0.89; 1.01; 0.95
Retention Time (min) = 3.35
InSilico status:
Sample = K562_TMPP_HCD_120MIN
Sequence = TETVQK; Mods = z=2
Score = 321.24 - 377.14
XIC Area = 8.05e+6; XIC % Mod =
Expected m/z = 353.1925; Obs m/z = 353.1925 - 353.1928
Error (ppm) = -0.10; 0.33; 0.85
Retention Time (min) = 3.41
InSilico status:
Sample = K562_TMPP_HCD_120MIN
Sequence = NQQFHK; Mods = z=2
Score = 209.29
XIC Area = 2.07e+6; XIC % Mod =
Expected m/z = 401.2037; Obs m/z = 401.2035
Error (ppm) = -0.63
Retention Time (min) = 3.42
InSilico status:
Sample = K562_TMPP_HCD_120MIN
Sequence = THFGGGK; Mods = z=2
Score = 307.55
XIC Area = 3.43e+6; XIC % Mod =
Expected m/z = 352.1797; Obs m/z = 352.1799
Error (ppm) = 0.46
Retention Time (min) = 3.48
InSilico status:
Sample = K562_TMPP_HCD_120MIN
Sequence = FGK; Mods = z=1
Score = 97.21
XIC Area = 4.2e+6; XIC % Mod =
Expected m/z = 351.2027; Obs m/z = 351.2029
Error (ppm) = 0.48
Retention Time (min) = 3.57
InSilico status:
Sample = K562_TMPP_HCD_120MIN
Sequence = ESESVDK; Mods = z=2
Score = 191.96 - 313.75
XIC Area = 5.85e+6; XIC % Mod =
Expected m/z = 397.1823; Obs m/z = 397.1824 - 397.1827
Error (ppm) = 0.24; 0.47; 0.85
Retention Time (min) = 3.63
InSilico status:
Sample = K562_TMPP_HCD_120MIN
Sequence = REIEGR; Mods = z=2
Score = 268.31 - 353.52
XIC Area = 9.12e+6; XIC % Mod =
Expected m/z = 380.2090; Obs m/z = 380.2094 - 380.2095
Error (ppm) = 0.85; 1.01; 1.34
Retention Time (min) = 3.61
InSilico status:
Sample = K562_TMPP_HCD_120MIN
Sequence = ESESVDK; Mods = Glu-pyro-Glu/-18.0106 z=2
Score = 225.06
XIC Area = 7.51e+5; XIC % Mod = 11.381
Expected m/z = 388.1771; Obs m/z = 388.1779
Error (ppm) = 2.30
Retention Time (min) = 3.61
InSilico status:
Sample = K562_TMPP_HCD_120MIN
Sequence = NQGGYDR; Mods = z=2
Score = 247.60
XIC Area = 8.76e+5; XIC % Mod =
Expected m/z = 405.1805; Obs m/z = 405.1810
Error (ppm) = 1.32
Retention Time (min) = 3.71
InSilico status:
Sample = K562_TMPP_HCD_120MIN
Sequence = KPVVGK; Mods = z=2
Score = 222.65 - 249.07
XIC Area = 5.97e+6; XIC % Mod =
Expected m/z = 314.2130; Obs m/z = 314.2131 - 314.2132
Error (ppm) = 0.17; 0.37; 0.27
Retention Time (min) = 3.75
InSilico status:
Sample = K562_TMPP_HCD_120MIN
Sequence = LEKPK; Mods = z=2
Score = 229.01 - 330.02
XIC Area = 1.34e+7; XIC % Mod =
Expected m/z = 307.6972; Obs m/z = 307.6973 - 307.6974
Error (ppm) = 0.41; 0.51; 0.21
Retention Time (min) = 3.79
InSilico status:
Sample = K562_TMPP_HCD_120MIN
Sequence = HGDDLR; Mods = z=2
Score = 317.03
XIC Area = 3.64e+6; XIC % Mod =
Expected m/z = 356.6723; Obs m/z = 356.6725
Error (ppm) = 0.76
Retention Time (min) = 3.70
InSilico status:
Sample = K562_TMPP_HCD_120MIN
Sequence = GTGLHR; Mods = z=2
Score = 216.25
XIC Area = 2.6e+6; XIC % Mod =
Expected m/z = 320.6799; Obs m/z = 320.6802
Error (ppm) = 1.04
Retention Time (min) = 3.77
InSilico status:
Sample = K562_TMPP_HCD_120MIN
Sequence = QMADTGK; Mods = z=2
Score = 322.14 - 352.52
XIC Area = 3.3e+6; XIC % Mod =
Expected m/z = 375.6762; Obs m/z = 375.6762 - 375.6764
Error (ppm) = 0.67; 0.18
Retention Time (min) = 3.80
InSilico status:
Sample = K562_TMPP_HCD_120MIN
Sequence = KNPLK; Mods = z=2
Score = 189.26 - 208.26
XIC Area = 5.11e+6; XIC % Mod =
Expected m/z = 300.1974; Obs m/z = 300.1973 - 300.1975
Error (ppm) = 0.27; 0.06; -0.45
Retention Time (min) = 3.84
InSilico status:
Sample = K562_TMPP_HCD_120MIN
Sequence = REDLR; Mods = z=2
Score = 334.73 - 353.25
XIC Area = 3.67e+6; XIC % Mod =
Expected m/z = 344.6905; Obs m/z = 344.6904 - 344.6908
Error (ppm) = -0.21; 0.86
Retention Time (min) = 3.87
InSilico status:
Sample = K562_TMPP_HCD_120MIN
Sequence = RQEQIAK; Mods = z=2
Score = 256.14 - 304.93
XIC Area = 5.05e+6; XIC % Mod =
Expected m/z = 436.7511; Obs m/z = 436.7513 - 436.7514
Error (ppm) = 0.79; 0.86; 0.65
Retention Time (min) = 3.86
InSilico status:
Sample = K562_TMPP_HCD_120MIN
Sequence = AQAR; Mods = Formyl/27.9949 z=2
Score = 45.78
XIC Area = 1.11e+6; XIC % Mod =
Expected m/z = 237.1270; Obs m/z = 237.1235
Error (ppm) = -14.82
Retention Time (min) = 3.87
InSilico status:
Sample = K562_TMPP_HCD_120MIN
Sequence = SEYDR; Mods = z=2
Score = 226.10
XIC Area = 3.32e+7; XIC % Mod =
Expected m/z = 335.1456; Obs m/z = 335.1485
Error (ppm) = 8.70
Retention Time (min) = 3.91
InSilico status:
Sample = K562_TMPP_HCD_120MIN
Sequence = NEEDEGHSNSSPR; Mods = z=2
Score = 348.85 - 564.04
XIC Area = 1.64e+6; XIC % Mod =
Expected m/z = 729.2980; Obs m/z = 729.2985 - 729.2994
Error (ppm) = 0.70; 1.87; 1.70; 1.37
Retention Time (min) = 3.91
InSilico status:
Sample = K562_TMPP_HCD_120MIN
Sequence = RSTITSR; Mods = z=2
Score = 316.94 - 420.55
XIC Area = 3.94e+7; XIC % Mod =
Expected m/z = 410.7354; Obs m/z = 410.7355 - 410.7359
Error (ppm) = 0.68; 0.31; 0.98; 0.75; 1.20
Retention Time (min) = 3.98
InSilico status:
Sample = K562_TMPP_HCD_120MIN
Sequence = AGYTDK; Mods = z=2
Score = 193.02 - 236.29
XIC Area = 1.73e+7; XIC % Mod =
Expected m/z = 327.6583; Obs m/z = 327.6583 - 327.6585
Error (ppm) = -0.03; 0.53; 0.16; 0.25
Retention Time (min) = 4.02
InSilico status:
Sample = K562_TMPP_HCD_120MIN
Sequence = ASEEHLK; Mods = z=2
Score = 366.08 - 411.80
XIC Area = 1.01e+7; XIC % Mod =
Expected m/z = 407.2087; Obs m/z = 407.2089 - 407.2090
Error (ppm) = 0.72; 0.79; 0.57
Retention Time (min) = 4.05
InSilico status:
Sample = K562_TMPP_HCD_120MIN
Sequence = DSKPSSTPR; Mods = z=3
Score = 183.29 - 286.42
XIC Area = 5.21e+6; XIC % Mod =
Expected m/z = 325.5016; Obs m/z = 325.5016 - 325.5019
Error (ppm) = 0.25; 1.09
Retention Time (min) = 4.08
InSilico status:
Sample = K562_TMPP_HCD_120MIN
Sequence = NKPYPK; Mods = z=2
Score = 194.51 - 218.22
XIC Area = 3.48e+6; XIC % Mod =
Expected m/z = 373.7134; Obs m/z = 373.7137 - 373.7140
Error (ppm) = 1.13; 1.46; 0.73
Retention Time (min) = 4.22
InSilico status:
Sample = K562_TMPP_HCD_120MIN
Sequence = TEINK; Mods = z=2
Score = 223.72
XIC Area = 3.29e+6; XIC % Mod =
Expected m/z = 302.6687; Obs m/z = 302.6688
Error (ppm) = 0.30
Retention Time (min) = 4.22
InSilico status:
Sample = K562_TMPP_HCD_120MIN
Sequence = SGGGYGGDR; Mods = z=2
Score = 307.07 - 429.49
XIC Area = ; XIC % Mod =
Expected m/z = 413.1779; Obs m/z = 413.1781 - 413.1784
Error (ppm) = 1.24; 0.50; 0.95; 0.87
Retention Time (min) = 4.22
InSilico status:
Sample = K562_TMPP_HCD_120MIN
Sequence = DSKPSSTPR; Mods = z=2
Score = 321.78 - 457.56
XIC Area = 1.85e+7; XIC % Mod =
Expected m/z = 487.7487; Obs m/z = 487.7489 - 487.7495
Error (ppm) = 0.83; 0.70; 0.64; 0.95; 0.39; 1.64
Retention Time (min) = 4.07
InSilico status:
Sample = K562_TMPP_HCD_120MIN
Sequence = LHQAMK; Mods = z=2
Score = 226.17 - 318.71
XIC Area = 6.58e+6; XIC % Mod =
Expected m/z = 364.1996; Obs m/z = 364.1998 - 364.2000
Error (ppm) = 0.67; 0.59; 0.92
Retention Time (min) = 4.17
InSilico status:
Sample = K562_TMPP_HCD_120MIN
Sequence = SHQGLDR; Mods = z=2
Score = 327.63 - 336.61
XIC Area = 9.01e+5; XIC % Mod =
Expected m/z = 406.7041; Obs m/z = 406.7041 - 406.7047
Error (ppm) = -0.02; 1.41
Retention Time (min) = 4.35
InSilico status:
Sample = K562_TMPP_HCD_120MIN
Sequence = SPDDPSR; Mods = z=2
Score = 231.55 - 449.11
XIC Area = 4.05e+7; XIC % Mod =
Expected m/z = 387.1748; Obs m/z = 387.1750 - 387.1759
Error (ppm) = 1.07; 0.28; 2.73
Retention Time (min) = 4.43
InSilico status:
Sample = K562_TMPP_HCD_120MIN
Sequence = VGHVTER; Mods = z=2
Score = 274.86
XIC Area = 1.12e+6; XIC % Mod =
Expected m/z = 399.2169; Obs m/z = 399.2170
Error (ppm) = 0.47
Retention Time (min) = 4.40
InSilico status:
Sample = K562_TMPP_HCD_120MIN
Sequence = YGRPPDSHHSR; Mods = z=3
Score = 186.57 - 386.60
XIC Area = 2.29e+6; XIC % Mod =
Expected m/z = 436.8779; Obs m/z = 436.8778 - 436.8784
Error (ppm) = -0.19; 0.37; 1.00
Retention Time (min) = 4.41
InSilico status:
Sample = K562_TMPP_HCD_120MIN
Sequence = QQSNEHLR; Mods = z=3
Score = 231.06
XIC Area = 9.56e+5; XIC % Mod =
Expected m/z = 337.8371; Obs m/z = 337.8372
Error (ppm) = 0.29
Retention Time (min) = 4.47
InSilico status:
Sample = K562_TMPP_HCD_120MIN
Sequence = GQNQDYR; Mods = z=2
Score = 301.35 - 353.24
XIC Area = 7.09e+6; XIC % Mod =
Expected m/z = 440.6990; Obs m/z = 440.6992 - 440.6994
Error (ppm) = 0.51; 0.79; 0.65
Retention Time (min) = 4.40
InSilico status:
Sample = K562_TMPP_HCD_120MIN
Sequence = YRPETK; Mods = z=2
Score = 259.48 - 333.07
XIC Area = 2.14e+6; XIC % Mod =
Expected m/z = 397.2138; Obs m/z = 397.2138 - 397.2139
Error (ppm) = 0.23; 0.15
Retention Time (min) = 4.60
InSilico status:
Sample = K562_TMPP_HCD_120MIN
Sequence = SSGGGYSGDR; Mods = z=2
Score = 391.86
XIC Area = 1.35e+6; XIC % Mod =
Expected m/z = 471.6992; Obs m/z = 471.6992
Error (ppm) = -0.00
Retention Time (min) = 4.61
InSilico status:
Sample = K562_TMPP_HCD_120MIN
Sequence = RHTPLSK; Mods = z=2
Score = 276.45 - 326.41
XIC Area = 1.92e+6; XIC % Mod =
Expected m/z = 419.7483; Obs m/z = 419.7486 - 419.7488
Error (ppm) = 1.24; 0.66
Retention Time (min) = 4.66
InSilico status:
Sample = K562_TMPP_HCD_120MIN
Sequence = FGSR; Mods = z=2
Score = 209.60 - 219.11
XIC Area = 7.85e+6; XIC % Mod =
Expected m/z = 233.6241; Obs m/z = 233.6241 - 233.6241
Error (ppm) = 0.01; 0.34
Retention Time (min) = 4.66
InSilico status:
Sample = K562_TMPP_HCD_120MIN
Sequence = EEEPVKK; Mods = z=2
Score = 349.87 - 444.90
XIC Area = 8.33e+6; XIC % Mod =
Expected m/z = 429.7320; Obs m/z = 429.7320 - 429.7323
Error (ppm) = 0.06; 0.70; 0.41
Retention Time (min) = 4.69
InSilico status:
Sample = K562_TMPP_HCD_120MIN
Sequence = TEISK; Mods = Formyl/27.9949 z=2
Score = 218.34
XIC Area = 5.18e+6; XIC % Mod =
Expected m/z = 303.1607; Obs m/z = 303.1608
Error (ppm) = 0.39
Retention Time (min) = 4.66
InSilico status:
Sample = K562_TMPP_HCD_120MIN
Sequence = NQVTATK; Mods = z=2
Score = 241.61
XIC Area = 1.64e+6; XIC % Mod =
Expected m/z = 381.2112; Obs m/z = 381.2113
Error (ppm) = 0.26
Retention Time (min) = 4.71
InSilico status:
Sample = K562_TMPP_HCD_120MIN
Sequence = HNESVVK; Mods = z=2
Score = 386.23
XIC Area = 1.16e+6; XIC % Mod =
Expected m/z = 406.7167; Obs m/z = 406.7169
Error (ppm) = 0.65
Retention Time (min) = 4.76
InSilico status:
Sample = K562_TMPP_HCD_120MIN
Sequence = LEKPAK; Mods = z=2
Score = 189.42 - 376.25
XIC Area = 4.38e+7; XIC % Mod =
Expected m/z = 343.2158; Obs m/z = 343.2157 - 343.2161
Error (ppm) = 0.80; -0.36; 0.00; 0.45; 0.63; 0.71
Retention Time (min) = 4.65
InSilico status:
Sample = K562_TMPP_HCD_120MIN
Sequence = KLPR; Mods = z=2
Score = 217.73 - 247.54
XIC Area = 1.13e+7; XIC % Mod =
Expected m/z = 257.1790; Obs m/z = 257.1790
Error (ppm) = -0.09
Retention Time (min) = 4.83
InSilico status:
Sample = K562_TMPP_HCD_120MIN
Sequence = LAHYNK; Mods = z=3
Score = 79.36 - 88.98
XIC Area = 5.74e+7; XIC % Mod =
Expected m/z = 249.1379; Obs m/z = 249.1379 - 249.1380
Error (ppm) = 0.15; 0.22
Retention Time (min) = 4.84
InSilico status:
Sample = K562_TMPP_HCD_120MIN
Sequence = LHGKPIR; Mods = z=3
Score = 246.48 - 249.45
XIC Area = 4.36e+6; XIC % Mod =
Expected m/z = 274.1766; Obs m/z = 274.1766 - 274.1767
Error (ppm) = 0.43; 0.10
Retention Time (min) = 4.92
InSilico status:
Sample = K562_TMPP_HCD_120MIN
Sequence = EVDRPGSK; Mods = z=2
Score = 581.21
XIC Area = 6.53e+6; XIC % Mod =
Expected m/z = 444.2327; Obs m/z = 444.2331
Error (ppm) = 0.89
Retention Time (min) = 4.96
InSilico status:
Sample = K562_TMPP_HCD_120MIN
Sequence = LAHYNK; Mods = z=2
Score = 168.87 - 331.93
XIC Area = 1.53e+8; XIC % Mod =
Expected m/z = 373.2032; Obs m/z = 373.2033 - 373.2035
Error (ppm) = 0.50; 0.83; 0.66; 0.17
Retention Time (min) = 4.83
InSilico status:
Sample = K562_TMPP_HCD_120MIN
Sequence = AHGNSGMVR; Mods = z=2
Score = 225.45 - 409.33
XIC Area = 4.69e+6; XIC % Mod =
Expected m/z = 464.7245; Obs m/z = 464.7247 - 464.7250
Error (ppm) = 0.59; 0.39; 1.12
Retention Time (min) = 5.02
InSilico status:
Sample = K562_TMPP_HCD_120MIN
Sequence = SSQEEVR; Mods = z=2
Score = 358.53 - 415.73
XIC Area = 4.67e+6; XIC % Mod =
Expected m/z = 417.7012; Obs m/z = 417.7011 - 417.7014
Error (ppm) = 0.37; -0.22
Retention Time (min) = 5.02
InSilico status:
Sample = K562_TMPP_HCD_120MIN
Sequence = LHGKPIR; Mods = z=2
Score = 251.82 - 329.03
XIC Area = 4.07e+6; XIC % Mod =
Expected m/z = 410.7612; Obs m/z = 410.7607 - 410.7615
Error (ppm) = -0.07; -1.19; 0.60; 0.45
Retention Time (min) = 4.91
InSilico status:
Sample = K562_TMPP_HCD_120MIN
Sequence = AGAHLQGGAK; Mods = z=2
Score = 579.35 - 612.09
XIC Area = 5.31e+7; XIC % Mod =
Expected m/z = 455.2487; Obs m/z = 455.2486 - 455.2489
Error (ppm) = 0.48; -0.19
Retention Time (min) = 5.17
InSilico status:
Sample = K562_TMPP_HCD_120MIN
Sequence = YMGK; Mods = z=2
Score = 113.81 - 117.17
XIC Area = 4.38e+6; XIC % Mod =
Expected m/z = 249.6227; Obs m/z = 249.6227 - 249.6228
Error (ppm) = 0.44; -0.05
Retention Time (min) = 5.10
InSilico status:
Sample = K562_TMPP_HCD_120MIN
Sequence = SGFNSK; Mods = z=2
Score = 277.62 - 303.97
XIC Area = 7.77e+6; XIC % Mod =
Expected m/z = 320.1585; Obs m/z = 320.1584 - 320.1585
Error (ppm) = 0.12; -0.17
Retention Time (min) = 5.15
InSilico status:
Sample = K562_TMPP_HCD_120MIN
Sequence = TEIR; Mods = z=2
Score = 263.12
XIC Area = 4.59e+6; XIC % Mod =
Expected m/z = 259.6503; Obs m/z = 259.6503
Error (ppm) = 0.07
Retention Time (min) = 5.07
InSilico status:
Sample = K562_TMPP_HCD_120MIN
Sequence = TTTTPGR; Mods = z=2
Score = 248.24 - 326.53
XIC Area = 8.78e+6; XIC % Mod =
Expected m/z = 367.1956; Obs m/z = 367.1957 - 367.1961
Error (ppm) = 0.34; 0.67; 1.42
Retention Time (min) = 5.27
InSilico status:
Sample = K562_TMPP_HCD_120MIN
Sequence = GGSDGYGSGR; Mods = z=2
Score = 467.63 - 560.60
XIC Area = 2.09e+7; XIC % Mod =
Expected m/z = 456.6939; Obs m/z = 456.6940 - 456.6942
Error (ppm) = 0.67; 0.07; 0.27
Retention Time (min) = 5.27
InSilico status:
Sample = K562_TMPP_HCD_120MIN
Sequence = MAAAGGGGGGGR; Mods = z=2
Score = 407.75 - 419.30
XIC Area = 2.61e+6; XIC % Mod =
Expected m/z = 459.7142; Obs m/z = 459.7145 - 459.7151
Error (ppm) = 2.18; 0.85
Retention Time (min) = 5.30
InSilico status:
Sample = K562_TMPP_HCD_120MIN
Sequence = AGAHLQGGAK; Mods = z=3
Score = 305.75 - 455.61
XIC Area = 2.61e+7; XIC % Mod =
Expected m/z = 303.8349; Obs m/z = 303.8348 - 303.8350
Error (ppm) = -0.14; 0.26
Retention Time (min) = 5.16
InSilico status:
Sample = K562_TMPP_HCD_120MIN
Sequence = SQETPATK; Mods = z=2
Score = 334.40
XIC Area = 2.2e+6; XIC % Mod =
Expected m/z = 431.2193; Obs m/z = 431.2194
Error (ppm) = 0.38
Retention Time (min) = 5.31
InSilico status:
Sample = K562_TMPP_HCD_120MIN
Sequence = VLDK; Mods = z=2
Score = 157.31
XIC Area = 1.81e+7; XIC % Mod =
Expected m/z = 237.6498; Obs m/z = 237.6497
Error (ppm) = -0.20
Retention Time (min) = 5.30
InSilico status:
Sample = K562_TMPP_HCD_120MIN
Sequence = TDQAQDVK; Mods = z=2
Score = 439.34
XIC Area = 2.95e+6; XIC % Mod =
Expected m/z = 452.7222; Obs m/z = 452.7230
Error (ppm) = 1.77
Retention Time (min) = 5.35
InSilico status:
Sample = K562_TMPP_HCD_120MIN
Sequence = STYRPR; Mods = z=2
Score = 282.21 - 286.14
XIC Area = 2.73e+7; XIC % Mod =
Expected m/z = 390.2116; Obs m/z = 390.2116 - 390.2117
Error (ppm) = 0.18; 0.41
Retention Time (min) = 5.13
InSilico status:
Sample = K562_TMPP_HCD_120MIN
Sequence = LYR; Mods = z=2
Score = 108.50 - 116.66
XIC Area = 1.87e+7; XIC % Mod =
Expected m/z = 226.1368; Obs m/z = 226.1368 - 226.1368
Error (ppm) = 0.13; -0.00
Retention Time (min) = 5.46
InSilico status:
Sample = K562_TMPP_HCD_120MIN
Sequence = IHTVR; Mods = z=2
Score = 291.08
XIC Area = 6.87e+6; XIC % Mod =
Expected m/z = 313.1926; Obs m/z = 313.1928
Error (ppm) = 0.52
Retention Time (min) = 5.42
InSilico status:
Sample = K562_TMPP_HCD_120MIN
Sequence = HLNMK; Mods = z=2
Score = 204.12
XIC Area = 8.47e+5; XIC % Mod =
Expected m/z = 321.6732; Obs m/z = 321.6739
Error (ppm) = 1.95
Retention Time (min) = 5.52
InSilico status:
Sample = K562_TMPP_HCD_120MIN
Sequence = VLQR; Mods = Deamidated/0.9840 z=2
Score = 185.62
XIC Area = 2.03e+6; XIC % Mod =
Expected m/z = 258.6607; Obs m/z = 258.6608
Error (ppm) = 0.57
Retention Time (min) = 5.54
InSilico status:
Sample = K562_TMPP_HCD_120MIN
Sequence = DVTHPR; Mods = z=2
Score = 332.05 - 384.32
XIC Area = 6.82e+6; XIC % Mod =
Expected m/z = 362.6905; Obs m/z = 362.6906 - 362.6908
Error (ppm) = 0.31; 0.82
Retention Time (min) = 5.60
InSilico status:
Sample = K562_TMPP_HCD_120MIN
Sequence = RITPR; Mods = z=2
Score = 297.97
XIC Area = 1.83e+6; XIC % Mod =
Expected m/z = 321.7059; Obs m/z = 321.7059
Error (ppm) = -0.07
Retention Time (min) = 5.58
InSilico status:
Sample = K562_TMPP_HCD_120MIN
Sequence = EAQMAAK; Mods = z=2
Score = 267.25 - 366.04
XIC Area = 7.93e+6; XIC % Mod =
Expected m/z = 374.6865; Obs m/z = 374.6866 - 374.6869
Error (ppm) = 0.61; 0.86; 0.12
Retention Time (min) = 5.57
InSilico status:
Sample = K562_TMPP_HCD_120MIN
Sequence = ATVEDEK; Mods = z=2
Score = 342.09 - 404.23
XIC Area = 2.87e+7; XIC % Mod =
Expected m/z = 396.1927; Obs m/z = 396.1929 - 396.1930
Error (ppm) = 0.64; 0.57; 0.49
Retention Time (min) = 5.58
InSilico status:
Sample = K562_TMPP_HCD_120MIN
Sequence = RDFGAK; Mods = z=2
Score = 294.18 - 301.76
XIC Area = 3.73e+6; XIC % Mod =
Expected m/z = 347.1876; Obs m/z = 347.1877 - 347.1877
Error (ppm) = 0.35; 0.52
Retention Time (min) = 5.68
InSilico status:
Sample = K562_TMPP_HCD_120MIN
Sequence = TVDGPSGK; Mods = z=2
Score = 293.26 - 415.54
XIC Area = 2.8e+7; XIC % Mod =
Expected m/z = 380.6954; Obs m/z = 380.6955 - 380.6958
Error (ppm) = 0.20; 1.01; 0.69; 0.12; 0.77
Retention Time (min) = 5.78
InSilico status:
Sample = K562_TMPP_HCD_120MIN
Sequence = PHSIDGR; Mods = z=2
Score = 371.50 - 441.42
XIC Area = 1.09e+7; XIC % Mod =
Expected m/z = 391.2012; Obs m/z = 391.2012 - 391.2014
Error (ppm) = 0.08; 0.39; 0.55
Retention Time (min) = 5.89
InSilico status:
Sample = K562_TMPP_HCD_120MIN
Sequence = EIEER; Mods = Glu-pyro-Glu/-18.0106 z=2
Score = 231.85
XIC Area = 1.5e+6; XIC % Mod =
Expected m/z = 329.1638; Obs m/z = 329.1636
Error (ppm) = -0.36
Retention Time (min) = 5.85
InSilico status:
Sample = K562_TMPP_HCD_120MIN
Sequence = PHSIDGR; Mods = z=3
Score = 207.42 - 301.78
XIC Area = 9.28e+6; XIC % Mod =
Expected m/z = 261.1366; Obs m/z = 261.1365 - 261.1367
Error (ppm) = 0.02; -0.09; 0.38
Retention Time (min) = 5.87
InSilico status:
Sample = K562_TMPP_HCD_120MIN
Sequence = TIEER; Mods = z=2
Score = 175.47
XIC Area = 1.69e+6; XIC % Mod =
Expected m/z = 324.1716; Obs m/z = 324.1723
Error (ppm) = 2.14
Retention Time (min) = 5.80
InSilico status:
Sample = K562_TMPP_HCD_120MIN
Sequence = FAGR; Mods = z=2
Score = 142.01 - 143.34
XIC Area = 4.91e+6; XIC % Mod =
Expected m/z = 225.6266; Obs m/z = 225.6266 - 225.6267
Error (ppm) = 0.30; -0.10
Retention Time (min) = 5.98
InSilico status:
Sample = K562_TMPP_HCD_120MIN
Sequence = TIEER; Mods = Formyl/27.9949 z=2
Score = 300.83
XIC Area = 9.81e+6; XIC % Mod = 85.309
Expected m/z = 338.1690; Obs m/z = 338.1691
Error (ppm) = 0.27
Retention Time (min) = 5.87
InSilico status:
Sample = K562_TMPP_HCD_120MIN
Sequence = TKPIPK; Mods = z=2
Score = 214.41
XIC Area = 1.76e+6; XIC % Mod =
Expected m/z = 342.2262; Obs m/z = 342.2263
Error (ppm) = 0.47
Retention Time (min) = 6.03
InSilico status:
Sample = K562_TMPP_HCD_120MIN
Sequence = TEIR; Mods = Formyl/27.9949 z=2
Score = 229.18
XIC Area = 3.71e+6; XIC % Mod = 44.718
Expected m/z = 273.6477; Obs m/z = 273.6478
Error (ppm) = 0.32
Retention Time (min) = 5.92
InSilico status:
Sample = K562_TMPP_HCD_120MIN
Sequence = SLER; Mods = Formyl/27.9949 z=2
Score = 252.76
XIC Area = 7.27e+6; XIC % Mod =
Expected m/z = 266.6399; Obs m/z = 266.6401
Error (ppm) = 0.84
Retention Time (min) = 5.96
InSilico status:
Sample = K562_TMPP_HCD_120MIN
Sequence = DAASVEK; Mods = z=2
Score = 302.72
XIC Area = 6.44e+6; XIC % Mod =
Expected m/z = 360.1821; Obs m/z = 360.1825
Error (ppm) = 0.89
Retention Time (min) = 6.02
InSilico status:
Sample = K562_TMPP_HCD_120MIN
Sequence = REFDR; Mods = z=2
Score = 280.06 - 340.33
XIC Area = 5.12e+6; XIC % Mod =
Expected m/z = 361.6826; Obs m/z = 361.6828 - 361.6831
Error (ppm) = 0.35; 1.28
Retention Time (min) = 6.06
InSilico status:
Sample = K562_TMPP_HCD_120MIN
Sequence = EAAEMGK; Mods = z=2
Score = 357.82 - 381.55
XIC Area = 4.27e+7; XIC % Mod =
Expected m/z = 368.1707; Obs m/z = 368.1707 - 368.1710
Error (ppm) = 0.65; 0.23; -0.02
Retention Time (min) = 6.15
InSilico status:
Sample = K562_TMPP_HCD_120MIN
Sequence = SEEEQSSSSVK; Mods = z=2
Score = 351.53 - 760.99
XIC Area = 1.55e+7; XIC % Mod =
Expected m/z = 598.7675; Obs m/z = 598.7668 - 598.7681
Error (ppm) = -1.19; 1.05; 0.34
Retention Time (min) = 6.01
InSilico status:
Sample = K562_TMPP_HCD_120MIN
Sequence = FHGTVK; Mods = z=2
Score = 280.45 - 386.13
XIC Area = 2.19e+7; XIC % Mod =
Expected m/z = 344.6925; Obs m/z = 344.6925 - 344.6926
Error (ppm) = 0.16; 0.25; 0.33
Retention Time (min) = 6.06
InSilico status:
Sample = K562_TMPP_HCD_120MIN
Sequence = EAAEMGK; Mods = Glu-pyro-Glu/-18.0106 z=2
Score = 234.99 - 255.67
XIC Area = 1.05e+7; XIC % Mod = 19.657
Expected m/z = 359.1654; Obs m/z = 359.1654 - 359.1655
Error (ppm) = -0.01; 0.16
Retention Time (min) = 6.12
InSilico status:
Sample = K562_TMPP_HCD_120MIN
Sequence = VHGLR; Mods = z=2
Score = 264.61 - 281.98
XIC Area = 4.09e+6; XIC % Mod =
Expected m/z = 291.1795; Obs m/z = 291.1795 - 291.1796
Error (ppm) = -0.23; 0.19
Retention Time (min) = 6.21
InSilico status:
Sample = K562_TMPP_HCD_120MIN
Sequence = KLEDGPK; Mods = z=2
Score = 409.83 - 416.95
XIC Area = 8.98e+6; XIC % Mod =
Expected m/z = 393.7214; Obs m/z = 393.7215 - 393.7216
Error (ppm) = 0.08; 0.54
Retention Time (min) = 6.23
InSilico status:
Sample = K562_TMPP_HCD_120MIN
Sequence = VHGSLAR; Mods = z=2
Score = 317.63 - 379.00
XIC Area = 1.77e+7; XIC % Mod =
Expected m/z = 370.2141; Obs m/z = 370.2095 - 370.2135
Error (ppm) = -1.66; -12.48
Retention Time (min) = 6.30
InSilico status:
Sample = K562_TMPP_HCD_120MIN
Sequence = NSSNKPAVTTK; Mods = z=2
Score = 485.38
XIC Area = 1.53e+6; XIC % Mod =
Expected m/z = 573.8093; Obs m/z = 573.8094
Error (ppm) = 0.26
Retention Time (min) = 6.23
InSilico status:
Sample = K562_TMPP_HCD_120MIN
Sequence = AVEHINK; Mods = z=3
Score = 151.33
XIC Area = 3.17e+7; XIC % Mod =
Expected m/z = 270.8205; Obs m/z = 270.8205
Error (ppm) = 0.24
Retention Time (min) = 6.32
InSilico status:
Sample = K562_TMPP_HCD_120MIN
Sequence = IAGEASR; Mods = z=2
Score = 233.98 - 381.44
XIC Area = 2.05e+8; XIC % Mod =
Expected m/z = 352.1903; Obs m/z = 352.1903 - 352.1907
Error (ppm) = 0.10; 1.14; 0.71; 0.27; -0.07
Retention Time (min) = 6.11
InSilico status:
Sample = K562_TMPP_HCD_120MIN
Sequence = EVLHGNQR; Mods = Glu-pyro-Glu/-18.0106 z=3
Score = 196.40
XIC Area = 1.28e+6; XIC % Mod =
Expected m/z = 312.1666; Obs m/z = 312.1674
Error (ppm) = 2.63
Retention Time (min) = 6.39
InSilico status:
Sample = K562_TMPP_HCD_120MIN
Sequence = EVLHGNQR; Mods = z=2
Score = 397.35
XIC Area = 4.35e+6; XIC % Mod =
Expected m/z = 476.7516; Obs m/z = 476.7518
Error (ppm) = 0.51
Retention Time (min) = 6.37
InSilico status:
Sample = K562_TMPP_HCD_120MIN
Sequence = VAGIHK; Mods = z=2
Score = 183.72 - 194.24
XIC Area = 4.18e+6; XIC % Mod =
Expected m/z = 312.6950; Obs m/z = 312.6951 - 312.6952
Error (ppm) = 0.53; 0.14
Retention Time (min) = 6.42
InSilico status:
Sample = K562_TMPP_HCD_120MIN
Sequence = STITSR; Mods = z=2
Score = 374.57 - 399.30
XIC Area = 8.26e+7; XIC % Mod =
Expected m/z = 332.6849; Obs m/z = 332.6848 - 332.6849
Error (ppm) = 0.07; -0.03; -0.12
Retention Time (min) = 6.46
InSilico status:
Sample = K562_TMPP_HCD_120MIN
Sequence = AVEHINK; Mods = z=2
Score = 345.23 - 398.77
XIC Area = 5.54e+7; XIC % Mod =
Expected m/z = 405.7271; Obs m/z = 405.7271 - 405.7274
Error (ppm) = 0.07; 0.67; 0.37; 0.98
Retention Time (min) = 6.32
InSilico status:
Sample = K562_TMPP_HCD_120MIN
Sequence = HAVSEGTK; Mods = Carbamyl/43.0058 z=2
Score = 291.78 - 376.52
XIC Area = 4.7e+6; XIC % Mod = 7.791
Expected m/z = 436.2170; Obs m/z = 436.2169 - 436.2171
Error (ppm) = 0.19; -0.16; -0.37
Retention Time (min) = 6.46
InSilico status:
Sample = K562_TMPP_HCD_120MIN
Sequence = EDTEEHHLR; Mods = z=4
Score = 291.48 - 322.70
XIC Area = 1.21e+7; XIC % Mod =
Expected m/z = 292.1363; Obs m/z = 292.1362 - 292.1364
Error (ppm) = 0.08; -0.13; 0.40
Retention Time (min) = 6.47
InSilico status:
Sample = K562_TMPP_HCD_120MIN
Sequence = YDDIKK; Mods = z=2
Score = 261.85
XIC Area = 4.55e+6; XIC % Mod =
Expected m/z = 391.2082; Obs m/z = 391.2090
Error (ppm) = 2.11
Retention Time (min) = 6.50
InSilico status:
Sample = K562_TMPP_HCD_120MIN
Sequence = HTPLSK; Mods = z=2
Score = 398.68 - 455.36
XIC Area = 3.93e+6; XIC % Mod =
Expected m/z = 341.6978; Obs m/z = 341.6978 - 341.6979
Error (ppm) = 0.24; 0.33
Retention Time (min) = 6.49
InSilico status:
Sample = K562_TMPP_HCD_120MIN
Sequence = RPFEK; Mods = z=2
Score = 287.63
XIC Area = 4.97e+6; XIC % Mod =
Expected m/z = 338.6925; Obs m/z = 338.6928
Error (ppm) = 0.88
Retention Time (min) = 6.52
InSilico status:
Sample = K562_TMPP_HCD_120MIN
Sequence = EDTEEHHLR; Mods = Glu-pyro-Glu/-18.0106 z=4
Score = 261.96 - 262.38
XIC Area = 1.15e+7; XIC % Mod = 48.762
Expected m/z = 287.6336; Obs m/z = 287.6335 - 287.6336
Error (ppm) = -0.07; -0.28
Retention Time (min) = 6.50
InSilico status:
Sample = K562_TMPP_HCD_120MIN
Sequence = EDTEEHHLR; Mods = Glu-pyro-Glu/-18.0106 z=3
Score = 221.62 - 468.62
XIC Area = 3.74e+7; XIC % Mod = 36.828
Expected m/z = 383.1757; Obs m/z = 383.1759 - 383.1760
Error (ppm) = 0.34; 0.66; 0.42; 0.58
Retention Time (min) = 6.50
InSilico status:
Sample = K562_TMPP_HCD_120MIN
Sequence = TMQNVK; Mods = z=2
Score = 110.00 - 221.30
XIC Area = 2.6e+6; XIC % Mod =
Expected m/z = 360.6891; Obs m/z = 360.6889 - 360.6895
Error (ppm) = 1.03; -0.58
Retention Time (min) = 6.60
InSilico status:
Sample = K562_TMPP_HCD_120MIN
Sequence = MSMK; Mods = z=2
Score = 165.36 - 175.77
XIC Area = 7.33e+6; XIC % Mod =
Expected m/z = 248.6165; Obs m/z = 248.6165 - 248.6166
Error (ppm) = -0.03; 0.21
Retention Time (min) = 6.66
InSilico status:
Sample = K562_TMPP_HCD_120MIN
Sequence = EDTEEHHLR; Mods = z=3
Score = 375.34 - 435.47
XIC Area = 6.42e+7; XIC % Mod =
Expected m/z = 389.1793; Obs m/z = 389.1794 - 389.1796
Error (ppm) = 0.22; 0.30; 0.85
Retention Time (min) = 6.50
InSilico status:
Sample = K562_TMPP_HCD_120MIN
Sequence = AEDEVQR; Mods = z=2
Score = 399.49 - 449.97
XIC Area = 1.57e+7; XIC % Mod =
Expected m/z = 423.7012; Obs m/z = 423.7011 - 423.7016
Error (ppm) = -0.07; -0.21; 0.80
Retention Time (min) = 6.72
InSilico status:
Sample = K562_TMPP_HCD_120MIN
Sequence = EAETPQAK; Mods = z=2
Score = 351.98
XIC Area = 9.11e+6; XIC % Mod =
Expected m/z = 437.2193; Obs m/z = 437.2193
Error (ppm) = 0.03
Retention Time (min) = 6.88
InSilico status:
Sample = K562_TMPP_HCD_120MIN
Sequence = ASDVHEVR; Mods = z=2
Score = 552.41 - 566.80
XIC Area = 6.77e+6; XIC % Mod =
Expected m/z = 456.7303; Obs m/z = 456.7306 - 456.7306
Error (ppm) = 0.65; 0.52
Retention Time (min) = 6.72
InSilico status:
Sample = K562_TMPP_HCD_120MIN
Sequence = EDTEEHHLR; Mods = z=2
Score = 473.01 - 819.59
XIC Area = 3.39e+7; XIC % Mod =
Expected m/z = 583.2653; Obs m/z = 583.2653 - 583.2658
Error (ppm) = 0.94; 0.52; 0.10
Retention Time (min) = 6.50
InSilico status:
Sample = K562_TMPP_HCD_120MIN
Sequence = VHLDK; Mods = z=2
Score = 189.62 - 241.27
XIC Area = 1.05e+7; XIC % Mod =
Expected m/z = 306.1792; Obs m/z = 306.1793 - 306.1794
Error (ppm) = 0.47; 0.37
Retention Time (min) = 6.72
InSilico status:
Sample = K562_TMPP_HCD_120MIN
Sequence = VHLDK; Mods = z=3
Score = 97.27
XIC Area = 2.88e+6; XIC % Mod =
Expected m/z = 204.4552; Obs m/z = 204.4553
Error (ppm) = 0.53
Retention Time (min) = 6.72
InSilico status:
Sample = K562_TMPP_HCD_120MIN
Sequence = DKQPYEQK; Mods = z=3
Score = 252.31
XIC Area = 1.96e+6; XIC % Mod =
Expected m/z = 345.8417; Obs m/z = 345.8418
Error (ppm) = 0.19
Retention Time (min) = 6.72
InSilico status:
Sample = K562_TMPP_HCD_120MIN
Sequence = DKQPYEQK; Mods = z=2
Score = 431.63
XIC Area = 4.35e+6; XIC % Mod =
Expected m/z = 518.2589; Obs m/z = 518.2587
Error (ppm) = -0.48
Retention Time (min) = 6.72
InSilico status:
Sample = K562_TMPP_HCD_120MIN
Sequence = ALSTGEK; Mods = z=2
Score = 301.48 - 387.16
XIC Area = 4.38e+7; XIC % Mod =
Expected m/z = 353.1925; Obs m/z = 353.1925 - 353.1927
Error (ppm) = 0.07; 0.50; 0.24
Retention Time (min) = 6.64
InSilico status:
Sample = K562_TMPP_HCD_120MIN
Sequence = QAIK; Mods = Methyl/14.0157 z=2
Score = 109.11
XIC Area = 7.99e+6; XIC % Mod =
Expected m/z = 237.1577; Obs m/z = 237.1578
Error (ppm) = 0.20
Retention Time (min) = 6.85
InSilico status:
Sample = K562_TMPP_HCD_120MIN
Sequence = RGQAALDR; Mods = z=2
Score = 318.41 - 321.09
XIC Area = 5.55e+6; XIC % Mod =
Expected m/z = 443.7463; Obs m/z = 443.7466 - 443.7466
Error (ppm) = 0.62; 0.69
Retention Time (min) = 6.78
InSilico status:
Sample = K562_TMPP_HCD_120MIN
Sequence = STVPGHAGR; Mods = z=2
Score = 400.40
XIC Area = 7.23e+5; XIC % Mod =
Expected m/z = 441.2330; Obs m/z = 441.2329
Error (ppm) = -0.21
Retention Time (min) = 6.78
InSilico status:
Sample = K562_TMPP_HCD_120MIN
Sequence = NNDALR; Mods = z=2
Score = 191.21 - 218.98
XIC Area = 3.29e+6; XIC % Mod =
Expected m/z = 351.6801; Obs m/z = 351.6798 - 351.6803
Error (ppm) = 0.56; -0.75
Retention Time (min) = 6.82
InSilico status:
Sample = K562_TMPP_HCD_120MIN
Sequence = NIVK; Mods = z=2
Score = 100.34
XIC Area = 7.99e+6; XIC % Mod =
Expected m/z = 237.1577; Obs m/z = 237.1577
Error (ppm) = -0.25
Retention Time (min) = 6.85
InSilico status:
Sample = K562_TMPP_HCD_120MIN
Sequence = SGTHNMYR; Mods = z=2
Score = 360.22 - 423.29
XIC Area = 2.02e+6; XIC % Mod =
Expected m/z = 483.2165; Obs m/z = 483.2165 - 483.2169
Error (ppm) = -0.07; 0.69
Retention Time (min) = 6.86
InSilico status:
Sample = K562_TMPP_HCD_120MIN
Sequence = AYR; Mods = Methyl/14.0157 z=1
Score = 42.35
XIC Area = 4.18e+5; XIC % Mod =
Expected m/z = 423.2350; Obs m/z = 423.2255
Error (ppm) = -22.62
Retention Time (min) = 6.82
InSilico status:
Sample = K562_TMPP_HCD_120MIN
Sequence = EIVR; Mods = Formyl/27.9949 z=2
Score = 96.17
XIC Area = 4.54e+5; XIC % Mod =
Expected m/z = 272.6581; Obs m/z = 272.6560
Error (ppm) = -7.74
Retention Time (min) = 6.49
InSilico status:
Sample = K562_TMPP_HCD_120MIN
Sequence = SGTHNMYR; Mods = z=3
Score = 183.98
XIC Area = 1.86e+6; XIC % Mod =
Expected m/z = 322.4801; Obs m/z = 322.4800
Error (ppm) = -0.31
Retention Time (min) = 6.88
InSilico status:
Sample = K562_TMPP_HCD_120MIN
Sequence = IEHIK; Mods = z=2
Score = 288.30
XIC Area = 6.67e+6; XIC % Mod =
Expected m/z = 320.1949; Obs m/z = 320.1951
Error (ppm) = 0.66
Retention Time (min) = 6.99
InSilico status:
Sample = K562_TMPP_HCD_120MIN
Sequence = IENHEGVR; Mods = z=2
Score = 394.72 - 461.44
XIC Area = 6.78e+6; XIC % Mod =
Expected m/z = 477.2436; Obs m/z = 477.2437 - 477.2438
Error (ppm) = 0.18; 0.50
Retention Time (min) = 6.97
InSilico status:
Sample = K562_TMPP_HCD_120MIN
Sequence = IENHEGVR; Mods = z=3
Score = 222.17 - 292.63
XIC Area = 7.01e+6; XIC % Mod =
Expected m/z = 318.4982; Obs m/z = 318.4982 - 318.4983
Error (ppm) = 0.13; 0.52
Retention Time (min) = 7.00
InSilico status:
Sample = K562_TMPP_HCD_120MIN
Sequence = GKPELR; Mods = z=2
Score = 188.98 - 199.58
XIC Area = 4.89e+6; XIC % Mod =
Expected m/z = 350.2110; Obs m/z = 350.2113 - 350.2113
Error (ppm) = 0.67; 0.85
Retention Time (min) = 7.01
InSilico status:
Sample = K562_TMPP_HCD_120MIN
Sequence = QVAQQEAQR; Mods = z=2
Score = 487.99 - 570.92
XIC Area = 2.39e+6; XIC % Mod =
Expected m/z = 529.2729; Obs m/z = 529.2729 - 529.2737
Error (ppm) = 1.50; 0.12
Retention Time (min) = 7.05
InSilico status:
Sample = K562_TMPP_HCD_120MIN
Sequence = EGNNPAENGDAK; Mods = z=2
Score = 413.45 - 609.87
XIC Area = 1.13e+7; XIC % Mod =
Expected m/z = 608.2655; Obs m/z = 608.2658 - 608.2659
Error (ppm) = 0.68; 0.58
Retention Time (min) = 6.94
InSilico status:
Sample = K562_TMPP_HCD_120MIN
Sequence = SSTPEEVKK; Mods = z=2
Score = 476.35
XIC Area = 4.32e+6; XIC % Mod =
Expected m/z = 502.7666; Obs m/z = 502.7672
Error (ppm) = 1.15
Retention Time (min) = 7.05
InSilico status:
Sample = K562_TMPP_HCD_120MIN
Sequence = SSTPEEVKK; Mods = z=3
Score = 222.54 - 371.74
XIC Area = 3.09e+6; XIC % Mod =
Expected m/z = 335.5135; Obs m/z = 335.5135 - 335.5137
Error (ppm) = 0.23; 0.59
Retention Time (min) = 7.04
InSilico status:
Sample = K562_TMPP_HCD_120MIN
Sequence = HDSPEDVK; Mods = z=2
Score = 454.31 - 522.46
XIC Area = 3.66e+6; XIC % Mod =
Expected m/z = 463.7143; Obs m/z = 463.7141 - 463.7146
Error (ppm) = 0.50; -0.62
Retention Time (min) = 7.10
InSilico status:
Sample = K562_TMPP_HCD_120MIN
Sequence = QPNSAIR; Mods = Oxidation/15.9949 z=2
Score = 408.30 - 408.32
XIC Area = 1.01e+7; XIC % Mod =
Expected m/z = 401.2143; Obs m/z = 401.2143 - 401.2145
Error (ppm) = 0.04; 0.50
Retention Time (min) = 7.28
InSilico status:
Sample = K562_TMPP_HCD_120MIN
Sequence = SGNFGGSR; Mods = z=2
Score = 313.65 - 395.63
XIC Area = 1.63e+7; XIC % Mod =
Expected m/z = 391.1830; Obs m/z = 391.1833 - 391.1833
Error (ppm) = 0.87; 0.72
Retention Time (min) = 7.17
InSilico status:
Sample = K562_TMPP_HCD_120MIN
Sequence = NKPSDLGTK; Mods = z=2
Score = 277.70 - 314.93
XIC Area = 5.51e+6; XIC % Mod =
Expected m/z = 480.2615; Obs m/z = 480.2616 - 480.2617
Error (ppm) = 0.42; 0.29
Retention Time (min) = 7.15
InSilico status:
Sample = K562_TMPP_HCD_120MIN
Sequence = QESTEYR; Mods = z=2
Score = 417.58
XIC Area = 3.14e+6; XIC % Mod =
Expected m/z = 456.7065; Obs m/z = 456.7067
Error (ppm) = 0.40
Retention Time (min) = 7.12
InSilico status:
Sample = K562_TMPP_HCD_120MIN
Sequence = INHEGEVNR; Mods = z=2
Score = 372.21 - 447.45
XIC Area = 3.96e+6; XIC % Mod =
Expected m/z = 534.2651; Obs m/z = 534.2644 - 534.2651
Error (ppm) = -1.23; 0.14
Retention Time (min) = 7.19
InSilico status:
Sample = K562_TMPP_HCD_120MIN
Sequence = INHEGEVNR; Mods = z=3
Score = 354.43
XIC Area = 5.49e+6; XIC % Mod =
Expected m/z = 356.5125; Obs m/z = 356.5126
Error (ppm) = 0.47
Retention Time (min) = 7.17
InSilico status:
Sample = K562_TMPP_HCD_120MIN
Sequence = DEFEHK; Mods = z=2
Score = 192.41 - 318.90
XIC Area = 1.41e+7; XIC % Mod =
Expected m/z = 402.6798; Obs m/z = 402.6800 - 402.6801
Error (ppm) = 0.48; 0.64; 0.94
Retention Time (min) = 7.28
InSilico status:
Sample = K562_TMPP_HCD_120MIN
Sequence = AFQR; Mods = Deamidated/0.9840 z=2
Score = 231.92
XIC Area = 3.69e+6; XIC % Mod =
Expected m/z = 261.6372; Obs m/z = 261.6372
Error (ppm) = 0.12
Retention Time (min) = 7.22
InSilico status:
Sample = K562_TMPP_HCD_120MIN
Sequence = GHFTEEDK; Mods = z=2
Score = 405.83 - 442.25
XIC Area = 3.33e+6; XIC % Mod =
Expected m/z = 481.7143; Obs m/z = 481.7143 - 481.7149
Error (ppm) = 1.18; -0.16
Retention Time (min) = 7.31
InSilico status:
Sample = K562_TMPP_HCD_120MIN
Sequence = THYDPPRK; Mods = z=3
Score = 159.00
XIC Area = 2.74e+6; XIC % Mod =
Expected m/z = 338.5103; Obs m/z = 338.5105
Error (ppm) = 0.54
Retention Time (min) = 7.23
InSilico status:
Sample = K562_TMPP_HCD_120MIN
Sequence = RQPAPPR; Mods = z=2
Score = 288.46 - 326.47
XIC Area = 3.4e+6; XIC % Mod =
Expected m/z = 411.2407; Obs m/z = 411.2408 - 411.2411
Error (ppm) = 0.22; 0.97
Retention Time (min) = 7.39
InSilico status:
Sample = K562_TMPP_HCD_120MIN
Sequence = ESK; Mods = Formyl/27.9949 z=1
Score = 69.47
XIC Area = 1.63e+7; XIC % Mod =
Expected m/z = 391.1823; Obs m/z = 391.1828
Error (ppm) = 1.26
Retention Time (min) = 7.17
InSilico status:
Sample = K562_TMPP_HCD_120MIN
Sequence = SHIMAAK; Mods = z=2
Score = 361.61 - 455.60
XIC Area = 3.25e+6; XIC % Mod =
Expected m/z = 379.2049; Obs m/z = 379.2050 - 379.2052
Error (ppm) = 0.23; 0.88
Retention Time (min) = 7.37
InSilico status:
Sample = K562_TMPP_HCD_120MIN
Sequence = EEFEHQQK; Mods = z=3
Score = 270.96 - 283.97
XIC Area = 1.94e+7; XIC % Mod =
Expected m/z = 358.8332; Obs m/z = 358.8334 - 358.8335
Error (ppm) = 0.73; 0.56
Retention Time (min) = 7.42
InSilico status:
Sample = K562_TMPP_HCD_120MIN
Sequence = DKEQWK; Mods = z=2
Score = 303.45
XIC Area = 6.88e+6; XIC % Mod =
Expected m/z = 417.2112; Obs m/z = 417.2115
Error (ppm) = 0.60
Retention Time (min) = 7.40
InSilico status:
Sample = K562_TMPP_HCD_120MIN
Sequence = EEFEHQQK; Mods = Glu-pyro-Glu/-18.0106 z=3
Score = 274.42 - 281.17
XIC Area = 6.47e+6; XIC % Mod = 25.010
Expected m/z = 352.8297; Obs m/z = 352.8298 - 352.8301
Error (ppm) = 0.34; 1.12
Retention Time (min) = 7.42
InSilico status:
Sample = K562_TMPP_HCD_120MIN
Sequence = AAFNSGK; Mods = z=2
Score = 227.83 - 282.38
XIC Area = 3.17e+7; XIC % Mod =
Expected m/z = 347.6796; Obs m/z = 347.6796 - 347.6796
Error (ppm) = -0.02; 0.16; 0.07
Retention Time (min) = 7.53
InSilico status:
Sample = K562_TMPP_HCD_120MIN
Sequence = NNQITNNQR; Mods = z=2
Score = 430.83
XIC Area = 6e+6; XIC % Mod =
Expected m/z = 551.2734; Obs m/z = 551.2742
Error (ppm) = 1.37
Retention Time (min) = 7.48
InSilico status:
Sample = K562_TMPP_HCD_120MIN
Sequence = EQFR; Mods = z=2
Score = 265.15 - 269.96
XIC Area = 1.18e+7; XIC % Mod =
Expected m/z = 290.1479; Obs m/z = 290.1479 - 290.1479
Error (ppm) = -0.06; -0.17
Retention Time (min) = 7.54
InSilico status:
Sample = K562_TMPP_HCD_120MIN
Sequence = SSWR; Mods = z=2
Score = 202.02 - 217.17
XIC Area = 6.89e+6; XIC % Mod =
Expected m/z = 268.1348; Obs m/z = 268.1349
Error (ppm) = 0.22
Retention Time (min) = 7.53
InSilico status:
Sample = K562_TMPP_HCD_120MIN
Sequence = AVTKVQK; Mods = Carbonyl/13.9793 z=2
Score = 343.28
XIC Area = 7.25e+6; XIC % Mod =
Expected m/z = 394.2373; Obs m/z = 394.2375
Error (ppm) = 0.60
Retention Time (min) = 7.59
InSilico status:
Sample = K562_TMPP_HCD_120MIN
Sequence = EQFR; Mods = Glu-pyro-Glu/-18.0106 z=2
Score = 209.70
XIC Area = 2.69e+6; XIC % Mod = 18.613
Expected m/z = 281.1426; Obs m/z = 281.1427
Error (ppm) = 0.38
Retention Time (min) = 7.53
InSilico status:
Sample = K562_TMPP_HCD_120MIN
Sequence = EEFEHQQK; Mods = z=2
Score = 422.74 - 637.25
XIC Area = 2.81e+7; XIC % Mod =
Expected m/z = 537.7462; Obs m/z = 537.7457 - 537.7468
Error (ppm) = -0.83; 1.11; 0.99; 0.43
Retention Time (min) = 7.42
InSilico status:
Sample = K562_TMPP_HCD_120MIN
Sequence = VGTHIR; Mods = z=2
Score = 296.56 - 341.56
XIC Area = 4.36e+6; XIC % Mod =
Expected m/z = 341.7034; Obs m/z = 341.7033 - 341.7036
Error (ppm) = -0.12; 0.59
Retention Time (min) = 7.63
InSilico status:
Sample = K562_TMPP_HCD_120MIN
Sequence = SSTAAQEVK; Mods = z=2
Score = 358.86
XIC Area = 1.94e+6; XIC % Mod =
Expected m/z = 460.7378; Obs m/z = 460.7377
Error (ppm) = -0.25
Retention Time (min) = 7.62
InSilico status:
Sample = K562_TMPP_HCD_120MIN
Sequence = SFQR; Mods = Formyl/27.9949 z=2
Score = 191.42
XIC Area = 2.86e+6; XIC % Mod =
Expected m/z = 283.1401; Obs m/z = 283.1401
Error (ppm) = -0.02
Retention Time (min) = 7.59
InSilico status:
Sample = K562_TMPP_HCD_120MIN
Sequence = NDEELNK; Mods = z=2
Score = 189.14 - 368.47
XIC Area = 1.38e+8; XIC % Mod =
Expected m/z = 431.2011; Obs m/z = 431.2010 - 431.2013
Error (ppm) = 0.25; 0.46; -0.25; 0.04
Retention Time (min) = 7.53
InSilico status:
Sample = K562_TMPP_HCD_120MIN
Sequence = VVEPK; Mods = z=2
Score = 295.15 - 333.88
XIC Area = 6.5e+7; XIC % Mod =
Expected m/z = 286.1761; Obs m/z = 286.1762 - 286.1762
Error (ppm) = 0.27; 0.16
Retention Time (min) = 7.75
InSilico status:
Sample = K562_TMPP_HCD_120MIN
Sequence = SAAETVTK; Mods = z=2
Score = 404.92 - 423.67
XIC Area = 9.75e+6; XIC % Mod =
Expected m/z = 403.7164; Obs m/z = 403.7163 - 403.7166
Error (ppm) = -0.10; 0.58
Retention Time (min) = 7.71
InSilico status:
Sample = K562_TMPP_HCD_120MIN
Sequence = EGNNPAENGDAK; Mods = Deamidated/0.9840 z=2
Score = 519.28 - 533.41
XIC Area = 5.67e+6; XIC % Mod = 33.433
Expected m/z = 608.7575; Obs m/z = 608.7575 - 608.7584
Error (ppm) = 1.48; 0.07
Retention Time (min) = 7.75
InSilico status:
Sample = K562_TMPP_HCD_120MIN
Sequence = HGVYNPNK; Mods = z=2
Score = 389.47 - 436.63
XIC Area = 6.02e+6; XIC % Mod =
Expected m/z = 464.7354; Obs m/z = 464.7356 - 464.7357
Error (ppm) = 0.40; 0.60
Retention Time (min) = 7.81
InSilico status:
Sample = K562_TMPP_HCD_120MIN
Sequence = DKPAQIR; Mods = z=2
Score = 308.25 - 352.62
XIC Area = 1e+7; XIC % Mod =
Expected m/z = 414.2403; Obs m/z = 414.2406 - 414.2406
Error (ppm) = 0.74; 0.59
Retention Time (min) = 7.94
InSilico status:
Sample = K562_TMPP_HCD_120MIN
Sequence = DKPAQIR; Mods = z=3
Score = 298.82
XIC Area = 1.67e+6; XIC % Mod =
Expected m/z = 276.4960; Obs m/z = 276.4961
Error (ppm) = 0.54
Retention Time (min) = 7.92
InSilico status:
Sample = K562_TMPP_HCD_120MIN
Sequence = HEANNPQLK; Mods = z=2
Score = 451.47 - 451.63
XIC Area = 3.86e+6; XIC % Mod =
Expected m/z = 525.7700; Obs m/z = 525.7704 - 525.7708
Error (ppm) = 1.59; 0.89
Retention Time (min) = 7.97
InSilico status:
Sample = K562_TMPP_HCD_120MIN
Sequence = QR; Mods = Carbamyl/43.0058 z=1
Score = 33.47
XIC Area = 1.25e+6; XIC % Mod =
Expected m/z = 346.1833; Obs m/z = 346.1760
Error (ppm) = -21.20
Retention Time (min) = 7.92
InSilico status:
Sample = K562_TMPP_HCD_120MIN
Sequence = LIK; Mods = z=2
Score = 15.35 - 58.31
XIC Area = 4.95e+7; XIC % Mod =
Expected m/z = 187.1441; Obs m/z = 187.1440 - 187.1441
Error (ppm) = -0.66; -0.00; -0.25
Retention Time (min) = 6.39
InSilico status:
Sample = K562_TMPP_HCD_120MIN
Sequence = RATVVESSEK; Mods = z=2
Score = 375.76 - 469.67
XIC Area = 4.46e+6; XIC % Mod =
Expected m/z = 553.2960; Obs m/z = 553.2967 - 553.2968
Error (ppm) = 1.31; 1.20
Retention Time (min) = 8.04
InSilico status:
Sample = K562_TMPP_HCD_120MIN
Sequence = EAAQEAVK; Mods = z=2
Score = 450.98 - 465.89
XIC Area = 9.64e+6; XIC % Mod =
Expected m/z = 423.2218; Obs m/z = 423.2221 - 423.2224
Error (ppm) = 1.52; 0.73
Retention Time (min) = 8.12
InSilico status:
Sample = K562_TMPP_HCD_120MIN
Sequence = QGPGPGGPK; Mods = z=2
Score = 349.51 - 442.76
XIC Area = 4.5e+6; XIC % Mod =
Expected m/z = 397.7114; Obs m/z = 397.7114 - 397.7120
Error (ppm) = -0.10; 0.83; 1.44
Retention Time (min) = 8.13
InSilico status:
Sample = K562_TMPP_HCD_120MIN
Sequence = QAIAER; Mods = z=2
Score = 367.94 - 375.97
XIC Area = 1.37e+7; XIC % Mod =
Expected m/z = 344.1928; Obs m/z = 344.1929 - 344.1931
Error (ppm) = 0.16; 0.61
Retention Time (min) = 8.13
InSilico status:
Sample = K562_TMPP_HCD_120MIN
Sequence = EAAQEAVK; Mods = Glu-pyro-Glu/-18.0106 z=2
Score = 349.93
XIC Area = 8.76e+5; XIC % Mod = 8.325
Expected m/z = 414.2165; Obs m/z = 414.2173
Error (ppm) = 1.86
Retention Time (min) = 8.10
InSilico status:
Sample = K562_TMPP_HCD_120MIN
Sequence = YNTPK; Mods = z=2
Score = 167.97 - 256.81
XIC Area = 3.1e+6; XIC % Mod =
Expected m/z = 311.6634; Obs m/z = 311.6635 - 311.6637
Error (ppm) = 0.50; 0.89
Retention Time (min) = 8.13
InSilico status:
Sample = K562_TMPP_HCD_120MIN
Sequence = FHHTIGGSR; Mods = z=3
Score = 434.30 - 436.40
XIC Area = 6.51e+6; XIC % Mod =
Expected m/z = 337.8421; Obs m/z = 337.8423 - 337.8423
Error (ppm) = 0.50; 0.41
Retention Time (min) = 8.18
InSilico status:
Sample = K562_TMPP_HCD_120MIN
Sequence = FHHTIGGSR; Mods = z=2
Score = 349.89
XIC Area = 2.71e+6; XIC % Mod =
Expected m/z = 506.2596; Obs m/z = 506.2600
Error (ppm) = 0.79
Retention Time (min) = 8.15
InSilico status:
Sample = K562_TMPP_HCD_120MIN
Sequence = GQESFK; Mods = z=2
Score = 202.68 - 300.02
XIC Area = 3.56e+7; XIC % Mod =
Expected m/z = 348.1716; Obs m/z = 348.1716 - 348.1718
Error (ppm) = 0.41; 0.59; 0.15; 0.68
Retention Time (min) = 8.07
InSilico status:
Sample = K562_TMPP_HCD_120MIN
Sequence = QHVIDGEK; Mods = z=2
Score = 486.19 - 487.76
XIC Area = 1.73e+7; XIC % Mod =
Expected m/z = 463.2405; Obs m/z = 463.2406 - 463.2408
Error (ppm) = 0.23; 0.69
Retention Time (min) = 8.61
InSilico status:
Sample = K562_TMPP_HCD_120MIN
Sequence = MVQEAEK; Mods = z=2
Score = 345.34 - 364.38
XIC Area = 3.89e+7; XIC % Mod =
Expected m/z = 417.7049; Obs m/z = 417.7052 - 417.7053
Error (ppm) = 0.80; 0.65
Retention Time (min) = 8.28
InSilico status:
Sample = K562_TMPP_HCD_120MIN
Sequence = QAEVANQETK; Mods = z=2
Score = 560.50 - 656.24
XIC Area = 3.69e+6; XIC % Mod =
Expected m/z = 559.2778; Obs m/z = 559.2781 - 559.2783
Error (ppm) = 0.76; 0.43
Retention Time (min) = 8.29
InSilico status:
Sample = K562_TMPP_HCD_120MIN
Sequence = AAVHYDR; Mods = z=3
Score = 111.51
XIC Area = 1.94e+6; XIC % Mod =
Expected m/z = 277.8084; Obs m/z = 277.8086
Error (ppm) = 0.54
Retention Time (min) = 8.25
InSilico status:
Sample = K562_TMPP_HCD_120MIN
Sequence = EIVR; Mods = Glu-pyro-Glu/-18.0106 z=2
Score = 237.71
XIC Area = 3.39e+6; XIC % Mod =
Expected m/z = 249.6554; Obs m/z = 249.6554
Error (ppm) = 0.30
Retention Time (min) = 8.33
InSilico status:
Sample = K562_TMPP_HCD_120MIN
Sequence = YVPR; Mods = z=2
Score = 209.33 - 269.24
XIC Area = 1.42e+7; XIC % Mod =
Expected m/z = 267.6554; Obs m/z = 267.6555 - 267.6555
Error (ppm) = 0.45; 0.56
Retention Time (min) = 8.41
InSilico status:
Sample = K562_TMPP_HCD_120MIN
Sequence = EAEGSSAEYK; Mods = z=2
Score = 464.85 - 505.19
XIC Area = 5.77e+6; XIC % Mod =
Expected m/z = 535.7355; Obs m/z = 535.7359
Error (ppm) = 0.81
Retention Time (min) = 8.41
InSilico status:
Sample = K562_TMPP_HCD_120MIN
Sequence = GSPQQIDHAK; Mods = z=2
Score = 235.25 - 493.38
XIC Area = 1.88e+6; XIC % Mod =
Expected m/z = 540.7753; Obs m/z = 540.7757 - 540.7761
Error (ppm) = 0.80; 1.48
Retention Time (min) = 8.42
InSilico status:
[truncated: 20,864 more rows]
